# Supplementary material for: Systems Pharmacology-Based Strategy to Investigate Pharmacological Mechanisms of Radix Puerariae for Treatment of Hypertension
Source: Front Pharmacol. 2020 Mar 24;11:345. doi: 10.3389/fphar.2020.00345 (PMC7107014; doi:10.3389/fphar.2020.00345)
Supplement: Supplementary file 2 [file Table_2.xls]

## Sheet: Sheet1
Table S2: known the rapeutic gene targets for hypertension
Gene Symbol	Description	Category	Gifts	GC Id	Relevance score	GeneCards Link
ACE	Angiotensin I Converting Enzyme	Protein Coding	55	GC17P063477	77.18	https://www.genecards.org/cgi-bin/carddisp.pl?gene=ACE
AGT	Angiotensinogen	Protein Coding	55	GC01M230702	57.12	https://www.genecards.org/cgi-bin/carddisp.pl?gene=AGT
AGTR1	Angiotensin II Receptor Type 1	Protein Coding	56	GC03P148697	54.47	https://www.genecards.org/cgi-bin/carddisp.pl?gene=AGTR1
NR3C2	Nuclear Receptor Subfamily 3 Group C Member 2	Protein Coding	55	GC04M148078	53.44	https://www.genecards.org/cgi-bin/carddisp.pl?gene=NR3C2
SMAD9	SMAD Family Member 9	Protein Coding	52	GC13M036844	51.8	https://www.genecards.org/cgi-bin/carddisp.pl?gene=SMAD9
NOS3	Nitric Oxide Synthase 3	Protein Coding	58	GC07P150990	51.1	https://www.genecards.org/cgi-bin/carddisp.pl?gene=NOS3
ACVRL1	Activin A Receptor Like Type 1	Protein Coding	57	GC12P051906	49.33	https://www.genecards.org/cgi-bin/carddisp.pl?gene=ACVRL1
HSD11B2	Hydroxysteroid 11-Beta Dehydrogenase 2	Protein Coding	53	GC16P067465	47.04	https://www.genecards.org/cgi-bin/carddisp.pl?gene=HSD11B2
CYP11B2	Cytochrome P450 Family 11 Subfamily B Member 2	Protein Coding	53	GC08M142910	46.89	https://www.genecards.org/cgi-bin/carddisp.pl?gene=CYP11B2
REN	Renin	Protein Coding	55	GC01M204123	45.85	https://www.genecards.org/cgi-bin/carddisp.pl?gene=REN
KCNK3	Potassium Two Pore Domain Channel Subfamily K Member 3	Protein Coding	56	GC02P026692	43.92	https://www.genecards.org/cgi-bin/carddisp.pl?gene=KCNK3
ENG	Endoglin	Protein Coding	52	GC09M127815	41.81	https://www.genecards.org/cgi-bin/carddisp.pl?gene=ENG
EDN1	Endothelin 1	Protein Coding	53	GC06P012290	40.39	https://www.genecards.org/cgi-bin/carddisp.pl?gene=EDN1
THBD	Thrombomodulin	Protein Coding	50	GC20M023026	39.55	https://www.genecards.org/cgi-bin/carddisp.pl?gene=THBD
GNB3	G Protein Subunit Beta 3	Protein Coding	54	GC12P006839	38.75	https://www.genecards.org/cgi-bin/carddisp.pl?gene=GNB3
PPARG	Peroxisome Proliferator Activated Receptor Gamma	Protein Coding	60	GC03P012328	38.31	https://www.genecards.org/cgi-bin/carddisp.pl?gene=PPARG
NR3C1	Nuclear Receptor Subfamily 3 Group C Member 1	Protein Coding	57	GC05M143241	36.99	https://www.genecards.org/cgi-bin/carddisp.pl?gene=NR3C1
NPPA	Natriuretic Peptide A	Protein Coding	53	GC01M011909	36.35	https://www.genecards.org/cgi-bin/carddisp.pl?gene=NPPA
CYP11B1	Cytochrome P450 Family 11 Subfamily B Member 1	Protein Coding	53	GC08M142872	36.24	https://www.genecards.org/cgi-bin/carddisp.pl?gene=CYP11B1
CAV1	Caveolin 1	Protein Coding	55	GC07P116524	35.85	https://www.genecards.org/cgi-bin/carddisp.pl?gene=CAV1
SARS2	Seryl-TRNA Synthetase 2, Mitochondrial	Protein Coding	49	GC19M039031	35.24	https://www.genecards.org/cgi-bin/carddisp.pl?gene=SARS2
ADD1	Adducin 1	Protein Coding	50	GC04P002857	34.28	https://www.genecards.org/cgi-bin/carddisp.pl?gene=ADD1
PKD1	Polycystin 1, Transient Receptor Potential Channel Interacting	Protein Coding	52	GC16M002109	34.23	https://www.genecards.org/cgi-bin/carddisp.pl?gene=PKD1
ADRB2	Adrenoceptor Beta 2	Protein Coding	56	GC05P148825	33.58	https://www.genecards.org/cgi-bin/carddisp.pl?gene=ADRB2
WNK4	WNK Lysine Deficient Protein Kinase 4	Protein Coding	50	GC17P043354	33.41	https://www.genecards.org/cgi-bin/carddisp.pl?gene=WNK4
NOS2	Nitric Oxide Synthase 2	Protein Coding	57	GC17M027756	32.67	https://www.genecards.org/cgi-bin/carddisp.pl?gene=NOS2
INS	Insulin	Protein Coding	54	GC11M002159	32.34	https://www.genecards.org/cgi-bin/carddisp.pl?gene=INS
APOA1	Apolipoprotein A1	Protein Coding	56	GC11M116835	32.17	https://www.genecards.org/cgi-bin/carddisp.pl?gene=APOA1
WNK1	WNK Lysine Deficient Protein Kinase 1	Protein Coding	53	GC12P000733	30.68	https://www.genecards.org/cgi-bin/carddisp.pl?gene=WNK1
POMC	Proopiomelanocortin	Protein Coding	55	GC02M025160	30.61	https://www.genecards.org/cgi-bin/carddisp.pl?gene=POMC
NPPB	Natriuretic Peptide B	Protein Coding	50	GC01M011918	30.22	https://www.genecards.org/cgi-bin/carddisp.pl?gene=NPPB
ALB	Albumin	Protein Coding	57	GC04P073397	30.22	https://www.genecards.org/cgi-bin/carddisp.pl?gene=ALB
PTGIS	Prostaglandin I2 Synthase	Protein Coding	53	GC20M049503	29.88	https://www.genecards.org/cgi-bin/carddisp.pl?gene=PTGIS
APOB	Apolipoprotein B	Protein Coding	52	GC02M020956	29.75	https://www.genecards.org/cgi-bin/carddisp.pl?gene=APOB
ADRB3	Adrenoceptor Beta 3	Protein Coding	50	GC08M037962	29.35	https://www.genecards.org/cgi-bin/carddisp.pl?gene=ADRB3
FBN1	Fibrillin 1	Protein Coding	50	GC15M048408	28.89	https://www.genecards.org/cgi-bin/carddisp.pl?gene=FBN1
PDE3A	Phosphodiesterase 3A	Protein Coding	55	GC12P020294	27.9	https://www.genecards.org/cgi-bin/carddisp.pl?gene=PDE3A
GBA	Glucosylceramidase Beta	Protein Coding	54	GC01M155234	27.45	https://www.genecards.org/cgi-bin/carddisp.pl?gene=GBA
PKD2	Polycystin 2, Transient Receptor Potential Cation Channel	Protein Coding	53	GC04P088007	26.93	https://www.genecards.org/cgi-bin/carddisp.pl?gene=PKD2
FOXF1	Forkhead Box F1	Protein Coding	48	GC16P086510	26.75	https://www.genecards.org/cgi-bin/carddisp.pl?gene=FOXF1
FGA	Fibrinogen Alpha Chain	Protein Coding	54	GC04M154583	26.33	https://www.genecards.org/cgi-bin/carddisp.pl?gene=FGA
RETN	Resistin	Protein Coding	49	GC19P007669	26.07	https://www.genecards.org/cgi-bin/carddisp.pl?gene=RETN
INSR	Insulin Receptor	Protein Coding	61	GC19M007112	25.91	https://www.genecards.org/cgi-bin/carddisp.pl?gene=INSR
ADIPOQ	Adiponectin, C1Q And Collagen Domain Containing	Protein Coding	52	GC03P186842	25.76	https://www.genecards.org/cgi-bin/carddisp.pl?gene=ADIPOQ
ADM	Adrenomedullin	Protein Coding	49	GC11P010304	25.73	https://www.genecards.org/cgi-bin/carddisp.pl?gene=ADM
CRP	C-Reactive Protein	Protein Coding	53	GC01M159682	25.2	https://www.genecards.org/cgi-bin/carddisp.pl?gene=CRP
SERPINE1	Serpin Family E Member 1	Protein Coding	57	GC07P101127	25.18	https://www.genecards.org/cgi-bin/carddisp.pl?gene=SERPINE1
KLHL3	Kelch Like Family Member 3	Protein Coding	48	GC05M137617	25.02	https://www.genecards.org/cgi-bin/carddisp.pl?gene=KLHL3
MEN1	Menin 1	Protein Coding	53	GC11M064821	24.98	https://www.genecards.org/cgi-bin/carddisp.pl?gene=MEN1
CYP3A5	Cytochrome P450 Family 3 Subfamily A Member 5	Protein Coding	54	GC07M099648	24.93	https://www.genecards.org/cgi-bin/carddisp.pl?gene=CYP3A5
SMAD4	SMAD Family Member 4	Protein Coding	57	GC18P051028	24.91	https://www.genecards.org/cgi-bin/carddisp.pl?gene=SMAD4
VWF	Von Willebrand Factor	Protein Coding	55	GC12M005917	24.34	https://www.genecards.org/cgi-bin/carddisp.pl?gene=VWF
F5	Coagulation Factor V	Protein Coding	52	GC01M169481	24.12	https://www.genecards.org/cgi-bin/carddisp.pl?gene=F5
LEP	Leptin	Protein Coding	54	GC07P128241	24.11	https://www.genecards.org/cgi-bin/carddisp.pl?gene=LEP
COL4A5	Collagen Type IV Alpha 5 Chain	Protein Coding	49	GC0XP108439	24.02	https://www.genecards.org/cgi-bin/carddisp.pl?gene=COL4A5
KCNJ5	Potassium Voltage-Gated Channel Subfamily J Member 5	Protein Coding	54	GC11P128891	23.81	https://www.genecards.org/cgi-bin/carddisp.pl?gene=KCNJ5
ECE1	Endothelin Converting Enzyme 1	Protein Coding	53	GC01M021217	23.76	https://www.genecards.org/cgi-bin/carddisp.pl?gene=ECE1
EIF2AK4	Eukaryotic Translation Initiation Factor 2 Alpha Kinase 4	Protein Coding	51	GC15P039934	23.49	https://www.genecards.org/cgi-bin/carddisp.pl?gene=EIF2AK4
F12	Coagulation Factor XII	Protein Coding	55	GC05M177402	23.02	https://www.genecards.org/cgi-bin/carddisp.pl?gene=F12
KNG1	Kininogen 1	Protein Coding	50	GC03P186717	23.02	https://www.genecards.org/cgi-bin/carddisp.pl?gene=KNG1
DGUOK	Deoxyguanosine Kinase	Protein Coding	52	GC02P073926	22.93	https://www.genecards.org/cgi-bin/carddisp.pl?gene=DGUOK
TBX4	T-Box 4	Protein Coding	49	GC17P061451	22.93	https://www.genecards.org/cgi-bin/carddisp.pl?gene=TBX4
XPNPEP3	X-Prolyl Aminopeptidase 3	Protein Coding	47	GC22P040857	22.85	https://www.genecards.org/cgi-bin/carddisp.pl?gene=XPNPEP3
HYT4	Hypertension, Essential, Susceptibility To, 4	Genetic Locus	4	GC12U900475	22.85	https://www.genecards.org/cgi-bin/carddisp.pl?gene=HYT4
HYT3	Hypertension, Essential, Susceptibility To, 3	Genetic Locus	4	GC02U900228	22.77	https://www.genecards.org/cgi-bin/carddisp.pl?gene=HYT3
HYT8	Hypertension, Essential, Susceptibility To, 8	Genetic Locus	4	GC18U900482	22.73	https://www.genecards.org/cgi-bin/carddisp.pl?gene=HYT8
HYT1	Hypertension, Essential, Susceptibility To, 1	Genetic Locus	4	GC17U990303	22.65	https://www.genecards.org/cgi-bin/carddisp.pl?gene=HYT1
GNAS	GNAS Complex Locus	Protein Coding	57	GC20P058839	22.56	https://www.genecards.org/cgi-bin/carddisp.pl?gene=GNAS
CPS1	Carbamoyl-Phosphate Synthase 1	Protein Coding	52	GC02P210477	22.46	https://www.genecards.org/cgi-bin/carddisp.pl?gene=CPS1
RET	Ret Proto-Oncogene	Protein Coding	61	GC10P043040	22.38	https://www.genecards.org/cgi-bin/carddisp.pl?gene=RET
HYT2	Hypertension, Essential, Susceptibility To, 2	Genetic Locus	4	GC15U990105	21.93	https://www.genecards.org/cgi-bin/carddisp.pl?gene=HYT2
GCGR	Glucagon Receptor	Protein Coding	53	GC17P081804	21.82	https://www.genecards.org/cgi-bin/carddisp.pl?gene=GCGR
HYT5	Hypertension, Essential, Susceptibility To, 5	Genetic Locus	3	GC20U900425	21.74	https://www.genecards.org/cgi-bin/carddisp.pl?gene=HYT5
HYT6	Hypertension, Essential, Susceptibility To, 6	Genetic Locus	3	GC05U901045	21.74	https://www.genecards.org/cgi-bin/carddisp.pl?gene=HYT6
JAK2	Janus Kinase 2	Protein Coding	61	GC09P004985	21.7	https://www.genecards.org/cgi-bin/carddisp.pl?gene=JAK2
PLAT	Plasminogen Activator, Tissue Type	Protein Coding	56	GC08M042174	21.65	https://www.genecards.org/cgi-bin/carddisp.pl?gene=PLAT
EDNRA	Endothelin Receptor Type A	Protein Coding	56	GC04P147480	21.56	https://www.genecards.org/cgi-bin/carddisp.pl?gene=EDNRA
HYT7	Hypertension, Essential, Susceptibility To, 7	Genetic Locus	3	GC03U901240	21.49	https://www.genecards.org/cgi-bin/carddisp.pl?gene=HYT7
CORIN	Corin, Serine Peptidase	Protein Coding	50	GC04M047596	21.49	https://www.genecards.org/cgi-bin/carddisp.pl?gene=CORIN
SCNN1B	Sodium Channel Epithelial 1 Beta Subunit	Protein Coding	55	GC16P023278	21.38	https://www.genecards.org/cgi-bin/carddisp.pl?gene=SCNN1B
DARS2	Aspartyl-TRNA Synthetase 2, Mitochondrial	Protein Coding	49	GC01P173824	21.21	https://www.genecards.org/cgi-bin/carddisp.pl?gene=DARS2
SELP	Selectin P	Protein Coding	53	GC01M169558	21.09	https://www.genecards.org/cgi-bin/carddisp.pl?gene=SELP
RGS5	Regulator Of G Protein Signaling 5	Protein Coding	45	GC01M163080	20.95	https://www.genecards.org/cgi-bin/carddisp.pl?gene=RGS5
SDHB	Succinate Dehydrogenase Complex Iron Sulfur Subunit B	Protein Coding	54	GC01M017020	20.84	https://www.genecards.org/cgi-bin/carddisp.pl?gene=SDHB
ELN	Elastin	Protein Coding	50	GC07P074027	20.76	https://www.genecards.org/cgi-bin/carddisp.pl?gene=ELN
MIR155	MicroRNA 155	RNA Gene	19	GC21P025573	20.76	https://www.genecards.org/cgi-bin/carddisp.pl?gene=MIR155
INF2	Inverted Formin, FH2 And WH2 Domain Containing	Protein Coding	47	GC14P104690	20.68	https://www.genecards.org/cgi-bin/carddisp.pl?gene=INF2
CUL3	Cullin 3	Protein Coding	53	GC02M224470	20.54	https://www.genecards.org/cgi-bin/carddisp.pl?gene=CUL3
LMNA	Lamin A/C	Protein Coding	53	GC01P156082	20.46	https://www.genecards.org/cgi-bin/carddisp.pl?gene=LMNA
SCNN1G	Sodium Channel Epithelial 1 Gamma Subunit	Protein Coding	52	GC16P023182	20.41	https://www.genecards.org/cgi-bin/carddisp.pl?gene=SCNN1G
ATP1B1	ATPase Na+/K+ Transporting Subunit Beta 1	Protein Coding	53	GC01P169105	20.36	https://www.genecards.org/cgi-bin/carddisp.pl?gene=ATP1B1
SDHD	Succinate Dehydrogenase Complex Subunit D	Protein Coding	50	GC11P112087	20.13	https://www.genecards.org/cgi-bin/carddisp.pl?gene=SDHD
MTHFR	Methylenetetrahydrofolate Reductase	Protein Coding	54	GC01M011845	19.94	https://www.genecards.org/cgi-bin/carddisp.pl?gene=MTHFR
VHL	Von Hippel-Lindau Tumor Suppressor	Protein Coding	52	GC03P010170	19.89	https://www.genecards.org/cgi-bin/carddisp.pl?gene=VHL
TNF	Tumor Necrosis Factor	Protein Coding	59	GC06P032186	19.77	https://www.genecards.org/cgi-bin/carddisp.pl?gene=TNF
VEGFA	Vascular Endothelial Growth Factor A	Protein Coding	57	GC06P043770	19.74	https://www.genecards.org/cgi-bin/carddisp.pl?gene=VEGFA
AGTR2	Angiotensin II Receptor Type 2	Protein Coding	50	GC0XP116170	19.37	https://www.genecards.org/cgi-bin/carddisp.pl?gene=AGTR2
PKHD1	PKHD1, Fibrocystin/Polyductin	Protein Coding	46	GC06M051588	19.25	https://www.genecards.org/cgi-bin/carddisp.pl?gene=PKHD1
BBS2	Bardet-Biedl Syndrome 2	Protein Coding	47	GC16M056500	19.24	https://www.genecards.org/cgi-bin/carddisp.pl?gene=BBS2
NOTCH1	Notch 1	Protein Coding	59	GC09M136538	19	https://www.genecards.org/cgi-bin/carddisp.pl?gene=NOTCH1
IL6	Interleukin 6	Protein Coding	55	GC07P022765	18.88	https://www.genecards.org/cgi-bin/carddisp.pl?gene=IL6
H19	H19, Imprinted Maternally Expressed Transcript	RNA Gene	30	GC11M001995	18.85	https://www.genecards.org/cgi-bin/carddisp.pl?gene=H19
LPL	Lipoprotein Lipase	Protein Coding	57	GC08P019841	18.42	https://www.genecards.org/cgi-bin/carddisp.pl?gene=LPL
ADRB1	Adrenoceptor Beta 1	Protein Coding	55	GC10P114044	18.32	https://www.genecards.org/cgi-bin/carddisp.pl?gene=ADRB1
FLT1	Fms Related Tyrosine Kinase 1	Protein Coding	58	GC13M028300	18.18	https://www.genecards.org/cgi-bin/carddisp.pl?gene=FLT1
NFU1	NFU1 Iron-Sulfur Cluster Scaffold	Protein Coding	47	GC02M069359	18.14	https://www.genecards.org/cgi-bin/carddisp.pl?gene=NFU1
MIR204	MicroRNA 204	RNA Gene	22	GC09M070809	18.13	https://www.genecards.org/cgi-bin/carddisp.pl?gene=MIR204
ACE2	Angiotensin I Converting Enzyme 2	Protein Coding	54	GC0XM015494	18.12	https://www.genecards.org/cgi-bin/carddisp.pl?gene=ACE2
UTS2	Urotensin 2	Protein Coding	46	GC01M007904	18.07	https://www.genecards.org/cgi-bin/carddisp.pl?gene=UTS2
GRK4	G Protein-Coupled Receptor Kinase 4	Protein Coding	49	GC04P002967	18.06	https://www.genecards.org/cgi-bin/carddisp.pl?gene=GRK4
ENPP1	Ectonucleotide Pyrophosphatase/Phosphodiesterase 1	Protein Coding	54	GC06P131808	18	https://www.genecards.org/cgi-bin/carddisp.pl?gene=ENPP1
SLC12A3	Solute Carrier Family 12 Member 3	Protein Coding	54	GC16P056899	17.74	https://www.genecards.org/cgi-bin/carddisp.pl?gene=SLC12A3
CCN2	Cellular Communication Network Factor 2	Protein Coding	46	GC06M131948	17.57	https://www.genecards.org/cgi-bin/carddisp.pl?gene=CCN2
TGFB1	Transforming Growth Factor Beta 1	Protein Coding	59	GC19M041301	17.55	https://www.genecards.org/cgi-bin/carddisp.pl?gene=TGFB1
EDN2	Endothelin 2	Protein Coding	46	GC01M041478	17.46	https://www.genecards.org/cgi-bin/carddisp.pl?gene=EDN2
BMP6	Bone Morphogenetic Protein 6	Protein Coding	50	GC06P007726	17.38	https://www.genecards.org/cgi-bin/carddisp.pl?gene=BMP6
HLA-DRB1	Major Histocompatibility Complex, Class II, DR Beta 1	Protein Coding	52	GC06M032578	17.27	https://www.genecards.org/cgi-bin/carddisp.pl?gene=HLA-DRB1
SLC6A4	Solute Carrier Family 6 Member 4	Protein Coding	55	GC17M030194	17.19	https://www.genecards.org/cgi-bin/carddisp.pl?gene=SLC6A4
NEDD4L	Neural Precursor Cell Expressed, Developmentally Down-Regulated 4-Like, E3 Ubiquitin Protein Ligase	Protein Coding	53	GC18P058044	17.15	https://www.genecards.org/cgi-bin/carddisp.pl?gene=NEDD4L
MT-ND1	Mitochondrially Encoded NADH:Ubiquinone Oxidoreductase Core Subunit 1	Protein Coding	36	GCMTP003309	17.14	https://www.genecards.org/cgi-bin/carddisp.pl?gene=MT-ND1
NPY	Neuropeptide Y	Protein Coding	52	GC07P024290	17.07	https://www.genecards.org/cgi-bin/carddisp.pl?gene=NPY
COL1A1	Collagen Type I Alpha 1 Chain	Protein Coding	57	GC17M050183	17.02	https://www.genecards.org/cgi-bin/carddisp.pl?gene=COL1A1
EDNRB	Endothelin Receptor Type B	Protein Coding	56	GC13M077895	16.99	https://www.genecards.org/cgi-bin/carddisp.pl?gene=EDNRB
BBS1	Bardet-Biedl Syndrome 1	Protein Coding	45	GC11P066499	16.93	https://www.genecards.org/cgi-bin/carddisp.pl?gene=BBS1
NPR3	Natriuretic Peptide Receptor 3	Protein Coding	50	GC05P032689	16.91	https://www.genecards.org/cgi-bin/carddisp.pl?gene=NPR3
THPO	Thrombopoietin	Protein Coding	49	GC03M184371	16.84	https://www.genecards.org/cgi-bin/carddisp.pl?gene=THPO
PDE5A	Phosphodiesterase 5A	Protein Coding	52	GC04M119494	16.7	https://www.genecards.org/cgi-bin/carddisp.pl?gene=PDE5A
ACTA2	Actin, Alpha 2, Smooth Muscle, Aorta	Protein Coding	55	GC10M088935	16.58	https://www.genecards.org/cgi-bin/carddisp.pl?gene=ACTA2
SDHC	Succinate Dehydrogenase Complex Subunit C	Protein Coding	51	GC01P161285	16.48	https://www.genecards.org/cgi-bin/carddisp.pl?gene=SDHC
RPL5	Ribosomal Protein L5	Protein Coding	53	GC01P092769	16.42	https://www.genecards.org/cgi-bin/carddisp.pl?gene=RPL5
CYP17A1	Cytochrome P450 Family 17 Subfamily A Member 1	Protein Coding	56	GC10M102830	16.36	https://www.genecards.org/cgi-bin/carddisp.pl?gene=CYP17A1
CST3	Cystatin C	Protein Coding	51	GC20M023608	16.26	https://www.genecards.org/cgi-bin/carddisp.pl?gene=CST3
CACNA1D	Calcium Voltage-Gated Channel Subunit Alpha1 D	Protein Coding	55	GC03P053383	16.21	https://www.genecards.org/cgi-bin/carddisp.pl?gene=CACNA1D
STOX1	Storkhead Box 1	Protein Coding	43	GC10P068827	16.19	https://www.genecards.org/cgi-bin/carddisp.pl?gene=STOX1
SELE	Selectin E	Protein Coding	51	GC01M169722	16.16	https://www.genecards.org/cgi-bin/carddisp.pl?gene=SELE
SCNN1A	Sodium Channel Epithelial 1 Alpha Subunit	Protein Coding	54	GC12M006326	16.05	https://www.genecards.org/cgi-bin/carddisp.pl?gene=SCNN1A
PON1	Paraoxonase 1	Protein Coding	53	GC07M095297	16.03	https://www.genecards.org/cgi-bin/carddisp.pl?gene=PON1
NF1	Neurofibromin 1	Protein Coding	55	GC17P031045	15.91	https://www.genecards.org/cgi-bin/carddisp.pl?gene=NF1
PEE1	Preeclampsia/Eclampsia 1	Genetic Locus	7	GC04U902284	15.79	https://www.genecards.org/cgi-bin/carddisp.pl?gene=PEE1
B2M	Beta-2-Microglobulin	Protein Coding	56	GC15P044711	15.7	https://www.genecards.org/cgi-bin/carddisp.pl?gene=B2M
F2	Coagulation Factor II, Thrombin	Protein Coding	55	GC11P046740	15.66	https://www.genecards.org/cgi-bin/carddisp.pl?gene=F2
SLC12A1	Solute Carrier Family 12 Member 1	Protein Coding	52	GC15P048191	15.63	https://www.genecards.org/cgi-bin/carddisp.pl?gene=SLC12A1
BDKRB2	Bradykinin Receptor B2	Protein Coding	50	GC14P096205	15.62	https://www.genecards.org/cgi-bin/carddisp.pl?gene=BDKRB2
LPA	Lipoprotein(A)	Protein Coding	47	GC06M160531	15.61	https://www.genecards.org/cgi-bin/carddisp.pl?gene=LPA
ADD2	Adducin 2	Protein Coding	47	GC02M070626	15.58	https://www.genecards.org/cgi-bin/carddisp.pl?gene=ADD2
CYP21A2	Cytochrome P450 Family 21 Subfamily A Member 2	Protein Coding	52	GC06P032284	15.56	https://www.genecards.org/cgi-bin/carddisp.pl?gene=CYP21A2
CACNA1H	Calcium Voltage-Gated Channel Subunit Alpha1 H	Protein Coding	56	GC16P001153	15.55	https://www.genecards.org/cgi-bin/carddisp.pl?gene=CACNA1H
TMEM67	Transmembrane Protein 67	Protein Coding	43	GC08P093754	15.53	https://www.genecards.org/cgi-bin/carddisp.pl?gene=TMEM67
TP53	Tumor Protein P53	Protein Coding	61	GC17M007661	15.37	https://www.genecards.org/cgi-bin/carddisp.pl?gene=TP53
FN1	Fibronectin 1	Protein Coding	57	GC02M215360	15.34	https://www.genecards.org/cgi-bin/carddisp.pl?gene=FN1
APOE	Apolipoprotein E	Protein Coding	57	GC19P044906	15.32	https://www.genecards.org/cgi-bin/carddisp.pl?gene=APOE
EPO	Erythropoietin	Protein Coding	48	GC07P100720	15.2	https://www.genecards.org/cgi-bin/carddisp.pl?gene=EPO
PPBP	Pro-Platelet Basic Protein	Protein Coding	49	GC04M073986	15.18	https://www.genecards.org/cgi-bin/carddisp.pl?gene=PPBP
NSD1	Nuclear Receptor Binding SET Domain Protein 1	Protein Coding	49	GC05P177134	15.08	https://www.genecards.org/cgi-bin/carddisp.pl?gene=NSD1
GATA6	GATA Binding Protein 6	Protein Coding	53	GC18P022169	14.97	https://www.genecards.org/cgi-bin/carddisp.pl?gene=GATA6
SST	Somatostatin	Protein Coding	48	GC03M187668	14.95	https://www.genecards.org/cgi-bin/carddisp.pl?gene=SST
DBH	Dopamine Beta-Hydroxylase	Protein Coding	57	GC09P133636	14.88	https://www.genecards.org/cgi-bin/carddisp.pl?gene=DBH
BBS4	Bardet-Biedl Syndrome 4	Protein Coding	47	GC15P072686	14.87	https://www.genecards.org/cgi-bin/carddisp.pl?gene=BBS4
F3	Coagulation Factor III, Tissue Factor	Protein Coding	52	GC01M094466	14.73	https://www.genecards.org/cgi-bin/carddisp.pl?gene=F3
PRKAR1A	Protein Kinase CAMP-Dependent Type I Regulatory Subunit Alpha	Protein Coding	58	GC17P068414	14.71	https://www.genecards.org/cgi-bin/carddisp.pl?gene=PRKAR1A
GJA1	Gap Junction Protein Alpha 1	Protein Coding	57	GC06P121436	14.71	https://www.genecards.org/cgi-bin/carddisp.pl?gene=GJA1
NPR1	Natriuretic Peptide Receptor 1	Protein Coding	52	GC01P153680	14.71	https://www.genecards.org/cgi-bin/carddisp.pl?gene=NPR1
COL1A2	Collagen Type I Alpha 2 Chain	Protein Coding	53	GC07P094394	14.63	https://www.genecards.org/cgi-bin/carddisp.pl?gene=COL1A2
MGP	Matrix Gla Protein	Protein Coding	48	GC12M014881	14.62	https://www.genecards.org/cgi-bin/carddisp.pl?gene=MGP
MYH9	Myosin Heavy Chain 9	Protein Coding	55	GC22M036281	14.59	https://www.genecards.org/cgi-bin/carddisp.pl?gene=MYH9
KIF1B	Kinesin Family Member 1B	Protein Coding	52	GC01P010270	14.58	https://www.genecards.org/cgi-bin/carddisp.pl?gene=KIF1B
PF4	Platelet Factor 4	Protein Coding	49	GC04M073980	14.58	https://www.genecards.org/cgi-bin/carddisp.pl?gene=PF4
GDF2	Growth Differentiation Factor 2	Protein Coding	48	GC10P047322	14.46	https://www.genecards.org/cgi-bin/carddisp.pl?gene=GDF2
MME	Membrane Metalloendopeptidase	Protein Coding	57	GC03P155024	14.44	https://www.genecards.org/cgi-bin/carddisp.pl?gene=MME
BMP2	Bone Morphogenetic Protein 2	Protein Coding	53	GC20P006696	14.43	https://www.genecards.org/cgi-bin/carddisp.pl?gene=BMP2
VCAM1	Vascular Cell Adhesion Molecule 1	Protein Coding	52	GC01P100719	14.37	https://www.genecards.org/cgi-bin/carddisp.pl?gene=VCAM1
PAX2	Paired Box 2	Protein Coding	53	GC10P100735	14.35	https://www.genecards.org/cgi-bin/carddisp.pl?gene=PAX2
COMT	Catechol-O-Methyltransferase	Protein Coding	58	GC22P019941	14.33	https://www.genecards.org/cgi-bin/carddisp.pl?gene=COMT
HP	Haptoglobin	Protein Coding	50	GC16P072089	14.3	https://www.genecards.org/cgi-bin/carddisp.pl?gene=HP
KCNJ11	Potassium Voltage-Gated Channel Subfamily J Member 11	Protein Coding	54	GC11M017364	14.3	https://www.genecards.org/cgi-bin/carddisp.pl?gene=KCNJ11
STN1	STN1, CST Complex Subunit	Protein Coding	37	GC10M103872	14.28	https://www.genecards.org/cgi-bin/carddisp.pl?gene=STN1
MIR21	MicroRNA 21	RNA Gene	24	GC17P059841	14.25	https://www.genecards.org/cgi-bin/carddisp.pl?gene=MIR21
AKT1	AKT Serine/Threonine Kinase 1	Protein Coding	62	GC14M104769	14.2	https://www.genecards.org/cgi-bin/carddisp.pl?gene=AKT1
PLIN1	Perilipin 1	Protein Coding	52	GC15M089664	14.2	https://www.genecards.org/cgi-bin/carddisp.pl?gene=PLIN1
IGF2	Insulin Like Growth Factor 2	Protein Coding	54	GC11M002130	14.1	https://www.genecards.org/cgi-bin/carddisp.pl?gene=IGF2
KLKB1	Kallikrein B1	Protein Coding	53	GC04P186208	14.1	https://www.genecards.org/cgi-bin/carddisp.pl?gene=KLKB1
TNFRSF11B	TNF Receptor Superfamily Member 11b	Protein Coding	54	GC08M118923	14.04	https://www.genecards.org/cgi-bin/carddisp.pl?gene=TNFRSF11B
BBS9	Bardet-Biedl Syndrome 9	Protein Coding	45	GC07P033168	13.91	https://www.genecards.org/cgi-bin/carddisp.pl?gene=BBS9
HIF1A	Hypoxia Inducible Factor 1 Subunit Alpha	Protein Coding	54	GC14P061695	13.9	https://www.genecards.org/cgi-bin/carddisp.pl?gene=HIF1A
KCNMB1	Potassium Calcium-Activated Channel Subfamily M Regulatory Beta Subunit 1	Protein Coding	47	GC05M170374	13.9	https://www.genecards.org/cgi-bin/carddisp.pl?gene=KCNMB1
ADRA2B	Adrenoceptor Alpha 2B	Protein Coding	52	GC02M096112	13.88	https://www.genecards.org/cgi-bin/carddisp.pl?gene=ADRA2B
FGFR3	Fibroblast Growth Factor Receptor 3	Protein Coding	63	GC04P001795	13.88	https://www.genecards.org/cgi-bin/carddisp.pl?gene=FGFR3
HNF1B	HNF1 Homeobox B	Protein Coding	50	GC17M037686	13.75	https://www.genecards.org/cgi-bin/carddisp.pl?gene=HNF1B
ALMS1	ALMS1, Centrosome And Basal Body Associated Protein	Protein Coding	46	GC02P073385	13.72	https://www.genecards.org/cgi-bin/carddisp.pl?gene=ALMS1
CCL2	C-C Motif Chemokine Ligand 2	Protein Coding	55	GC17P034255	13.71	https://www.genecards.org/cgi-bin/carddisp.pl?gene=CCL2
COL4A4	Collagen Type IV Alpha 4 Chain	Protein Coding	49	GC02M226967	13.7	https://www.genecards.org/cgi-bin/carddisp.pl?gene=COL4A4
CAT	Catalase	Protein Coding	57	GC11P034460	13.65	https://www.genecards.org/cgi-bin/carddisp.pl?gene=CAT
MAX	MYC Associated Factor X	Protein Coding	55	GC14M065009	13.64	https://www.genecards.org/cgi-bin/carddisp.pl?gene=MAX
PNMT	Phenylethanolamine N-Methyltransferase	Protein Coding	51	GC17P039667	13.62	https://www.genecards.org/cgi-bin/carddisp.pl?gene=PNMT
SLC6A2	Solute Carrier Family 6 Member 2	Protein Coding	55	GC16P055656	13.59	https://www.genecards.org/cgi-bin/carddisp.pl?gene=SLC6A2
IRF5	Interferon Regulatory Factor 5	Protein Coding	55	GC07P128937	13.49	https://www.genecards.org/cgi-bin/carddisp.pl?gene=IRF5
HMBS	Hydroxymethylbilane Synthase	Protein Coding	53	GC11P119084	13.48	https://www.genecards.org/cgi-bin/carddisp.pl?gene=HMBS
CBS	Cystathionine-Beta-Synthase	Protein Coding	57	GC21M043053	13.48	https://www.genecards.org/cgi-bin/carddisp.pl?gene=CBS
COL3A1	Collagen Type III Alpha 1 Chain	Protein Coding	53	GC02P188974	13.48	https://www.genecards.org/cgi-bin/carddisp.pl?gene=COL3A1
MMP9	Matrix Metallopeptidase 9	Protein Coding	60	GC20P046008	13.47	https://www.genecards.org/cgi-bin/carddisp.pl?gene=MMP9
HBB	Hemoglobin Subunit Beta	Protein Coding	52	GC11M005238	13.42	https://www.genecards.org/cgi-bin/carddisp.pl?gene=HBB
GHRL	Ghrelin And Obestatin Prepropeptide	Protein Coding	49	GC03M010285	13.36	https://www.genecards.org/cgi-bin/carddisp.pl?gene=GHRL
ERAP1	Endoplasmic Reticulum Aminopeptidase 1	Protein Coding	50	GC05M096760	13.26	https://www.genecards.org/cgi-bin/carddisp.pl?gene=ERAP1
TERT	Telomerase Reverse Transcriptase	Protein Coding	58	GC05M001253	13.24	https://www.genecards.org/cgi-bin/carddisp.pl?gene=TERT
BMPR1B	Bone Morphogenetic Protein Receptor Type 1B	Protein Coding	57	GC04P094757	13.23	https://www.genecards.org/cgi-bin/carddisp.pl?gene=BMPR1B
BBS7	Bardet-Biedl Syndrome 7	Protein Coding	43	GC04M121824	13.23	https://www.genecards.org/cgi-bin/carddisp.pl?gene=BBS7
FGFR1	Fibroblast Growth Factor Receptor 1	Protein Coding	62	GC08M038400	13.19	https://www.genecards.org/cgi-bin/carddisp.pl?gene=FGFR1
HLA-B	Major Histocompatibility Complex, Class I, B	Protein Coding	50	GC06M031277	13.18	https://www.genecards.org/cgi-bin/carddisp.pl?gene=HLA-B
BBS10	Bardet-Biedl Syndrome 10	Protein Coding	47	GC12M076344	13.17	https://www.genecards.org/cgi-bin/carddisp.pl?gene=BBS10
SDHA	Succinate Dehydrogenase Complex Flavoprotein Subunit A	Protein Coding	53	GC05P000208	13.13	https://www.genecards.org/cgi-bin/carddisp.pl?gene=SDHA
FH	Fumarate Hydratase	Protein Coding	52	GC01M241499	13.07	https://www.genecards.org/cgi-bin/carddisp.pl?gene=FH
TMEM127	Transmembrane Protein 127	Protein Coding	44	GC02M096248	13.06	https://www.genecards.org/cgi-bin/carddisp.pl?gene=TMEM127
HMOX1	Heme Oxygenase 1	Protein Coding	59	GC22P035380	12.97	https://www.genecards.org/cgi-bin/carddisp.pl?gene=HMOX1
PIEZO2	Piezo Type Mechanosensitive Ion Channel Component 2	Protein Coding	42	GC18M010670	12.95	https://www.genecards.org/cgi-bin/carddisp.pl?gene=PIEZO2
STAT1	Signal Transducer And Activator Of Transcription 1	Protein Coding	60	GC02M190964	12.91	https://www.genecards.org/cgi-bin/carddisp.pl?gene=STAT1
ENPEP	Glutamyl Aminopeptidase	Protein Coding	49	GC04P110365	12.89	https://www.genecards.org/cgi-bin/carddisp.pl?gene=ENPEP
NPHP3	Nephrocystin 3	Protein Coding	45	GC03M132683	12.88	https://www.genecards.org/cgi-bin/carddisp.pl?gene=NPHP3
ICAM1	Intercellular Adhesion Molecule 1	Protein Coding	57	GC19P010270	12.82	https://www.genecards.org/cgi-bin/carddisp.pl?gene=ICAM1
ARHGAP31	Rho GTPase Activating Protein 31	Protein Coding	46	GC03P119294	12.8	https://www.genecards.org/cgi-bin/carddisp.pl?gene=ARHGAP31
CD36	CD36 Molecule	Protein Coding	54	GC07P080369	12.77	https://www.genecards.org/cgi-bin/carddisp.pl?gene=CD36
HFE	Homeostatic Iron Regulator	Protein Coding	50	GC06P026087	12.71	https://www.genecards.org/cgi-bin/carddisp.pl?gene=HFE
PLA2G7	Phospholipase A2 Group VII	Protein Coding	57	GC06M046704	12.69	https://www.genecards.org/cgi-bin/carddisp.pl?gene=PLA2G7
GLA	Galactosidase Alpha	Protein Coding	55	GC0XM101397	12.68	https://www.genecards.org/cgi-bin/carddisp.pl?gene=GLA
MKKS	McKusick-Kaufman Syndrome	Protein Coding	46	GC20M010385	12.65	https://www.genecards.org/cgi-bin/carddisp.pl?gene=MKKS
SMAD1	SMAD Family Member 1	Protein Coding	50	GC04P145481	12.62	https://www.genecards.org/cgi-bin/carddisp.pl?gene=SMAD1
G6PC3	Glucose-6-Phosphatase Catalytic Subunit 3	Protein Coding	47	GC17P044070	12.6	https://www.genecards.org/cgi-bin/carddisp.pl?gene=G6PC3
MT-CO1	Mitochondrially Encoded Cytochrome C Oxidase I	Protein Coding	36	GCMTP005906	12.56	https://www.genecards.org/cgi-bin/carddisp.pl?gene=MT-CO1
IGF1	Insulin Like Growth Factor 1	Protein Coding	55	GC12M102395	12.5	https://www.genecards.org/cgi-bin/carddisp.pl?gene=IGF1
DLL4	Delta Like Canonical Notch Ligand 4	Protein Coding	52	GC15P040929	12.47	https://www.genecards.org/cgi-bin/carddisp.pl?gene=DLL4
SLC8A1	Solute Carrier Family 8 Member A1	Protein Coding	50	GC02M040078	12.46	https://www.genecards.org/cgi-bin/carddisp.pl?gene=SLC8A1
CTC1	CST Telomere Replication Complex Component 1	Protein Coding	41	GC17M008569	12.42	https://www.genecards.org/cgi-bin/carddisp.pl?gene=CTC1
IRS1	Insulin Receptor Substrate 1	Protein Coding	53	GC02M226731	12.38	https://www.genecards.org/cgi-bin/carddisp.pl?gene=IRS1
SLC9A1	Solute Carrier Family 9 Member A1	Protein Coding	58	GC01M027109	12.35	https://www.genecards.org/cgi-bin/carddisp.pl?gene=SLC9A1
TRPC3	Transient Receptor Potential Cation Channel Subfamily C Member 3	Protein Coding	54	GC04M121879	12.35	https://www.genecards.org/cgi-bin/carddisp.pl?gene=TRPC3
OLR1	Oxidized Low Density Lipoprotein Receptor 1	Protein Coding	50	GC12M012277	12.33	https://www.genecards.org/cgi-bin/carddisp.pl?gene=OLR1
NTS	Neurotensin	Protein Coding	45	GC12P085876	12.29	https://www.genecards.org/cgi-bin/carddisp.pl?gene=NTS
MEG3	Maternally Expressed 3	RNA Gene	32	GC14P103411	12.23	https://www.genecards.org/cgi-bin/carddisp.pl?gene=MEG3
AVPR2	Arginine Vasopressin Receptor 2	Protein Coding	55	GC0XP153902	12.22	https://www.genecards.org/cgi-bin/carddisp.pl?gene=AVPR2
MIR20A	MicroRNA 20a	RNA Gene	19	GC13P091403	12.21	https://www.genecards.org/cgi-bin/carddisp.pl?gene=MIR20A
PGF	Placental Growth Factor	Protein Coding	50	GC14M074941	12.19	https://www.genecards.org/cgi-bin/carddisp.pl?gene=PGF
BBS12	Bardet-Biedl Syndrome 12	Protein Coding	41	GC04P122732	12.07	https://www.genecards.org/cgi-bin/carddisp.pl?gene=BBS12
CHGA	Chromogranin A	Protein Coding	49	GC14P092923	12.05	https://www.genecards.org/cgi-bin/carddisp.pl?gene=CHGA
LEPR	Leptin Receptor	Protein Coding	55	GC01P065421	12.04	https://www.genecards.org/cgi-bin/carddisp.pl?gene=LEPR
COQ7	Coenzyme Q7, Hydroxylase	Protein Coding	49	GC16P019078	11.94	https://www.genecards.org/cgi-bin/carddisp.pl?gene=COQ7
NKX2-5	NK2 Homeobox 5	Protein Coding	50	GC05M173232	11.93	https://www.genecards.org/cgi-bin/carddisp.pl?gene=NKX2-5
CFTR	Cystic Fibrosis Transmembrane Conductance Regulator	Protein Coding	58	GC07P117465	11.91	https://www.genecards.org/cgi-bin/carddisp.pl?gene=CFTR
VIP	Vasoactive Intestinal Peptide	Protein Coding	50	GC06P152750	11.86	https://www.genecards.org/cgi-bin/carddisp.pl?gene=VIP
SLC2A4	Solute Carrier Family 2 Member 4	Protein Coding	52	GC17P007282	11.86	https://www.genecards.org/cgi-bin/carddisp.pl?gene=SLC2A4
NPR2	Natriuretic Peptide Receptor 2	Protein Coding	54	GC09P035755	11.8	https://www.genecards.org/cgi-bin/carddisp.pl?gene=NPR2
HSD11B1	Hydroxysteroid 11-Beta Dehydrogenase 1	Protein Coding	57	GC01P209686	11.78	https://www.genecards.org/cgi-bin/carddisp.pl?gene=HSD11B1
PDE11A	Phosphodiesterase 11A	Protein Coding	53	GC02M177624	11.77	https://www.genecards.org/cgi-bin/carddisp.pl?gene=PDE11A
GUCY1A1	Guanylate Cyclase 1 Soluble Subunit Alpha 1	Protein Coding	41	GC04P155667	11.75	https://www.genecards.org/cgi-bin/carddisp.pl?gene=GUCY1A1
IGFBP1	Insulin Like Growth Factor Binding Protein 1	Protein Coding	49	GC07P046321	11.75	https://www.genecards.org/cgi-bin/carddisp.pl?gene=IGFBP1
BSCL2	BSCL2, Seipin Lipid Droplet Biogenesis Associated	Protein Coding	49	GC11M062842	11.74	https://www.genecards.org/cgi-bin/carddisp.pl?gene=BSCL2
KCNA5	Potassium Voltage-Gated Channel Subfamily A Member 5	Protein Coding	52	GC12P005043	11.74	https://www.genecards.org/cgi-bin/carddisp.pl?gene=KCNA5
MT-CO2	Mitochondrially Encoded Cytochrome C Oxidase II	Protein Coding	36	GCMTP007587	11.73	https://www.genecards.org/cgi-bin/carddisp.pl?gene=MT-CO2
LIMK1	LIM Domain Kinase 1	Protein Coding	57	GC07P074082	11.71	https://www.genecards.org/cgi-bin/carddisp.pl?gene=LIMK1
ABCC6	ATP Binding Cassette Subfamily C Member 6	Protein Coding	52	GC16M016243	11.67	https://www.genecards.org/cgi-bin/carddisp.pl?gene=ABCC6
LYZ	Lysozyme	Protein Coding	53	GC12P069348	11.66	https://www.genecards.org/cgi-bin/carddisp.pl?gene=LYZ
ALOX5	Arachidonate 5-Lipoxygenase	Protein Coding	55	GC10P045338	11.66	https://www.genecards.org/cgi-bin/carddisp.pl?gene=ALOX5
SERPINC1	Serpin Family C Member 1	Protein Coding	55	GC01M174050	11.65	https://www.genecards.org/cgi-bin/carddisp.pl?gene=SERPINC1
YY1AP1	YY1 Associated Protein 1	Protein Coding	44	GC01M155659	11.65	https://www.genecards.org/cgi-bin/carddisp.pl?gene=YY1AP1
ADRA1D	Adrenoceptor Alpha 1D	Protein Coding	52	GC20M004220	11.64	https://www.genecards.org/cgi-bin/carddisp.pl?gene=ADRA1D
ARMC5	Armadillo Repeat Containing 5	Protein Coding	43	GC16P031473	11.6	https://www.genecards.org/cgi-bin/carddisp.pl?gene=ARMC5
CTNNB1	Catenin Beta 1	Protein Coding	60	GC03P041236	11.59	https://www.genecards.org/cgi-bin/carddisp.pl?gene=CTNNB1
CEP290	Centrosomal Protein 290	Protein Coding	47	GC12M088049	11.52	https://www.genecards.org/cgi-bin/carddisp.pl?gene=CEP290
CDKN2B-AS1	CDKN2B Antisense RNA 1	RNA Gene	22	GC09P021994	11.52	https://www.genecards.org/cgi-bin/carddisp.pl?gene=CDKN2B-AS1
MT-TL1	Mitochondrially Encoded TRNA Leucine 1 (UUA/G)	RNA Gene	16	GCMTP003232	11.51	https://www.genecards.org/cgi-bin/carddisp.pl?gene=MT-TL1
MALAT1	Metastasis Associated Lung Adenocarcinoma Transcript 1	RNA Gene	24	GC11P065497	11.51	https://www.genecards.org/cgi-bin/carddisp.pl?gene=MALAT1
APOH	Apolipoprotein H	Protein Coding	50	GC17M066212	11.48	https://www.genecards.org/cgi-bin/carddisp.pl?gene=APOH
IL12B	Interleukin 12B	Protein Coding	49	GC05M159314	11.45	https://www.genecards.org/cgi-bin/carddisp.pl?gene=IL12B
GDNF	Glial Cell Derived Neurotrophic Factor	Protein Coding	54	GC05M037812	11.45	https://www.genecards.org/cgi-bin/carddisp.pl?gene=GDNF
TNFSF11	TNF Superfamily Member 11	Protein Coding	55	GC13P042562	11.41	https://www.genecards.org/cgi-bin/carddisp.pl?gene=TNFSF11
MIR759	MicroRNA 759	RNA Gene	15	GC13P052810	11.4	https://www.genecards.org/cgi-bin/carddisp.pl?gene=MIR759
RBPJ	Recombination Signal Binding Protein For Immunoglobulin Kappa J Region	Protein Coding	53	GC04P026165	11.39	https://www.genecards.org/cgi-bin/carddisp.pl?gene=RBPJ
CAPN10	Calpain 10	Protein Coding	48	GC02P240586	11.34	https://www.genecards.org/cgi-bin/carddisp.pl?gene=CAPN10
RENBP	Renin Binding Protein	Protein Coding	48	GC0XM153935	11.34	https://www.genecards.org/cgi-bin/carddisp.pl?gene=RENBP
NPHP1	Nephrocystin 1	Protein Coding	49	GC02M110122	11.33	https://www.genecards.org/cgi-bin/carddisp.pl?gene=NPHP1
COL5A1	Collagen Type V Alpha 1 Chain	Protein Coding	50	GC09P134641	11.28	https://www.genecards.org/cgi-bin/carddisp.pl?gene=COL5A1
CPOX	Coproporphyrinogen Oxidase	Protein Coding	51	GC03M098576	11.28	https://www.genecards.org/cgi-bin/carddisp.pl?gene=CPOX
SFTPB	Surfactant Protein B	Protein Coding	50	GC02M085657	11.27	https://www.genecards.org/cgi-bin/carddisp.pl?gene=SFTPB
CALR	Calreticulin	Protein Coding	58	GC19P012938	11.27	https://www.genecards.org/cgi-bin/carddisp.pl?gene=CALR
CCR6	C-C Motif Chemokine Receptor 6	Protein Coding	51	GC06P167111	11.26	https://www.genecards.org/cgi-bin/carddisp.pl?gene=CCR6
MIR22	MicroRNA 22	RNA Gene	20	GC17M001713	11.25	https://www.genecards.org/cgi-bin/carddisp.pl?gene=MIR22
FIG4	FIG4 Phosphoinositide 5-Phosphatase	Protein Coding	50	GC06P109691	11.23	https://www.genecards.org/cgi-bin/carddisp.pl?gene=FIG4
USP8	Ubiquitin Specific Peptidase 8	Protein Coding	54	GC15P050424	11.23	https://www.genecards.org/cgi-bin/carddisp.pl?gene=USP8
SOX17	SRY-Box 17	Protein Coding	50	GC08P054457	11.21	https://www.genecards.org/cgi-bin/carddisp.pl?gene=SOX17
GGT1	Gamma-Glutamyltransferase 1	Protein Coding	55	GC22P024583	11.16	https://www.genecards.org/cgi-bin/carddisp.pl?gene=GGT1
SDHAF2	Succinate Dehydrogenase Complex Assembly Factor 2	Protein Coding	48	GC11P061430	11.16	https://www.genecards.org/cgi-bin/carddisp.pl?gene=SDHAF2
LPXN	Leupaxin	Protein Coding	46	GC11M058545	11.15	https://www.genecards.org/cgi-bin/carddisp.pl?gene=LPXN
G6PC	Glucose-6-Phosphatase Catalytic Subunit	Protein Coding	50	GC17P042900	11.13	https://www.genecards.org/cgi-bin/carddisp.pl?gene=G6PC
CALCA	Calcitonin Related Polypeptide Alpha	Protein Coding	49	GC11M014945	11.12	https://www.genecards.org/cgi-bin/carddisp.pl?gene=CALCA
VAC14	Vac14, PIKFYVE Complex Component	Protein Coding	49	GC16M070688	11.1	https://www.genecards.org/cgi-bin/carddisp.pl?gene=VAC14
MPL	MPL Proto-Oncogene, Thrombopoietin Receptor	Protein Coding	55	GC01P043337	11.1	https://www.genecards.org/cgi-bin/carddisp.pl?gene=MPL
PHA2A	Pseudohypoaldosteronism Type II (Gene A)	Genetic Locus	3	GC01U990206	11.05	https://www.genecards.org/cgi-bin/carddisp.pl?gene=PHA2A
SFTPC	Surfactant Protein C	Protein Coding	48	GC08P022156	11.02	https://www.genecards.org/cgi-bin/carddisp.pl?gene=SFTPC
MC4R	Melanocortin 4 Receptor	Protein Coding	51	GC18M060371	11.01	https://www.genecards.org/cgi-bin/carddisp.pl?gene=MC4R
GTF2IRD1	GTF2I Repeat Domain Containing 1	Protein Coding	48	GC07P074455	11.01	https://www.genecards.org/cgi-bin/carddisp.pl?gene=GTF2IRD1
TRPC5	Transient Receptor Potential Cation Channel Subfamily C Member 5	Protein Coding	47	GC0XM111774	11	https://www.genecards.org/cgi-bin/carddisp.pl?gene=TRPC5
RPGRIP1L	RPGRIP1 Like	Protein Coding	46	GC16M053597	10.98	https://www.genecards.org/cgi-bin/carddisp.pl?gene=RPGRIP1L
RFH1	Renal Failure, Progressive, With Hypertension	Genetic Locus	4	GC01U990346	10.97	https://www.genecards.org/cgi-bin/carddisp.pl?gene=RFH1
LIPT1	Lipoyltransferase 1	Protein Coding	48	GC02P099155	10.96	https://www.genecards.org/cgi-bin/carddisp.pl?gene=LIPT1
LIPC	Lipase C, Hepatic Type	Protein Coding	52	GC15P058410	10.96	https://www.genecards.org/cgi-bin/carddisp.pl?gene=LIPC
GATA4	GATA Binding Protein 4	Protein Coding	55	GC08P011676	10.96	https://www.genecards.org/cgi-bin/carddisp.pl?gene=GATA4
GCK	Glucokinase	Protein Coding	57	GC07M044145	10.95	https://www.genecards.org/cgi-bin/carddisp.pl?gene=GCK
LDLR	Low Density Lipoprotein Receptor	Protein Coding	57	GC19P011061	10.91	https://www.genecards.org/cgi-bin/carddisp.pl?gene=LDLR
SOD1	Superoxide Dismutase 1	Protein Coding	59	GC21P031659	10.89	https://www.genecards.org/cgi-bin/carddisp.pl?gene=SOD1
WT1	Wilms Tumor 1	Protein Coding	55	GC11M032365	10.88	https://www.genecards.org/cgi-bin/carddisp.pl?gene=WT1
MT-CO3	Mitochondrially Encoded Cytochrome C Oxidase III	Protein Coding	33	GCMTP009209	10.87	https://www.genecards.org/cgi-bin/carddisp.pl?gene=MT-CO3
BBS5	Bardet-Biedl Syndrome 5	Protein Coding	45	GC02P169480	10.86	https://www.genecards.org/cgi-bin/carddisp.pl?gene=BBS5
KDR	Kinase Insert Domain Receptor	Protein Coding	61	GC04M055078	10.85	https://www.genecards.org/cgi-bin/carddisp.pl?gene=KDR
MMP1	Matrix Metallopeptidase 1	Protein Coding	58	GC11M102810	10.84	https://www.genecards.org/cgi-bin/carddisp.pl?gene=MMP1
PPOX	Protoporphyrinogen Oxidase	Protein Coding	50	GC01P161167	10.82	https://www.genecards.org/cgi-bin/carddisp.pl?gene=PPOX
LARS2	Leucyl-TRNA Synthetase 2, Mitochondrial	Protein Coding	52	GC03P045405	10.8	https://www.genecards.org/cgi-bin/carddisp.pl?gene=LARS2
BBIP1	BBSome Interacting Protein 1	Protein Coding	38	GC10M110898	10.8	https://www.genecards.org/cgi-bin/carddisp.pl?gene=BBIP1
HNF1A	HNF1 Homeobox A	Protein Coding	52	GC12P120978	10.8	https://www.genecards.org/cgi-bin/carddisp.pl?gene=HNF1A
WRN	Werner Syndrome RecQ Like Helicase	Protein Coding	53	GC08P031010	10.76	https://www.genecards.org/cgi-bin/carddisp.pl?gene=WRN
C3	Complement C3	Protein Coding	55	GC19M006677	10.7	https://www.genecards.org/cgi-bin/carddisp.pl?gene=C3
MUC1	Mucin 1, Cell Surface Associated	Protein Coding	53	GC01M155158	10.7	https://www.genecards.org/cgi-bin/carddisp.pl?gene=MUC1
ANGPT1	Angiopoietin 1	Protein Coding	52	GC08M107246	10.7	https://www.genecards.org/cgi-bin/carddisp.pl?gene=ANGPT1
TET2	Tet Methylcytosine Dioxygenase 2	Protein Coding	49	GC04P105145	10.7	https://www.genecards.org/cgi-bin/carddisp.pl?gene=TET2
PPP1R3A	Protein Phosphatase 1 Regulatory Subunit 3A	Protein Coding	48	GC07M113876	10.69	https://www.genecards.org/cgi-bin/carddisp.pl?gene=PPP1R3A
SLC37A4	Solute Carrier Family 37 Member 4	Protein Coding	47	GC11M119024	10.66	https://www.genecards.org/cgi-bin/carddisp.pl?gene=SLC37A4
MKS1	Meckel Syndrome, Type 1	Protein Coding	46	GC17M058205	10.66	https://www.genecards.org/cgi-bin/carddisp.pl?gene=MKS1
WDPCP	WD Repeat Containing Planar Cell Polarity Effector	Protein Coding	43	GC02M063121	10.66	https://www.genecards.org/cgi-bin/carddisp.pl?gene=WDPCP
TIMP1	TIMP Metallopeptidase Inhibitor 1	Protein Coding	52	GC0XP047583	10.64	https://www.genecards.org/cgi-bin/carddisp.pl?gene=TIMP1
SERPINA6	Serpin Family A Member 6	Protein Coding	50	GC14M094305	10.63	https://www.genecards.org/cgi-bin/carddisp.pl?gene=SERPINA6
NPHP4	Nephrocystin 4	Protein Coding	45	GC01M005863	10.6	https://www.genecards.org/cgi-bin/carddisp.pl?gene=NPHP4
IDUA	Iduronidase, Alpha-L-	Protein Coding	49	GC04P000980	10.56	https://www.genecards.org/cgi-bin/carddisp.pl?gene=IDUA
PRKACA	Protein Kinase CAMP-Activated Catalytic Subunit Alpha	Protein Coding	58	GC19M014092	10.51	https://www.genecards.org/cgi-bin/carddisp.pl?gene=PRKACA
SH2B3	SH2B Adaptor Protein 3	Protein Coding	53	GC12P111405	10.51	https://www.genecards.org/cgi-bin/carddisp.pl?gene=SH2B3
ELP1	Elongator Complex Protein 1	Protein Coding	39	GC09M108868	10.48	https://www.genecards.org/cgi-bin/carddisp.pl?gene=ELP1
MT-TQ	Mitochondrially Encoded TRNA Glutamine	RNA Gene	13	GCMTM004331	10.48	https://www.genecards.org/cgi-bin/carddisp.pl?gene=MT-TQ
ARL6	ADP Ribosylation Factor Like GTPase 6	Protein Coding	47	GC03P097764	10.47	https://www.genecards.org/cgi-bin/carddisp.pl?gene=ARL6
IL10	Interleukin 10	Protein Coding	53	GC01M206767	10.47	https://www.genecards.org/cgi-bin/carddisp.pl?gene=IL10
TAC3	Tachykinin 3	Protein Coding	52	GC12M057009	10.46	https://www.genecards.org/cgi-bin/carddisp.pl?gene=TAC3
LCAT	Lecithin-Cholesterol Acyltransferase	Protein Coding	53	GC16M067939	10.44	https://www.genecards.org/cgi-bin/carddisp.pl?gene=LCAT
GTF2I	General Transcription Factor IIi	Protein Coding	48	GC07P074658	10.42	https://www.genecards.org/cgi-bin/carddisp.pl?gene=GTF2I
TBL2	Transducin Beta Like 2	Protein Coding	45	GC07M073568	10.42	https://www.genecards.org/cgi-bin/carddisp.pl?gene=TBL2
EGFR	Epidermal Growth Factor Receptor	Protein Coding	62	GC07P055019	10.38	https://www.genecards.org/cgi-bin/carddisp.pl?gene=EGFR
DYRK1B	Dual Specificity Tyrosine Phosphorylation Regulated Kinase 1B	Protein Coding	52	GC19M039825	10.37	https://www.genecards.org/cgi-bin/carddisp.pl?gene=DYRK1B
GPT	Glutamic--Pyruvic Transaminase	Protein Coding	48	GC08P144502	10.37	https://www.genecards.org/cgi-bin/carddisp.pl?gene=GPT
MMP2	Matrix Metallopeptidase 2	Protein Coding	60	GC16P055424	10.36	https://www.genecards.org/cgi-bin/carddisp.pl?gene=MMP2
ATG9B	Autophagy Related 9B	Protein Coding	41	GC07M151012	10.35	https://www.genecards.org/cgi-bin/carddisp.pl?gene=ATG9B
CRH	Corticotropin Releasing Hormone	Protein Coding	49	GC08M066208	10.35	https://www.genecards.org/cgi-bin/carddisp.pl?gene=CRH
ATP5F1A	ATP Synthase F1 Subunit Alpha	Protein Coding	41	GC18M046081	10.33	https://www.genecards.org/cgi-bin/carddisp.pl?gene=ATP5F1A
CDH23	Cadherin Related 23	Protein Coding	48	GC10P071396	10.29	https://www.genecards.org/cgi-bin/carddisp.pl?gene=CDH23
CITED2	Cbp/P300 Interacting Transactivator With Glu/Asp Rich Carboxy-Terminal Domain 2	Protein Coding	50	GC06M139316	10.28	https://www.genecards.org/cgi-bin/carddisp.pl?gene=CITED2
RFC2	Replication Factor C Subunit 2	Protein Coding	50	GC07M074231	10.28	https://www.genecards.org/cgi-bin/carddisp.pl?gene=RFC2
BAZ1B	Bromodomain Adjacent To Zinc Finger Domain 1B	Protein Coding	47	GC07M073440	10.28	https://www.genecards.org/cgi-bin/carddisp.pl?gene=BAZ1B
CLIP2	CAP-Gly Domain Containing Linker Protein 2	Protein Coding	44	GC07P074289	10.28	https://www.genecards.org/cgi-bin/carddisp.pl?gene=CLIP2
INVS	Inversin	Protein Coding	50	GC09P100099	10.27	https://www.genecards.org/cgi-bin/carddisp.pl?gene=INVS
COL4A1	Collagen Type IV Alpha 1 Chain	Protein Coding	54	GC13M110148	10.24	https://www.genecards.org/cgi-bin/carddisp.pl?gene=COL4A1
GAS5	Growth Arrest Specific 5	RNA Gene	23	GC01M174047	10.19	https://www.genecards.org/cgi-bin/carddisp.pl?gene=GAS5
OFD1	OFD1, Centriole And Centriolar Satellite Protein	Protein Coding	48	GC0XP013752	10.17	https://www.genecards.org/cgi-bin/carddisp.pl?gene=OFD1
OGG1	8-Oxoguanine DNA Glycosylase	Protein Coding	53	GC03P009751	10.16	https://www.genecards.org/cgi-bin/carddisp.pl?gene=OGG1
NRAS	NRAS Proto-Oncogene, GTPase	Protein Coding	57	GC01M114704	10.14	https://www.genecards.org/cgi-bin/carddisp.pl?gene=NRAS
TH	Tyrosine Hydroxylase	Protein Coding	58	GC11M002163	10.05	https://www.genecards.org/cgi-bin/carddisp.pl?gene=TH
MT-TW	Mitochondrially Encoded TRNA Tryptophan	RNA Gene	14	GCMTP005514	10.03	https://www.genecards.org/cgi-bin/carddisp.pl?gene=MT-TW
MLX	MLX, MAX Dimerization Protein	Protein Coding	49	GC17P042567	10.02	https://www.genecards.org/cgi-bin/carddisp.pl?gene=MLX
NOTCH2	Notch 2	Protein Coding	57	GC01M119911	10.01	https://www.genecards.org/cgi-bin/carddisp.pl?gene=NOTCH2
TLR4	Toll Like Receptor 4	Protein Coding	58	GC09P117704	9.95	https://www.genecards.org/cgi-bin/carddisp.pl?gene=TLR4
SDCCAG8	Serologically Defined Colon Cancer Antigen 8	Protein Coding	48	GC01P243255	9.93	https://www.genecards.org/cgi-bin/carddisp.pl?gene=SDCCAG8
LZTFL1	Leucine Zipper Transcription Factor Like 1	Protein Coding	46	GC03M045840	9.93	https://www.genecards.org/cgi-bin/carddisp.pl?gene=LZTFL1
CEP19	Centrosomal Protein 19	Protein Coding	39	GC03M196706	9.93	https://www.genecards.org/cgi-bin/carddisp.pl?gene=CEP19
MYOC	Myocilin	Protein Coding	49	GC01M171604	9.92	https://www.genecards.org/cgi-bin/carddisp.pl?gene=MYOC
ABCC9	ATP Binding Cassette Subfamily C Member 9	Protein Coding	52	GC12M021797	9.92	https://www.genecards.org/cgi-bin/carddisp.pl?gene=ABCC9
TGFBR2	Transforming Growth Factor Beta Receptor 2	Protein Coding	58	GC03P030623	9.86	https://www.genecards.org/cgi-bin/carddisp.pl?gene=TGFBR2
ABCC8	ATP Binding Cassette Subfamily C Member 8	Protein Coding	53	GC11M017392	9.85	https://www.genecards.org/cgi-bin/carddisp.pl?gene=ABCC8
HSPG2	Heparan Sulfate Proteoglycan 2	Protein Coding	53	GC01M021822	9.85	https://www.genecards.org/cgi-bin/carddisp.pl?gene=HSPG2
DOCK6	Dedicator Of Cytokinesis 6	Protein Coding	47	GC19M011172	9.84	https://www.genecards.org/cgi-bin/carddisp.pl?gene=DOCK6
GFND1	Glomerulopathy With Fibronectin Deposits 1	Genetic Locus	3	GC01U903303	9.81	https://www.genecards.org/cgi-bin/carddisp.pl?gene=GFND1
PEE2	Preeclampsia/Eclampsia 2	Genetic Locus	3	GC02U901135	9.81	https://www.genecards.org/cgi-bin/carddisp.pl?gene=PEE2
PEE3	Preeclampsia/Eclampsia 3	Genetic Locus	3	GC09U900850	9.81	https://www.genecards.org/cgi-bin/carddisp.pl?gene=PEE3
TGFB3	Transforming Growth Factor Beta 3	Protein Coding	53	GC14M075958	9.81	https://www.genecards.org/cgi-bin/carddisp.pl?gene=TGFB3
NOD2	Nucleotide Binding Oligomerization Domain Containing 2	Protein Coding	54	GC16P050693	9.81	https://www.genecards.org/cgi-bin/carddisp.pl?gene=NOD2
CC2D2A	Coiled-Coil And C2 Domain Containing 2A	Protein Coding	46	GC04P015471	9.81	https://www.genecards.org/cgi-bin/carddisp.pl?gene=CC2D2A
IL1B	Interleukin 1 Beta	Protein Coding	55	GC02M112829	9.8	https://www.genecards.org/cgi-bin/carddisp.pl?gene=IL1B
FOS	Fos Proto-Oncogene, AP-1 Transcription Factor Subunit	Protein Coding	57	GC14P075278	9.79	https://www.genecards.org/cgi-bin/carddisp.pl?gene=FOS
UMOD	Uromodulin	Protein Coding	48	GC16M020344	9.78	https://www.genecards.org/cgi-bin/carddisp.pl?gene=UMOD
MDH2	Malate Dehydrogenase 2	Protein Coding	55	GC07P076048	9.78	https://www.genecards.org/cgi-bin/carddisp.pl?gene=MDH2
MTTP	Microsomal Triglyceride Transfer Protein	Protein Coding	50	GC04P099563	9.76	https://www.genecards.org/cgi-bin/carddisp.pl?gene=MTTP
RHOA	Ras Homolog Family Member A	Protein Coding	52	GC03M049397	9.65	https://www.genecards.org/cgi-bin/carddisp.pl?gene=RHOA
PRL	Prolactin	Protein Coding	49	GC06M022230	9.64	https://www.genecards.org/cgi-bin/carddisp.pl?gene=PRL
KRAS	KRAS Proto-Oncogene, GTPase	Protein Coding	57	GC12M025204	9.59	https://www.genecards.org/cgi-bin/carddisp.pl?gene=KRAS
JAG1	Jagged 1	Protein Coding	57	GC20M010637	9.59	https://www.genecards.org/cgi-bin/carddisp.pl?gene=JAG1
PPH2	Primary Pulmonary Hypertension 2	Genetic Locus	6	GC02U990294	9.58	https://www.genecards.org/cgi-bin/carddisp.pl?gene=PPH2
SPP1	Secreted Phosphoprotein 1	Protein Coding	52	GC04P087975	9.54	https://www.genecards.org/cgi-bin/carddisp.pl?gene=SPP1
TCF7L2	Transcription Factor 7 Like 2	Protein Coding	53	GC10P112950	9.48	https://www.genecards.org/cgi-bin/carddisp.pl?gene=TCF7L2
CFH	Complement Factor H	Protein Coding	52	GC01P196621	9.44	https://www.genecards.org/cgi-bin/carddisp.pl?gene=CFH
ENSG00000264813		Protein Coding	10	GC17P063484	9.44	https://www.genecards.org/cgi-bin/carddisp.pl?gene=ENSG00000264813
ADA2	Adenosine Deaminase 2	Protein Coding	39	GC22M017179	9.42	https://www.genecards.org/cgi-bin/carddisp.pl?gene=ADA2
HLA-DPB1	Major Histocompatibility Complex, Class II, DP Beta 1	Protein Coding	49	GC06P033043	9.4	https://www.genecards.org/cgi-bin/carddisp.pl?gene=HLA-DPB1
EOGT	EGF Domain Specific O-Linked N-Acetylglucosamine Transferase	Protein Coding	43	GC03M068975	9.39	https://www.genecards.org/cgi-bin/carddisp.pl?gene=EOGT
NOX4	NADPH Oxidase 4	Protein Coding	49	GC11M089324	9.38	https://www.genecards.org/cgi-bin/carddisp.pl?gene=NOX4
PTPN11	Protein Tyrosine Phosphatase, Non-Receptor Type 11	Protein Coding	58	GC12P112418	9.36	https://www.genecards.org/cgi-bin/carddisp.pl?gene=PTPN11
BMP4	Bone Morphogenetic Protein 4	Protein Coding	55	GC14M053949	9.36	https://www.genecards.org/cgi-bin/carddisp.pl?gene=BMP4
MLXIPL	MLX Interacting Protein Like	Protein Coding	49	GC07M073593	9.34	https://www.genecards.org/cgi-bin/carddisp.pl?gene=MLXIPL
TTC8	Tetratricopeptide Repeat Domain 8	Protein Coding	46	GC14P088898	9.34	https://www.genecards.org/cgi-bin/carddisp.pl?gene=TTC8
MIR29A	MicroRNA 29a	RNA Gene	22	GC07M130876	9.31	https://www.genecards.org/cgi-bin/carddisp.pl?gene=MIR29A
KLK4	Kallikrein Related Peptidase 4	Protein Coding	49	GC19M050907	9.31	https://www.genecards.org/cgi-bin/carddisp.pl?gene=KLK4
TGFBR1	Transforming Growth Factor Beta Receptor 1	Protein Coding	59	GC09P099104	9.3	https://www.genecards.org/cgi-bin/carddisp.pl?gene=TGFBR1
NAGLU	N-Acetyl-Alpha-Glucosaminidase	Protein Coding	50	GC17P042535	9.29	https://www.genecards.org/cgi-bin/carddisp.pl?gene=NAGLU
LIFR	LIF Receptor Alpha	Protein Coding	53	GC05M038475	9.26	https://www.genecards.org/cgi-bin/carddisp.pl?gene=LIFR
SCARB2	Scavenger Receptor Class B Member 2	Protein Coding	50	GC04M076158	9.26	https://www.genecards.org/cgi-bin/carddisp.pl?gene=SCARB2
SFTPA2	Surfactant Protein A2	Protein Coding	46	GC10M079563	9.26	https://www.genecards.org/cgi-bin/carddisp.pl?gene=SFTPA2
AIP	Aryl Hydrocarbon Receptor Interacting Protein	Protein Coding	51	GC11P067483	9.25	https://www.genecards.org/cgi-bin/carddisp.pl?gene=AIP
PIK3CA	Phosphatidylinositol-4,5-Bisphosphate 3-Kinase Catalytic Subunit Alpha	Protein Coding	60	GC03P179148	9.24	https://www.genecards.org/cgi-bin/carddisp.pl?gene=PIK3CA
TRIM32	Tripartite Motif Containing 32	Protein Coding	49	GC09P116687	9.24	https://www.genecards.org/cgi-bin/carddisp.pl?gene=TRIM32
FLNA	Filamin A	Protein Coding	55	GC0XM154348	9.23	https://www.genecards.org/cgi-bin/carddisp.pl?gene=FLNA
FGF2	Fibroblast Growth Factor 2	Protein Coding	54	GC04P122826	9.22	https://www.genecards.org/cgi-bin/carddisp.pl?gene=FGF2
PTGS2	Prostaglandin-Endoperoxide Synthase 2	Protein Coding	56	GC01M186640	9.22	https://www.genecards.org/cgi-bin/carddisp.pl?gene=PTGS2
ZMPSTE24	Zinc Metallopeptidase STE24	Protein Coding	49	GC01P040258	9.2	https://www.genecards.org/cgi-bin/carddisp.pl?gene=ZMPSTE24
EPOR	Erythropoietin Receptor	Protein Coding	55	GC19M011377	9.2	https://www.genecards.org/cgi-bin/carddisp.pl?gene=EPOR
SELL	Selectin L	Protein Coding	49	GC01M169659	9.2	https://www.genecards.org/cgi-bin/carddisp.pl?gene=SELL
APLN	Apelin	Protein Coding	42	GC0XM129645	9.16	https://www.genecards.org/cgi-bin/carddisp.pl?gene=APLN
APLNR	Apelin Receptor	Protein Coding	49	GC11M057233	9.11	https://www.genecards.org/cgi-bin/carddisp.pl?gene=APLNR
DDAH2	Dimethylarginine Dimethylaminohydrolase 2	Protein Coding	49	GC06M031727	9.11	https://www.genecards.org/cgi-bin/carddisp.pl?gene=DDAH2
BANF1	Barrier To Autointegration Factor 1	Protein Coding	49	GC11P066019	9.1	https://www.genecards.org/cgi-bin/carddisp.pl?gene=BANF1
NFIX	Nuclear Factor I X	Protein Coding	49	GC19P012996	9.1	https://www.genecards.org/cgi-bin/carddisp.pl?gene=NFIX
PAM16	Presequence Translocase Associated Motor 16	Protein Coding	43	GC16M004332	9.1	https://www.genecards.org/cgi-bin/carddisp.pl?gene=PAM16
LAMA2	Laminin Subunit Alpha 2	Protein Coding	49	GC06P128863	9.08	https://www.genecards.org/cgi-bin/carddisp.pl?gene=LAMA2
SELENBP1	Selenium Binding Protein 1	Protein Coding	47	GC01M151339	9.05	https://www.genecards.org/cgi-bin/carddisp.pl?gene=SELENBP1
EMX2OS	EMX2 Opposite Strand/Antisense RNA	RNA Gene	21	GC10M117473	9.05	https://www.genecards.org/cgi-bin/carddisp.pl?gene=EMX2OS
LINC01227	Long Intergenic Non-Protein Coding RNA 1227	RNA Gene	14	GC16M080566	9.05	https://www.genecards.org/cgi-bin/carddisp.pl?gene=LINC01227
CFB	Complement Factor B	Protein Coding	53	GC06P031945	9.01	https://www.genecards.org/cgi-bin/carddisp.pl?gene=CFB
SGK1	Serum/Glucocorticoid Regulated Kinase 1	Protein Coding	55	GC06M134169	8.98	https://www.genecards.org/cgi-bin/carddisp.pl?gene=SGK1
PTGIR	Prostaglandin I2 Receptor	Protein Coding	54	GC19M046611	8.98	https://www.genecards.org/cgi-bin/carddisp.pl?gene=PTGIR
CLCN2	Chloride Voltage-Gated Channel 2	Protein Coding	52	GC03M184346	8.97	https://www.genecards.org/cgi-bin/carddisp.pl?gene=CLCN2
CTLA4	Cytotoxic T-Lymphocyte Associated Protein 4	Protein Coding	53	GC02P203867	8.91	https://www.genecards.org/cgi-bin/carddisp.pl?gene=CTLA4
GH1	Growth Hormone 1	Protein Coding	51	GC17M063917	8.91	https://www.genecards.org/cgi-bin/carddisp.pl?gene=GH1
TMEM70	Transmembrane Protein 70	Protein Coding	45	GC08P073972	8.9	https://www.genecards.org/cgi-bin/carddisp.pl?gene=TMEM70
CCDC28B	Coiled-Coil Domain Containing 28B	Protein Coding	43	GC01P032200	8.84	https://www.genecards.org/cgi-bin/carddisp.pl?gene=CCDC28B
RBP4	Retinol Binding Protein 4	Protein Coding	50	GC10M093591	8.82	https://www.genecards.org/cgi-bin/carddisp.pl?gene=RBP4
GANAB	Glucosidase II Alpha Subunit	Protein Coding	51	GC11M062817	8.76	https://www.genecards.org/cgi-bin/carddisp.pl?gene=GANAB
MT-ND4	Mitochondrially Encoded NADH:Ubiquinone Oxidoreductase Core Subunit 4	Protein Coding	36	GCMTP010762	8.74	https://www.genecards.org/cgi-bin/carddisp.pl?gene=MT-ND4
MT-ND6	Mitochondrially Encoded NADH:Ubiquinone Oxidoreductase Core Subunit 6	Protein Coding	36	GCMTM014151	8.74	https://www.genecards.org/cgi-bin/carddisp.pl?gene=MT-ND6
MT-ND5	Mitochondrially Encoded NADH:Ubiquinone Oxidoreductase Core Subunit 5	Protein Coding	35	GCMTP012339	8.74	https://www.genecards.org/cgi-bin/carddisp.pl?gene=MT-ND5
MT-TH	Mitochondrially Encoded TRNA Histidine	RNA Gene	15	GCMTP012140	8.74	https://www.genecards.org/cgi-bin/carddisp.pl?gene=MT-TH
MT-TS1	Mitochondrially Encoded TRNA Serine 1 (UCN)	RNA Gene	15	GCMTM007447	8.74	https://www.genecards.org/cgi-bin/carddisp.pl?gene=MT-TS1
MT-TS2	Mitochondrially Encoded TRNA Serine 2 (AGU/C)	RNA Gene	15	GCMTP012215	8.74	https://www.genecards.org/cgi-bin/carddisp.pl?gene=MT-TS2
MT-TF	Mitochondrially Encoded TRNA Phenylalanine	RNA Gene	14	GCMTP000580	8.74	https://www.genecards.org/cgi-bin/carddisp.pl?gene=MT-TF
TNXB	Tenascin XB	Protein Coding	50	GC06M032044	8.7	https://www.genecards.org/cgi-bin/carddisp.pl?gene=TNXB
HTRA1	HtrA Serine Peptidase 1	Protein Coding	50	GC10P122461	8.64	https://www.genecards.org/cgi-bin/carddisp.pl?gene=HTRA1
BRAF	B-Raf Proto-Oncogene, Serine/Threonine Kinase	Protein Coding	61	GC07M140719	8.63	https://www.genecards.org/cgi-bin/carddisp.pl?gene=BRAF
KCNH2	Potassium Voltage-Gated Channel Subfamily H Member 2	Protein Coding	57	GC07M150944	8.62	https://www.genecards.org/cgi-bin/carddisp.pl?gene=KCNH2
LEPQTL1	Leptin, Serum Levels Of	Genetic Locus	6	GC02U903086	8.58	https://www.genecards.org/cgi-bin/carddisp.pl?gene=LEPQTL1
ANXA5	Annexin A5	Protein Coding	52	GC04M121667	8.58	https://www.genecards.org/cgi-bin/carddisp.pl?gene=ANXA5
TEK	TEK Receptor Tyrosine Kinase	Protein Coding	57	GC09P027109	8.58	https://www.genecards.org/cgi-bin/carddisp.pl?gene=TEK
PTPN1	Protein Tyrosine Phosphatase, Non-Receptor Type 1	Protein Coding	57	GC20P050510	8.57	https://www.genecards.org/cgi-bin/carddisp.pl?gene=PTPN1
MYH11	Myosin Heavy Chain 11	Protein Coding	52	GC16M015704	8.57	https://www.genecards.org/cgi-bin/carddisp.pl?gene=MYH11
SMAD3	SMAD Family Member 3	Protein Coding	55	GC15P067063	8.56	https://www.genecards.org/cgi-bin/carddisp.pl?gene=SMAD3
MYH7	Myosin Heavy Chain 7	Protein Coding	54	GC14M023412	8.52	https://www.genecards.org/cgi-bin/carddisp.pl?gene=MYH7
NOS1	Nitric Oxide Synthase 1	Protein Coding	56	GC12M117169	8.48	https://www.genecards.org/cgi-bin/carddisp.pl?gene=NOS1
HNP1	Hypertensive Nephropathy	Genetic Locus	4	GC09U900671	8.46	https://www.genecards.org/cgi-bin/carddisp.pl?gene=HNP1
KIT	KIT Proto-Oncogene Receptor Tyrosine Kinase	Protein Coding	60	GC04P054657	8.46	https://www.genecards.org/cgi-bin/carddisp.pl?gene=KIT
CD2AP	CD2 Associated Protein	Protein Coding	50	GC06P047445	8.44	https://www.genecards.org/cgi-bin/carddisp.pl?gene=CD2AP
EGF	Epidermal Growth Factor	Protein Coding	58	GC04P109912	8.43	https://www.genecards.org/cgi-bin/carddisp.pl?gene=EGF
ERCC4	ERCC Excision Repair 4, Endonuclease Catalytic Subunit	Protein Coding	52	GC16P014014	8.42	https://www.genecards.org/cgi-bin/carddisp.pl?gene=ERCC4
IL12RB1	Interleukin 12 Receptor Subunit Beta 1	Protein Coding	51	GC19M018030	8.41	https://www.genecards.org/cgi-bin/carddisp.pl?gene=IL12RB1
INPP5E	Inositol Polyphosphate-5-Phosphatase E	Protein Coding	47	GC09M136428	8.41	https://www.genecards.org/cgi-bin/carddisp.pl?gene=INPP5E
UCP1	Uncoupling Protein 1	Protein Coding	51	GC04M140559	8.41	https://www.genecards.org/cgi-bin/carddisp.pl?gene=UCP1
MIR29C	MicroRNA 29c	RNA Gene	18	GC01M207802	8.4	https://www.genecards.org/cgi-bin/carddisp.pl?gene=MIR29C
ACTC1	Actin, Alpha, Cardiac Muscle 1	Protein Coding	48	GC15M034788	8.4	https://www.genecards.org/cgi-bin/carddisp.pl?gene=ACTC1
FGFR2	Fibroblast Growth Factor Receptor 2	Protein Coding	61	GC10M121401	8.37	https://www.genecards.org/cgi-bin/carddisp.pl?gene=FGFR2
IRS2	Insulin Receptor Substrate 2	Protein Coding	50	GC13M109752	8.36	https://www.genecards.org/cgi-bin/carddisp.pl?gene=IRS2
PPARA	Peroxisome Proliferator Activated Receptor Alpha	Protein Coding	52	GC22P046150	8.36	https://www.genecards.org/cgi-bin/carddisp.pl?gene=PPARA
ABCB4	ATP Binding Cassette Subfamily B Member 4	Protein Coding	52	GC07M087401	8.35	https://www.genecards.org/cgi-bin/carddisp.pl?gene=ABCB4
COX7B	Cytochrome C Oxidase Subunit 7B	Protein Coding	48	GC0XP077899	8.31	https://www.genecards.org/cgi-bin/carddisp.pl?gene=COX7B
HNF4A	Hepatocyte Nuclear Factor 4 Alpha	Protein Coding	57	GC20P044355	8.3	https://www.genecards.org/cgi-bin/carddisp.pl?gene=HNF4A
TGFBR3	Transforming Growth Factor Beta Receptor 3	Protein Coding	52	GC01M091619	8.28	https://www.genecards.org/cgi-bin/carddisp.pl?gene=TGFBR3
PDE8B	Phosphodiesterase 8B	Protein Coding	54	GC05P077180	8.25	https://www.genecards.org/cgi-bin/carddisp.pl?gene=PDE8B
KCNJ8	Potassium Voltage-Gated Channel Subfamily J Member 8	Protein Coding	49	GC12M021764	8.25	https://www.genecards.org/cgi-bin/carddisp.pl?gene=KCNJ8
CTEPH1	Pulmonary Hypertension, Chronic Thromboembolic, Without Deep Vein Thrombosis, Susceptibility To	Genetic Locus	3	GC06U901832	8.24	https://www.genecards.org/cgi-bin/carddisp.pl?gene=CTEPH1
TPH1	Tryptophan Hydroxylase 1	Protein Coding	50	GC11M018040	8.22	https://www.genecards.org/cgi-bin/carddisp.pl?gene=TPH1
PRTN3	Proteinase 3	Protein Coding	50	GC19P000840	8.22	https://www.genecards.org/cgi-bin/carddisp.pl?gene=PRTN3
CDC73	Cell Division Cycle 73	Protein Coding	51	GC01P193090	8.21	https://www.genecards.org/cgi-bin/carddisp.pl?gene=CDC73
DZIP1L	DAZ Interacting Zinc Finger Protein 1 Like	Protein Coding	42	GC03M138061	8.21	https://www.genecards.org/cgi-bin/carddisp.pl?gene=DZIP1L
HGF	Hepatocyte Growth Factor	Protein Coding	58	GC07M081699	8.2	https://www.genecards.org/cgi-bin/carddisp.pl?gene=HGF
MPO	Myeloperoxidase	Protein Coding	57	GC17M058269	8.19	https://www.genecards.org/cgi-bin/carddisp.pl?gene=MPO
HTR2A	5-Hydroxytryptamine Receptor 2A	Protein Coding	53	GC13M046831	8.17	https://www.genecards.org/cgi-bin/carddisp.pl?gene=HTR2A
SMARCAL1	SWI/SNF Related, Matrix Associated, Actin Dependent Regulator Of Chromatin, Subfamily A Like 1	Protein Coding	50	GC02P216412	8.17	https://www.genecards.org/cgi-bin/carddisp.pl?gene=SMARCAL1
HBA1	Hemoglobin Subunit Alpha 1	Protein Coding	48	GC16P000505	8.14	https://www.genecards.org/cgi-bin/carddisp.pl?gene=HBA1
LMX1B	LIM Homeobox Transcription Factor 1 Beta	Protein Coding	50	GC09P126614	8.11	https://www.genecards.org/cgi-bin/carddisp.pl?gene=LMX1B
IFT27	Intraflagellar Transport 27	Protein Coding	44	GC22M036759	8.11	https://www.genecards.org/cgi-bin/carddisp.pl?gene=IFT27
C8orf37	Chromosome 8 Open Reading Frame 37	Protein Coding	42	GC08M095244	8.11	https://www.genecards.org/cgi-bin/carddisp.pl?gene=C8orf37
NEUROD1	Neuronal Differentiation 1	Protein Coding	50	GC02M181673	8.11	https://www.genecards.org/cgi-bin/carddisp.pl?gene=NEUROD1
TBC1D4	TBC1 Domain Family Member 4	Protein Coding	50	GC13M075284	8.11	https://www.genecards.org/cgi-bin/carddisp.pl?gene=TBC1D4
COL5A2	Collagen Type V Alpha 2 Chain	Protein Coding	47	GC02M189031	8.1	https://www.genecards.org/cgi-bin/carddisp.pl?gene=COL5A2
PPARGC1A	PPARG Coactivator 1 Alpha	Protein Coding	53	GC04M023755	8.1	https://www.genecards.org/cgi-bin/carddisp.pl?gene=PPARGC1A
LNPEP	Leucyl And Cystinyl Aminopeptidase	Protein Coding	52	GC05P096935	8.09	https://www.genecards.org/cgi-bin/carddisp.pl?gene=LNPEP
HTR1B	5-Hydroxytryptamine Receptor 1B	Protein Coding	50	GC06M077484	8.08	https://www.genecards.org/cgi-bin/carddisp.pl?gene=HTR1B
GPC3	Glypican 3	Protein Coding	52	GC0XM133535	8.06	https://www.genecards.org/cgi-bin/carddisp.pl?gene=GPC3
CETP	Cholesteryl Ester Transfer Protein	Protein Coding	52	GC16P056996	8.01	https://www.genecards.org/cgi-bin/carddisp.pl?gene=CETP
GHR	Growth Hormone Receptor	Protein Coding	53	GC05P042429	8	https://www.genecards.org/cgi-bin/carddisp.pl?gene=GHR
BRCA2	BRCA2, DNA Repair Associated	Protein Coding	55	GC13P032315	7.97	https://www.genecards.org/cgi-bin/carddisp.pl?gene=BRCA2
FMO3	Flavin Containing Monooxygenase 3	Protein Coding	53	GC01P171060	7.96	https://www.genecards.org/cgi-bin/carddisp.pl?gene=FMO3
HMGCR	3-Hydroxy-3-Methylglutaryl-CoA Reductase	Protein Coding	52	GC05P075336	7.95	https://www.genecards.org/cgi-bin/carddisp.pl?gene=HMGCR
HRAS	HRas Proto-Oncogene, GTPase	Protein Coding	59	GC11M000522	7.93	https://www.genecards.org/cgi-bin/carddisp.pl?gene=HRAS
DYNLT1	Dynein Light Chain Tctex-Type 1	Protein Coding	44	GC06M158636	7.9	https://www.genecards.org/cgi-bin/carddisp.pl?gene=DYNLT1
PDGFRA	Platelet Derived Growth Factor Receptor Alpha	Protein Coding	63	GC04P054229	7.9	https://www.genecards.org/cgi-bin/carddisp.pl?gene=PDGFRA
PDX1	Pancreatic And Duodenal Homeobox 1	Protein Coding	53	GC13P027921	7.89	https://www.genecards.org/cgi-bin/carddisp.pl?gene=PDX1
HMGA1	High Mobility Group AT-Hook 1	Protein Coding	52	GC06P042493	7.88	https://www.genecards.org/cgi-bin/carddisp.pl?gene=HMGA1
MST1	Macrophage Stimulating 1	Protein Coding	52	GC03M049683	7.88	https://www.genecards.org/cgi-bin/carddisp.pl?gene=MST1
MMP3	Matrix Metallopeptidase 3	Protein Coding	58	GC11M102835	7.85	https://www.genecards.org/cgi-bin/carddisp.pl?gene=MMP3
IL18	Interleukin 18	Protein Coding	50	GC11M112143	7.85	https://www.genecards.org/cgi-bin/carddisp.pl?gene=IL18
SLC2A10	Solute Carrier Family 2 Member 10	Protein Coding	50	GC20P046709	7.84	https://www.genecards.org/cgi-bin/carddisp.pl?gene=SLC2A10
PAPPA	Pappalysin 1	Protein Coding	47	GC09P116157	7.84	https://www.genecards.org/cgi-bin/carddisp.pl?gene=PAPPA
CD46	CD46 Molecule	Protein Coding	53	GC01P207752	7.8	https://www.genecards.org/cgi-bin/carddisp.pl?gene=CD46
ITGAM	Integrin Subunit Alpha M	Protein Coding	53	GC16P031290	7.79	https://www.genecards.org/cgi-bin/carddisp.pl?gene=ITGAM
GNAI2	G Protein Subunit Alpha I2	Protein Coding	53	GC03P050226	7.78	https://www.genecards.org/cgi-bin/carddisp.pl?gene=GNAI2
PDE4D	Phosphodiesterase 4D	Protein Coding	55	GC05M058969	7.78	https://www.genecards.org/cgi-bin/carddisp.pl?gene=PDE4D
NOTCH3	Notch 3	Protein Coding	55	GC19M015131	7.78	https://www.genecards.org/cgi-bin/carddisp.pl?gene=NOTCH3
TCF4	Transcription Factor 4	Protein Coding	53	GC18M055222	7.78	https://www.genecards.org/cgi-bin/carddisp.pl?gene=TCF4
GPR35	G Protein-Coupled Receptor 35	Protein Coding	49	GC02P240605	7.78	https://www.genecards.org/cgi-bin/carddisp.pl?gene=GPR35
XDH	Xanthine Dehydrogenase	Protein Coding	54	GC02M031294	7.77	https://www.genecards.org/cgi-bin/carddisp.pl?gene=XDH
POLG	DNA Polymerase Gamma, Catalytic Subunit	Protein Coding	52	GC15M089316	7.76	https://www.genecards.org/cgi-bin/carddisp.pl?gene=POLG
CASP8	Caspase 8	Protein Coding	59	GC02P201233	7.74	https://www.genecards.org/cgi-bin/carddisp.pl?gene=CASP8
XYLT1	Xylosyltransferase 1	Protein Coding	49	GC16M017101	7.74	https://www.genecards.org/cgi-bin/carddisp.pl?gene=XYLT1
CLDN1	Claudin 1	Protein Coding	54	GC03M190305	7.72	https://www.genecards.org/cgi-bin/carddisp.pl?gene=CLDN1
GLIS3	GLIS Family Zinc Finger 3	Protein Coding	46	GC09M003816	7.72	https://www.genecards.org/cgi-bin/carddisp.pl?gene=GLIS3
MT-TK	Mitochondrially Encoded TRNA Lysine	RNA Gene	15	GCMTP008297	7.7	https://www.genecards.org/cgi-bin/carddisp.pl?gene=MT-TK
COL4A3	Collagen Type IV Alpha 3 Chain	Protein Coding	52	GC02P227164	7.7	https://www.genecards.org/cgi-bin/carddisp.pl?gene=COL4A3
TNFRSF11A	TNF Receptor Superfamily Member 11a	Protein Coding	53	GC18P062325	7.7	https://www.genecards.org/cgi-bin/carddisp.pl?gene=TNFRSF11A
ENO2	Enolase 2	Protein Coding	54	GC12P006913	7.68	https://www.genecards.org/cgi-bin/carddisp.pl?gene=ENO2
FMR1	Fragile X Mental Retardation 1	Protein Coding	51	GC0XP147912	7.68	https://www.genecards.org/cgi-bin/carddisp.pl?gene=FMR1
OXT	Oxytocin/Neurophysin I Prepropeptide	Protein Coding	47	GC20P003064	7.64	https://www.genecards.org/cgi-bin/carddisp.pl?gene=OXT
CD63	CD63 Molecule	Protein Coding	48	GC12M055725	7.61	https://www.genecards.org/cgi-bin/carddisp.pl?gene=CD63
NEDD4	Neural Precursor Cell Expressed, Developmentally Down-Regulated 4, E3 Ubiquitin Protein Ligase	Protein Coding	52	GC15M055826	7.6	https://www.genecards.org/cgi-bin/carddisp.pl?gene=NEDD4
RTL1	Retrotransposon Gag Like 1	Protein Coding	38	GC14M100880	7.6	https://www.genecards.org/cgi-bin/carddisp.pl?gene=RTL1
AGPAT2	1-Acylglycerol-3-Phosphate O-Acyltransferase 2	Protein Coding	52	GC09M136673	7.6	https://www.genecards.org/cgi-bin/carddisp.pl?gene=AGPAT2
CYP4A11	Cytochrome P450 Family 4 Subfamily A Member 11	Protein Coding	49	GC01M046929	7.6	https://www.genecards.org/cgi-bin/carddisp.pl?gene=CYP4A11
ABCB11	ATP Binding Cassette Subfamily B Member 11	Protein Coding	53	GC02M168922	7.59	https://www.genecards.org/cgi-bin/carddisp.pl?gene=ABCB11
TBX5	T-Box 5	Protein Coding	52	GC12M114353	7.59	https://www.genecards.org/cgi-bin/carddisp.pl?gene=TBX5
SHBG	Sex Hormone Binding Globulin	Protein Coding	47	GC17P007613	7.57	https://www.genecards.org/cgi-bin/carddisp.pl?gene=SHBG
TF	Transferrin	Protein Coding	57	GC03P133663	7.57	https://www.genecards.org/cgi-bin/carddisp.pl?gene=TF
ADAMTS13	ADAM Metallopeptidase With Thrombospondin Type 1 Motif 13	Protein Coding	53	GC09P133414	7.57	https://www.genecards.org/cgi-bin/carddisp.pl?gene=ADAMTS13
DSP	Desmoplakin	Protein Coding	57	GC06P007541	7.56	https://www.genecards.org/cgi-bin/carddisp.pl?gene=DSP
NPHS1	NPHS1, Nephrin	Protein Coding	52	GC19M035825	7.56	https://www.genecards.org/cgi-bin/carddisp.pl?gene=NPHS1
IGF2BP2	Insulin Like Growth Factor 2 MRNA Binding Protein 2	Protein Coding	50	GC03M185643	7.54	https://www.genecards.org/cgi-bin/carddisp.pl?gene=IGF2BP2
IGF1R	Insulin Like Growth Factor 1 Receptor	Protein Coding	62	GC15P098648	7.53	https://www.genecards.org/cgi-bin/carddisp.pl?gene=IGF1R
CASR	Calcium Sensing Receptor	Protein Coding	58	GC03P122183	7.5	https://www.genecards.org/cgi-bin/carddisp.pl?gene=CASR
CYP24A1	Cytochrome P450 Family 24 Subfamily A Member 1	Protein Coding	53	GC20M054153	7.48	https://www.genecards.org/cgi-bin/carddisp.pl?gene=CYP24A1
MT-ND2	Mitochondrially Encoded NADH:Ubiquinone Oxidoreductase Core Subunit 2	Protein Coding	36	GCMTP004472	7.47	https://www.genecards.org/cgi-bin/carddisp.pl?gene=MT-ND2
CYP19A1	Cytochrome P450 Family 19 Subfamily A Member 1	Protein Coding	55	GC15M051208	7.46	https://www.genecards.org/cgi-bin/carddisp.pl?gene=CYP19A1
IKBKG	Inhibitor Of Nuclear Factor Kappa B Kinase Subunit Gamma	Protein Coding	53	GC0XP154541	7.44	https://www.genecards.org/cgi-bin/carddisp.pl?gene=IKBKG
ABCD4	ATP Binding Cassette Subfamily D Member 4	Protein Coding	50	GC14M074285	7.44	https://www.genecards.org/cgi-bin/carddisp.pl?gene=ABCD4
PDSS1	Decaprenyl Diphosphate Synthase Subunit 1	Protein Coding	50	GC10P026646	7.44	https://www.genecards.org/cgi-bin/carddisp.pl?gene=PDSS1
CHST3	Carbohydrate Sulfotransferase 3	Protein Coding	49	GC10P071964	7.44	https://www.genecards.org/cgi-bin/carddisp.pl?gene=CHST3
SLC25A24	Solute Carrier Family 25 Member 24	Protein Coding	49	GC01M108134	7.44	https://www.genecards.org/cgi-bin/carddisp.pl?gene=SLC25A24
LAMB2	Laminin Subunit Beta 2	Protein Coding	50	GC03M049121	7.42	https://www.genecards.org/cgi-bin/carddisp.pl?gene=LAMB2
HTR2B	5-Hydroxytryptamine Receptor 2B	Protein Coding	49	GC02M231108	7.41	https://www.genecards.org/cgi-bin/carddisp.pl?gene=HTR2B
SLC4A4	Solute Carrier Family 4 Member 4	Protein Coding	52	GC04P071092	7.39	https://www.genecards.org/cgi-bin/carddisp.pl?gene=SLC4A4
CASP3	Caspase 3	Protein Coding	57	GC04M184627	7.39	https://www.genecards.org/cgi-bin/carddisp.pl?gene=CASP3
AGER	Advanced Glycosylation End-Product Specific Receptor	Protein Coding	50	GC06M032180	7.38	https://www.genecards.org/cgi-bin/carddisp.pl?gene=AGER
COL18A1	Collagen Type XVIII Alpha 1 Chain	Protein Coding	51	GC21P045405	7.37	https://www.genecards.org/cgi-bin/carddisp.pl?gene=COL18A1
GSTM1	Glutathione S-Transferase Mu 1	Protein Coding	48	GC01P109687	7.33	https://www.genecards.org/cgi-bin/carddisp.pl?gene=GSTM1
CACNA1C	Calcium Voltage-Gated Channel Subunit Alpha1 C	Protein Coding	57	GC12P001970	7.32	https://www.genecards.org/cgi-bin/carddisp.pl?gene=CACNA1C
PCSK9	Proprotein Convertase Subtilisin/Kexin Type 9	Protein Coding	57	GC01P055039	7.32	https://www.genecards.org/cgi-bin/carddisp.pl?gene=PCSK9
DRD1	Dopamine Receptor D1	Protein Coding	49	GC05M175440	7.31	https://www.genecards.org/cgi-bin/carddisp.pl?gene=DRD1
ABCG8	ATP Binding Cassette Subfamily G Member 8	Protein Coding	48	GC02P043802	7.29	https://www.genecards.org/cgi-bin/carddisp.pl?gene=ABCG8
F7	Coagulation Factor VII	Protein Coding	53	GC13P113105	7.28	https://www.genecards.org/cgi-bin/carddisp.pl?gene=F7
AKT2	AKT Serine/Threonine Kinase 2	Protein Coding	61	GC19M040230	7.28	https://www.genecards.org/cgi-bin/carddisp.pl?gene=AKT2
MAPK8IP1	Mitogen-Activated Protein Kinase 8 Interacting Protein 1	Protein Coding	51	GC11P045908	7.28	https://www.genecards.org/cgi-bin/carddisp.pl?gene=MAPK8IP1
PAX4	Paired Box 4	Protein Coding	50	GC07M127610	7.28	https://www.genecards.org/cgi-bin/carddisp.pl?gene=PAX4
KIF7	Kinesin Family Member 7	Protein Coding	46	GC15M089608	7.28	https://www.genecards.org/cgi-bin/carddisp.pl?gene=KIF7
JUN	Jun Proto-Oncogene, AP-1 Transcription Factor Subunit	Protein Coding	56	GC01M058780	7.27	https://www.genecards.org/cgi-bin/carddisp.pl?gene=JUN
ABCG5	ATP Binding Cassette Subfamily G Member 5	Protein Coding	51	GC02M043776	7.27	https://www.genecards.org/cgi-bin/carddisp.pl?gene=ABCG5
EPHX1	Epoxide Hydrolase 1	Protein Coding	53	GC01P225810	7.23	https://www.genecards.org/cgi-bin/carddisp.pl?gene=EPHX1
ERCC6	ERCC Excision Repair 6, Chromatin Remodeling Factor	Protein Coding	52	GC10M049454	7.2	https://www.genecards.org/cgi-bin/carddisp.pl?gene=ERCC6
REST	RE1 Silencing Transcription Factor	Protein Coding	50	GC04P056907	7.2	https://www.genecards.org/cgi-bin/carddisp.pl?gene=REST
ERCC8	ERCC Excision Repair 8, CSA Ubiquitin Ligase Complex Subunit	Protein Coding	47	GC05M060873	7.2	https://www.genecards.org/cgi-bin/carddisp.pl?gene=ERCC8
IQCB1	IQ Motif Containing B1	Protein Coding	47	GC03M121769	7.2	https://www.genecards.org/cgi-bin/carddisp.pl?gene=IQCB1
MEF2A	Myocyte Enhancer Factor 2A	Protein Coding	53	GC15P099565	7.18	https://www.genecards.org/cgi-bin/carddisp.pl?gene=MEF2A
CFI	Complement Factor I	Protein Coding	53	GC04M109740	7.18	https://www.genecards.org/cgi-bin/carddisp.pl?gene=CFI
SLC2A2	Solute Carrier Family 2 Member 2	Protein Coding	55	GC03M171014	7.17	https://www.genecards.org/cgi-bin/carddisp.pl?gene=SLC2A2
CP	Ceruloplasmin	Protein Coding	55	GC03M149162	7.12	https://www.genecards.org/cgi-bin/carddisp.pl?gene=CP
CXCL12	C-X-C Motif Chemokine Ligand 12	Protein Coding	52	GC10M044334	7.12	https://www.genecards.org/cgi-bin/carddisp.pl?gene=CXCL12
CXCL8	C-X-C Motif Chemokine Ligand 8	Protein Coding	46	GC04P073740	7.08	https://www.genecards.org/cgi-bin/carddisp.pl?gene=CXCL8
CFHR5	Complement Factor H Related 5	Protein Coding	45	GC01P196977	7.08	https://www.genecards.org/cgi-bin/carddisp.pl?gene=CFHR5
IGFBP3	Insulin Like Growth Factor Binding Protein 3	Protein Coding	52	GC07M045912	7.08	https://www.genecards.org/cgi-bin/carddisp.pl?gene=IGFBP3
GCH1	GTP Cyclohydrolase 1	Protein Coding	53	GC14M054842	7.07	https://www.genecards.org/cgi-bin/carddisp.pl?gene=GCH1
LRIG2	Leucine Rich Repeats And Immunoglobulin Like Domains 2	Protein Coding	46	GC01P113073	7.07	https://www.genecards.org/cgi-bin/carddisp.pl?gene=LRIG2
IDH2	Isocitrate Dehydrogenase (NADP(+)) 2, Mitochondrial	Protein Coding	58	GC15M090083	7.07	https://www.genecards.org/cgi-bin/carddisp.pl?gene=IDH2
APOC3	Apolipoprotein C3	Protein Coding	49	GC11P116829	7.05	https://www.genecards.org/cgi-bin/carddisp.pl?gene=APOC3
ITGB3	Integrin Subunit Beta 3	Protein Coding	55	GC17P047254	7.01	https://www.genecards.org/cgi-bin/carddisp.pl?gene=ITGB3
FAM13A	Family With Sequence Similarity 13 Member A	Protein Coding	44	GC04M088725	7.01	https://www.genecards.org/cgi-bin/carddisp.pl?gene=FAM13A
UCP3	Uncoupling Protein 3	Protein Coding	48	GC11M074000	7	https://www.genecards.org/cgi-bin/carddisp.pl?gene=UCP3
LIPA	Lipase A, Lysosomal Acid Type	Protein Coding	53	GC10M089213	7	https://www.genecards.org/cgi-bin/carddisp.pl?gene=LIPA
ALDH2	Aldehyde Dehydrogenase 2 Family Member	Protein Coding	57	GC12P111766	6.99	https://www.genecards.org/cgi-bin/carddisp.pl?gene=ALDH2
INHA	Inhibin Subunit Alpha	Protein Coding	50	GC02P219569	6.98	https://www.genecards.org/cgi-bin/carddisp.pl?gene=INHA
MYCN	MYCN Proto-Oncogene, BHLH Transcription Factor	Protein Coding	53	GC02P015952	6.94	https://www.genecards.org/cgi-bin/carddisp.pl?gene=MYCN
SERPINH1	Serpin Family H Member 1	Protein Coding	52	GC11P075562	6.94	https://www.genecards.org/cgi-bin/carddisp.pl?gene=SERPINH1
MID1	Midline 1	Protein Coding	49	GC0XM010373	6.94	https://www.genecards.org/cgi-bin/carddisp.pl?gene=MID1
AQP4	Aquaporin 4	Protein Coding	50	GC18M026852	6.94	https://www.genecards.org/cgi-bin/carddisp.pl?gene=AQP4
ACTN4	Actinin Alpha 4	Protein Coding	53	GC19P038647	6.93	https://www.genecards.org/cgi-bin/carddisp.pl?gene=ACTN4
SSTR1	Somatostatin Receptor 1	Protein Coding	49	GC14P038207	6.91	https://www.genecards.org/cgi-bin/carddisp.pl?gene=SSTR1
CHEK2	Checkpoint Kinase 2	Protein Coding	60	GC22M028687	6.88	https://www.genecards.org/cgi-bin/carddisp.pl?gene=CHEK2
COG2	Component Of Oligomeric Golgi Complex 2	Protein Coding	47	GC01P230642	6.87	https://www.genecards.org/cgi-bin/carddisp.pl?gene=COG2
XPNPEP2	X-Prolyl Aminopeptidase 2	Protein Coding	50	GC0XP129738	6.87	https://www.genecards.org/cgi-bin/carddisp.pl?gene=XPNPEP2
SERPINB2	Serpin Family B Member 2	Protein Coding	50	GC18P063871	6.85	https://www.genecards.org/cgi-bin/carddisp.pl?gene=SERPINB2
IFNG	Interferon Gamma	Protein Coding	54	GC12M068064	6.85	https://www.genecards.org/cgi-bin/carddisp.pl?gene=IFNG
KISS1	KiSS-1 Metastasis Suppressor	Protein Coding	47	GC01M204190	6.84	https://www.genecards.org/cgi-bin/carddisp.pl?gene=KISS1
MRPS12	Mitochondrial Ribosomal Protein S12	Protein Coding	44	GC19P038930	6.84	https://www.genecards.org/cgi-bin/carddisp.pl?gene=MRPS12
CCER2	Coiled-Coil Glutamate Rich Protein 2	Protein Coding	28	GC19M038908	6.84	https://www.genecards.org/cgi-bin/carddisp.pl?gene=CCER2
MIR34A	MicroRNA 34a	RNA Gene	24	GC01M009151	6.84	https://www.genecards.org/cgi-bin/carddisp.pl?gene=MIR34A
UTP4	UTP4, Small Subunit Processome Component	Protein Coding	37	GC16P069132	6.83	https://www.genecards.org/cgi-bin/carddisp.pl?gene=UTP4
SYP	Synaptophysin	Protein Coding	50	GC0XM049187	6.81	https://www.genecards.org/cgi-bin/carddisp.pl?gene=SYP
TPO	Thyroid Peroxidase	Protein Coding	55	GC02P001396	6.81	https://www.genecards.org/cgi-bin/carddisp.pl?gene=TPO
MMEL1	Membrane Metalloendopeptidase Like 1	Protein Coding	43	GC01M002590	6.79	https://www.genecards.org/cgi-bin/carddisp.pl?gene=MMEL1
GATA5	GATA Binding Protein 5	Protein Coding	45	GC20M062464	6.79	https://www.genecards.org/cgi-bin/carddisp.pl?gene=GATA5
FHIT	Fragile Histidine Triad	Protein Coding	51	GC03M059712	6.79	https://www.genecards.org/cgi-bin/carddisp.pl?gene=FHIT
CYP3A4	Cytochrome P450 Family 3 Subfamily A Member 4	Protein Coding	57	GC07M099759	6.79	https://www.genecards.org/cgi-bin/carddisp.pl?gene=CYP3A4
MTNR1B	Melatonin Receptor 1B	Protein Coding	50	GC11P092969	6.78	https://www.genecards.org/cgi-bin/carddisp.pl?gene=MTNR1B
MIR223	MicroRNA 223	RNA Gene	22	GC0XP066018	6.78	https://www.genecards.org/cgi-bin/carddisp.pl?gene=MIR223
IAPP	Islet Amyloid Polypeptide	Protein Coding	46	GC12P021354	6.74	https://www.genecards.org/cgi-bin/carddisp.pl?gene=IAPP
XYLT2	Xylosyltransferase 2	Protein Coding	52	GC17P050347	6.71	https://www.genecards.org/cgi-bin/carddisp.pl?gene=XYLT2
CFHR1	Complement Factor H Related 1	Protein Coding	45	GC01P196788	6.71	https://www.genecards.org/cgi-bin/carddisp.pl?gene=CFHR1
CFHR3	Complement Factor H Related 3	Protein Coding	44	GC01P196743	6.71	https://www.genecards.org/cgi-bin/carddisp.pl?gene=CFHR3
PRKAG2	Protein Kinase AMP-Activated Non-Catalytic Subunit Gamma 2	Protein Coding	57	GC07M151556	6.71	https://www.genecards.org/cgi-bin/carddisp.pl?gene=PRKAG2
TTR	Transthyretin	Protein Coding	56	GC18P031591	6.71	https://www.genecards.org/cgi-bin/carddisp.pl?gene=TTR
ARVCF	ARVCF, Delta Catenin Family Member	Protein Coding	45	GC22M019966	6.69	https://www.genecards.org/cgi-bin/carddisp.pl?gene=ARVCF
CYP1B1	Cytochrome P450 Family 1 Subfamily B Member 1	Protein Coding	55	GC02M038034	6.69	https://www.genecards.org/cgi-bin/carddisp.pl?gene=CYP1B1
PTH	Parathyroid Hormone	Protein Coding	53	GC11M013470	6.67	https://www.genecards.org/cgi-bin/carddisp.pl?gene=PTH
MTOR	Mechanistic Target Of Rapamycin Kinase	Protein Coding	61	GC01M011166	6.67	https://www.genecards.org/cgi-bin/carddisp.pl?gene=MTOR
CLCN7	Chloride Voltage-Gated Channel 7	Protein Coding	52	GC16M001444	6.6	https://www.genecards.org/cgi-bin/carddisp.pl?gene=CLCN7
TCIRG1	T Cell Immune Regulator 1, ATPase H+ Transporting V0 Subunit A3	Protein Coding	50	GC11P068038	6.6	https://www.genecards.org/cgi-bin/carddisp.pl?gene=TCIRG1
TWNK	Twinkle MtDNA Helicase	Protein Coding	38	GC10P100995	6.59	https://www.genecards.org/cgi-bin/carddisp.pl?gene=TWNK
FARSB	Phenylalanyl-TRNA Synthetase Subunit Beta	Protein Coding	49	GC02M222570	6.59	https://www.genecards.org/cgi-bin/carddisp.pl?gene=FARSB
SHPK	Sedoheptulokinase	Protein Coding	43	GC17M003608	6.59	https://www.genecards.org/cgi-bin/carddisp.pl?gene=SHPK
PDGFRB	Platelet Derived Growth Factor Receptor Beta	Protein Coding	62	GC05M150113	6.59	https://www.genecards.org/cgi-bin/carddisp.pl?gene=PDGFRB
TSC2	TSC Complex Subunit 2	Protein Coding	57	GC16P002248	6.59	https://www.genecards.org/cgi-bin/carddisp.pl?gene=TSC2
RAF1	Raf-1 Proto-Oncogene, Serine/Threonine Kinase	Protein Coding	62	GC03M012583	6.58	https://www.genecards.org/cgi-bin/carddisp.pl?gene=RAF1
ABCB1	ATP Binding Cassette Subfamily B Member 1	Protein Coding	58	GC07M087504	6.58	https://www.genecards.org/cgi-bin/carddisp.pl?gene=ABCB1
TRPC6	Transient Receptor Potential Cation Channel Subfamily C Member 6	Protein Coding	56	GC11M101356	6.55	https://www.genecards.org/cgi-bin/carddisp.pl?gene=TRPC6
SLC17A5	Solute Carrier Family 17 Member 5	Protein Coding	50	GC06M073593	6.55	https://www.genecards.org/cgi-bin/carddisp.pl?gene=SLC17A5
STAR	Steroidogenic Acute Regulatory Protein	Protein Coding	52	GC08M038120	6.55	https://www.genecards.org/cgi-bin/carddisp.pl?gene=STAR
MT-TI	Mitochondrially Encoded TRNA Isoleucine	RNA Gene	13	GCMTP004265	6.54	https://www.genecards.org/cgi-bin/carddisp.pl?gene=MT-TI
ALK	ALK Receptor Tyrosine Kinase	Protein Coding	58	GC02M029156	6.54	https://www.genecards.org/cgi-bin/carddisp.pl?gene=ALK
NISCH	Nischarin	Protein Coding	47	GC03P052489	6.54	https://www.genecards.org/cgi-bin/carddisp.pl?gene=NISCH
CYBA	Cytochrome B-245 Alpha Chain	Protein Coding	52	GC16M088643	6.53	https://www.genecards.org/cgi-bin/carddisp.pl?gene=CYBA
SLC30A10	Solute Carrier Family 30 Member 10	Protein Coding	48	GC01M219685	6.53	https://www.genecards.org/cgi-bin/carddisp.pl?gene=SLC30A10
COLQ	Collagen Like Tail Subunit Of Asymmetric Acetylcholinesterase	Protein Coding	46	GC03M015452	6.52	https://www.genecards.org/cgi-bin/carddisp.pl?gene=COLQ
WFS1	Wolframin ER Transmembrane Glycoprotein	Protein Coding	50	GC04P006271	6.51	https://www.genecards.org/cgi-bin/carddisp.pl?gene=WFS1
BOLA3	BolA Family Member 3	Protein Coding	46	GC02M074098	6.5	https://www.genecards.org/cgi-bin/carddisp.pl?gene=BOLA3
GSTT1	Glutathione S-Transferase Theta 1	Protein Coding	40	GC22Mi00270	6.49	https://www.genecards.org/cgi-bin/carddisp.pl?gene=GSTT1
PDGFA	Platelet Derived Growth Factor Subunit A	Protein Coding	50	GC07M000497	6.49	https://www.genecards.org/cgi-bin/carddisp.pl?gene=PDGFA
HBG2	Hemoglobin Subunit Gamma 2	Protein Coding	50	GC11M005280	6.48	https://www.genecards.org/cgi-bin/carddisp.pl?gene=HBG2
ACSM3	Acyl-CoA Synthetase Medium Chain Family Member 3	Protein Coding	46	GC16P020610	6.48	https://www.genecards.org/cgi-bin/carddisp.pl?gene=ACSM3
HLA-G	Major Histocompatibility Complex, Class I, G	Protein Coding	49	GC06P031586	6.46	https://www.genecards.org/cgi-bin/carddisp.pl?gene=HLA-G
ELANE	Elastase, Neutrophil Expressed	Protein Coding	54	GC19P000854	6.46	https://www.genecards.org/cgi-bin/carddisp.pl?gene=ELANE
FTO	FTO, Alpha-Ketoglutarate Dependent Dioxygenase	Protein Coding	51	GC16P053737	6.45	https://www.genecards.org/cgi-bin/carddisp.pl?gene=FTO
POR	Cytochrome P450 Oxidoreductase	Protein Coding	55	GC07P075899	6.45	https://www.genecards.org/cgi-bin/carddisp.pl?gene=POR
MAPK1	Mitogen-Activated Protein Kinase 1	Protein Coding	58	GC22M021754	6.43	https://www.genecards.org/cgi-bin/carddisp.pl?gene=MAPK1
IL1A	Interleukin 1 Alpha	Protein Coding	50	GC02M112773	6.43	https://www.genecards.org/cgi-bin/carddisp.pl?gene=IL1A
NOSTRIN	Nitric Oxide Synthase Trafficking	Protein Coding	42	GC02P168786	6.43	https://www.genecards.org/cgi-bin/carddisp.pl?gene=NOSTRIN
KRT8	Keratin 8	Protein Coding	53	GC12M052897	6.42	https://www.genecards.org/cgi-bin/carddisp.pl?gene=KRT8
GPR101	G Protein-Coupled Receptor 101	Protein Coding	44	GC0XM137030	6.42	https://www.genecards.org/cgi-bin/carddisp.pl?gene=GPR101
NAMPT	Nicotinamide Phosphoribosyltransferase	Protein Coding	55	GC07M106248	6.42	https://www.genecards.org/cgi-bin/carddisp.pl?gene=NAMPT
MED13L	Mediator Complex Subunit 13 Like	Protein Coding	46	GC12M115953	6.41	https://www.genecards.org/cgi-bin/carddisp.pl?gene=MED13L
CD40LG	CD40 Ligand	Protein Coding	54	GC0XP136649	6.41	https://www.genecards.org/cgi-bin/carddisp.pl?gene=CD40LG
MAFB	MAF BZIP Transcription Factor B	Protein Coding	50	GC20M040685	6.41	https://www.genecards.org/cgi-bin/carddisp.pl?gene=MAFB
NPHS2	NPHS2, Podocin	Protein Coding	47	GC01M179519	6.4	https://www.genecards.org/cgi-bin/carddisp.pl?gene=NPHS2
HADHA	Hydroxyacyl-CoA Dehydrogenase Trifunctional Multienzyme Complex Subunit Alpha	Protein Coding	53	GC02M026190	6.4	https://www.genecards.org/cgi-bin/carddisp.pl?gene=HADHA
KCNJ1	Potassium Voltage-Gated Channel Subfamily J Member 1	Protein Coding	54	GC11M128741	6.38	https://www.genecards.org/cgi-bin/carddisp.pl?gene=KCNJ1
AGL	Amylo-Alpha-1, 6-Glucosidase, 4-Alpha-Glucanotransferase	Protein Coding	52	GC01P099850	6.38	https://www.genecards.org/cgi-bin/carddisp.pl?gene=AGL
GYS1	Glycogen Synthase 1	Protein Coding	56	GC19M048970	6.36	https://www.genecards.org/cgi-bin/carddisp.pl?gene=GYS1
ITGA8	Integrin Subunit Alpha 8	Protein Coding	50	GC10M015555	6.35	https://www.genecards.org/cgi-bin/carddisp.pl?gene=ITGA8
SCN2B	Sodium Voltage-Gated Channel Beta Subunit 2	Protein Coding	50	GC11M118163	6.35	https://www.genecards.org/cgi-bin/carddisp.pl?gene=SCN2B
ATP2B1	ATPase Plasma Membrane Ca2+ Transporting 1	Protein Coding	50	GC12M089588	6.35	https://www.genecards.org/cgi-bin/carddisp.pl?gene=ATP2B1
IDH1	Isocitrate Dehydrogenase (NADP(+)) 1, Cytosolic	Protein Coding	60	GC02M208236	6.35	https://www.genecards.org/cgi-bin/carddisp.pl?gene=IDH1
CCND1	Cyclin D1	Protein Coding	59	GC11P069641	6.35	https://www.genecards.org/cgi-bin/carddisp.pl?gene=CCND1
SMARCB1	SWI/SNF Related, Matrix Associated, Actin Dependent Regulator Of Chromatin, Subfamily B, Member 1	Protein Coding	52	GC22P023786	6.35	https://www.genecards.org/cgi-bin/carddisp.pl?gene=SMARCB1
PRMT7	Protein Arginine Methyltransferase 7	Protein Coding	50	GC16P068344	6.35	https://www.genecards.org/cgi-bin/carddisp.pl?gene=PRMT7
HOTAIR	HOX Transcript Antisense RNA	RNA Gene	25	GC12M053962	6.35	https://www.genecards.org/cgi-bin/carddisp.pl?gene=HOTAIR
MIR93	MicroRNA 93	RNA Gene	21	GC07M100177	6.35	https://www.genecards.org/cgi-bin/carddisp.pl?gene=MIR93
LOC102723566	Uncharacterized LOC102723566	RNA Gene	11	GC09P127816	6.34	https://www.genecards.org/cgi-bin/carddisp.pl?gene=LOC102723566
MYH6	Myosin Heavy Chain 6	Protein Coding	53	GC14M023380	6.33	https://www.genecards.org/cgi-bin/carddisp.pl?gene=MYH6
ABCA1	ATP Binding Cassette Subfamily A Member 1	Protein Coding	55	GC09M104781	6.32	https://www.genecards.org/cgi-bin/carddisp.pl?gene=ABCA1
MAPK8	Mitogen-Activated Protein Kinase 8	Protein Coding	56	GC10P048306	6.31	https://www.genecards.org/cgi-bin/carddisp.pl?gene=MAPK8
FABP4	Fatty Acid Binding Protein 4	Protein Coding	51	GC08M081478	6.31	https://www.genecards.org/cgi-bin/carddisp.pl?gene=FABP4
ACVR2A	Activin A Receptor Type 2A	Protein Coding	51	GC02P147844	6.29	https://www.genecards.org/cgi-bin/carddisp.pl?gene=ACVR2A
ROBO2	Roundabout Guidance Receptor 2	Protein Coding	49	GC03P075955	6.29	https://www.genecards.org/cgi-bin/carddisp.pl?gene=ROBO2
ZFPM2	Zinc Finger Protein, FOG Family Member 2	Protein Coding	48	GC08P104590	6.29	https://www.genecards.org/cgi-bin/carddisp.pl?gene=ZFPM2
IFT74	Intraflagellar Transport 74	Protein Coding	43	GC09P026947	6.29	https://www.genecards.org/cgi-bin/carddisp.pl?gene=IFT74
TWIST1	Twist Family BHLH Transcription Factor 1	Protein Coding	52	GC07M019020	6.27	https://www.genecards.org/cgi-bin/carddisp.pl?gene=TWIST1
EGR1	Early Growth Response 1	Protein Coding	50	GC05P138465	6.27	https://www.genecards.org/cgi-bin/carddisp.pl?gene=EGR1
SMAD6	SMAD Family Member 6	Protein Coding	52	GC15P066702	6.26	https://www.genecards.org/cgi-bin/carddisp.pl?gene=SMAD6
IFNA1	Interferon Alpha 1	Protein Coding	45	GC09P021459	6.25	https://www.genecards.org/cgi-bin/carddisp.pl?gene=IFNA1
GPX3	Glutathione Peroxidase 3	Protein Coding	51	GC05P150997	6.24	https://www.genecards.org/cgi-bin/carddisp.pl?gene=GPX3
RGS2	Regulator Of G Protein Signaling 2	Protein Coding	50	GC01P192778	6.24	https://www.genecards.org/cgi-bin/carddisp.pl?gene=RGS2
NME1	NME/NM23 Nucleoside Diphosphate Kinase 1	Protein Coding	55	GC17P051154	6.21	https://www.genecards.org/cgi-bin/carddisp.pl?gene=NME1
DIS3L2	DIS3 Like 3'-5' Exoribonuclease 2	Protein Coding	49	GC02P231961	6.21	https://www.genecards.org/cgi-bin/carddisp.pl?gene=DIS3L2
TRIM28	Tripartite Motif Containing 28	Protein Coding	49	GC19P058544	6.21	https://www.genecards.org/cgi-bin/carddisp.pl?gene=TRIM28
EDA	Ectodysplasin A	Protein Coding	48	GC0XP069618	6.21	https://www.genecards.org/cgi-bin/carddisp.pl?gene=EDA
EDA2R	Ectodysplasin A2 Receptor	Protein Coding	48	GC0XM066595	6.21	https://www.genecards.org/cgi-bin/carddisp.pl?gene=EDA2R
LEMD3	LEM Domain Containing 3	Protein Coding	47	GC12P065169	6.21	https://www.genecards.org/cgi-bin/carddisp.pl?gene=LEMD3
KCTD1	Potassium Channel Tetramerization Domain Containing 1	Protein Coding	46	GC18M026454	6.21	https://www.genecards.org/cgi-bin/carddisp.pl?gene=KCTD1
HPSE2	Heparanase 2 (Inactive)	Protein Coding	46	GC10M098457	6.21	https://www.genecards.org/cgi-bin/carddisp.pl?gene=HPSE2
TRIP13	Thyroid Hormone Receptor Interactor 13	Protein Coding	46	GC05P000892	6.21	https://www.genecards.org/cgi-bin/carddisp.pl?gene=TRIP13
ADAMTSL4	ADAMTS Like 4	Protein Coding	44	GC01P150549	6.21	https://www.genecards.org/cgi-bin/carddisp.pl?gene=ADAMTSL4
POU6F2	POU Class 6 Homeobox 2	Protein Coding	44	GC07P038977	6.21	https://www.genecards.org/cgi-bin/carddisp.pl?gene=POU6F2
NSMCE2	NSE2 (MMS21) Homolog, SMC5-SMC6 Complex SUMO Ligase	Protein Coding	44	GC08P125091	6.21	https://www.genecards.org/cgi-bin/carddisp.pl?gene=NSMCE2
TMEM237	Transmembrane Protein 237	Protein Coding	43	GC02M201620	6.21	https://www.genecards.org/cgi-bin/carddisp.pl?gene=TMEM237
WDR19	WD Repeat Domain 19	Protein Coding	43	GC04P039184	6.21	https://www.genecards.org/cgi-bin/carddisp.pl?gene=WDR19
MUC5B	Mucin 5B, Oligomeric Mucus/Gel-Forming	Protein Coding	47	GC11P001244	6.21	https://www.genecards.org/cgi-bin/carddisp.pl?gene=MUC5B
MIR184	MicroRNA 184	RNA Gene	24	GC15P079209	6.21	https://www.genecards.org/cgi-bin/carddisp.pl?gene=MIR184
MIR221	MicroRNA 221	RNA Gene	21	GC0XM045746	6.21	https://www.genecards.org/cgi-bin/carddisp.pl?gene=MIR221
WBS2	Williams-Beuren Syndrome Type 2	Genetic Locus	6	GC04U990054	6.21	https://www.genecards.org/cgi-bin/carddisp.pl?gene=WBS2
LOC110673971	CYP11B2 Promoter	Uncategorized	3	GC08U902746	6.19	https://www.genecards.org/cgi-bin/carddisp.pl?gene=LOC110673971
GBE1	1,4-Alpha-Glucan Branching Enzyme 1	Protein Coding	50	GC03M081489	6.17	https://www.genecards.org/cgi-bin/carddisp.pl?gene=GBE1
TNPO3	Transportin 3	Protein Coding	47	GC07M128954	6.17	https://www.genecards.org/cgi-bin/carddisp.pl?gene=TNPO3
PIGA	Phosphatidylinositol Glycan Anchor Biosynthesis Class A	Protein Coding	50	GC0XM015319	6.16	https://www.genecards.org/cgi-bin/carddisp.pl?gene=PIGA
SNX10	Sorting Nexin 10	Protein Coding	46	GC07P026291	6.16	https://www.genecards.org/cgi-bin/carddisp.pl?gene=SNX10
KIAA0319L	KIAA0319 Like	Protein Coding	44	GC01M035433	6.16	https://www.genecards.org/cgi-bin/carddisp.pl?gene=KIAA0319L
SPECC1L	Sperm Antigen With Calponin Homology And Coiled-Coil Domains 1 Like	Protein Coding	44	GC22P024414	6.16	https://www.genecards.org/cgi-bin/carddisp.pl?gene=SPECC1L
OPTN	Optineurin	Protein Coding	50	GC10P013141	6.16	https://www.genecards.org/cgi-bin/carddisp.pl?gene=OPTN
ANGPTL6	Angiopoietin Like 6	Protein Coding	46	GC19M010092	6.16	https://www.genecards.org/cgi-bin/carddisp.pl?gene=ANGPTL6
CTF1	Cardiotrophin 1	Protein Coding	46	GC16P030910	6.15	https://www.genecards.org/cgi-bin/carddisp.pl?gene=CTF1
MT-TE	Mitochondrially Encoded TRNA Glutamic Acid	RNA Gene	14	GCMTM014676	6.14	https://www.genecards.org/cgi-bin/carddisp.pl?gene=MT-TE
DPP4	Dipeptidyl Peptidase 4	Protein Coding	57	GC02M161992	6.13	https://www.genecards.org/cgi-bin/carddisp.pl?gene=DPP4
BGLAP	Bone Gamma-Carboxyglutamate Protein	Protein Coding	46	GC01P156211	6.13	https://www.genecards.org/cgi-bin/carddisp.pl?gene=BGLAP
FAS	Fas Cell Surface Death Receptor	Protein Coding	57	GC10P088969	6.12	https://www.genecards.org/cgi-bin/carddisp.pl?gene=FAS
AQP1	Aquaporin 1 (Colton Blood Group)	Protein Coding	53	GC07P030911	6.12	https://www.genecards.org/cgi-bin/carddisp.pl?gene=AQP1
AQP2	Aquaporin 2	Protein Coding	53	GC12P049950	6.12	https://www.genecards.org/cgi-bin/carddisp.pl?gene=AQP2
LTBP2	Latent Transforming Growth Factor Beta Binding Protein 2	Protein Coding	50	GC14M074498	6.11	https://www.genecards.org/cgi-bin/carddisp.pl?gene=LTBP2
CACNB2	Calcium Voltage-Gated Channel Auxiliary Subunit Beta 2	Protein Coding	55	GC10P018165	6.1	https://www.genecards.org/cgi-bin/carddisp.pl?gene=CACNB2
STAT3	Signal Transducer And Activator Of Transcription 3	Protein Coding	59	GC17M042313	6.08	https://www.genecards.org/cgi-bin/carddisp.pl?gene=STAT3
INPPL1	Inositol Polyphosphate Phosphatase Like 1	Protein Coding	55	GC11P072223	6.08	https://www.genecards.org/cgi-bin/carddisp.pl?gene=INPPL1
THBS1	Thrombospondin 1	Protein Coding	51	GC15P039581	6.07	https://www.genecards.org/cgi-bin/carddisp.pl?gene=THBS1
ERVW-1	Endogenous Retrovirus Group W Member 1, Envelope	Protein Coding	38	GC07M092468	6.07	https://www.genecards.org/cgi-bin/carddisp.pl?gene=ERVW-1
PTEN	Phosphatase And Tensin Homolog	Protein Coding	60	GC10P087863	6.07	https://www.genecards.org/cgi-bin/carddisp.pl?gene=PTEN
HLA-A	Major Histocompatibility Complex, Class I, A	Protein Coding	53	GC06P031772	6.06	https://www.genecards.org/cgi-bin/carddisp.pl?gene=HLA-A
AFP	Alpha Fetoprotein	Protein Coding	52	GC04P073431	6.05	https://www.genecards.org/cgi-bin/carddisp.pl?gene=AFP
VCL	Vinculin	Protein Coding	54	GC10P073995	6.04	https://www.genecards.org/cgi-bin/carddisp.pl?gene=VCL
SERPINF1	Serpin Family F Member 1	Protein Coding	51	GC17P001761	6.04	https://www.genecards.org/cgi-bin/carddisp.pl?gene=SERPINF1
EPAS1	Endothelial PAS Domain Protein 1	Protein Coding	55	GC02P046293	6.02	https://www.genecards.org/cgi-bin/carddisp.pl?gene=EPAS1
STK39	Serine/Threonine Kinase 39	Protein Coding	50	GC02M167954	6.02	https://www.genecards.org/cgi-bin/carddisp.pl?gene=STK39
ESR1	Estrogen Receptor 1	Protein Coding	61	GC06P151656	6.01	https://www.genecards.org/cgi-bin/carddisp.pl?gene=ESR1
MIR451A	MicroRNA 451a	RNA Gene	18	GC17M028861	6.01	https://www.genecards.org/cgi-bin/carddisp.pl?gene=MIR451A
FABP2	Fatty Acid Binding Protein 2	Protein Coding	49	GC04M119317	6	https://www.genecards.org/cgi-bin/carddisp.pl?gene=FABP2
COL4A2	Collagen Type IV Alpha 2 Chain	Protein Coding	51	GC13P110305	5.98	https://www.genecards.org/cgi-bin/carddisp.pl?gene=COL4A2
APOA2	Apolipoprotein A2	Protein Coding	50	GC01M161192	5.96	https://www.genecards.org/cgi-bin/carddisp.pl?gene=APOA2
ADIPOR1	Adiponectin Receptor 1	Protein Coding	51	GC01M202940	5.95	https://www.genecards.org/cgi-bin/carddisp.pl?gene=ADIPOR1
ATP1A1	ATPase Na+/K+ Transporting Subunit Alpha 1	Protein Coding	55	GC01P116372	5.94	https://www.genecards.org/cgi-bin/carddisp.pl?gene=ATP1A1
GFAP	Glial Fibrillary Acidic Protein	Protein Coding	54	GC17M044905	5.94	https://www.genecards.org/cgi-bin/carddisp.pl?gene=GFAP
MYLK	Myosin Light Chain Kinase	Protein Coding	59	GC03M123610	5.92	https://www.genecards.org/cgi-bin/carddisp.pl?gene=MYLK
TNFRSF1B	TNF Receptor Superfamily Member 1B	Protein Coding	54	GC01P012167	5.89	https://www.genecards.org/cgi-bin/carddisp.pl?gene=TNFRSF1B
CAVIN1	Caveolae Associated Protein 1	Protein Coding	38	GC17M042404	5.88	https://www.genecards.org/cgi-bin/carddisp.pl?gene=CAVIN1
GPD2	Glycerol-3-Phosphate Dehydrogenase 2	Protein Coding	51	GC02P156435	5.87	https://www.genecards.org/cgi-bin/carddisp.pl?gene=GPD2
CCL3	C-C Motif Chemokine Ligand 3	Protein Coding	45	GC17M036088	5.87	https://www.genecards.org/cgi-bin/carddisp.pl?gene=CCL3
PPARD	Peroxisome Proliferator Activated Receptor Delta	Protein Coding	53	GC06P042518	5.86	https://www.genecards.org/cgi-bin/carddisp.pl?gene=PPARD
AHSP	Alpha Hemoglobin Stabilizing Protein	Protein Coding	42	GC16P031540	5.85	https://www.genecards.org/cgi-bin/carddisp.pl?gene=AHSP
PTGS1	Prostaglandin-Endoperoxide Synthase 1	Protein Coding	54	GC09P122370	5.83	https://www.genecards.org/cgi-bin/carddisp.pl?gene=PTGS1
DGKE	Diacylglycerol Kinase Epsilon	Protein Coding	54	GC17P056834	5.82	https://www.genecards.org/cgi-bin/carddisp.pl?gene=DGKE
TJP2	Tight Junction Protein 2	Protein Coding	52	GC09P069121	5.81	https://www.genecards.org/cgi-bin/carddisp.pl?gene=TJP2
ALX4	ALX Homeobox 4	Protein Coding	47	GC11M044238	5.8	https://www.genecards.org/cgi-bin/carddisp.pl?gene=ALX4
MIR15A	MicroRNA 15a	RNA Gene	16	GC13M050049	5.79	https://www.genecards.org/cgi-bin/carddisp.pl?gene=MIR15A
NR5A1	Nuclear Receptor Subfamily 5 Group A Member 1	Protein Coding	57	GC09M124481	5.78	https://www.genecards.org/cgi-bin/carddisp.pl?gene=NR5A1
GSTP1	Glutathione S-Transferase Pi 1	Protein Coding	58	GC11P067583	5.78	https://www.genecards.org/cgi-bin/carddisp.pl?gene=GSTP1
ALAD	Aminolevulinate Dehydratase	Protein Coding	53	GC09M113386	5.77	https://www.genecards.org/cgi-bin/carddisp.pl?gene=ALAD
NR1H2	Nuclear Receptor Subfamily 1 Group H Member 2	Protein Coding	55	GC19P050329	5.77	https://www.genecards.org/cgi-bin/carddisp.pl?gene=NR1H2
YY1	YY1 Transcription Factor	Protein Coding	55	GC14P100238	5.77	https://www.genecards.org/cgi-bin/carddisp.pl?gene=YY1
KCNMA1	Potassium Calcium-Activated Channel Subfamily M Alpha 1	Protein Coding	56	GC10M076869	5.76	https://www.genecards.org/cgi-bin/carddisp.pl?gene=KCNMA1
CDKN2B	Cyclin Dependent Kinase Inhibitor 2B	Protein Coding	53	GC09M021992	5.75	https://www.genecards.org/cgi-bin/carddisp.pl?gene=CDKN2B
ADAM12	ADAM Metallopeptidase Domain 12	Protein Coding	52	GC10M126012	5.75	https://www.genecards.org/cgi-bin/carddisp.pl?gene=ADAM12
DCDC2	Doublecortin Domain Containing 2	Protein Coding	46	GC06M024122	5.75	https://www.genecards.org/cgi-bin/carddisp.pl?gene=DCDC2
PARP1	Poly(ADP-Ribose) Polymerase 1	Protein Coding	56	GC01M226360	5.75	https://www.genecards.org/cgi-bin/carddisp.pl?gene=PARP1
PRKD1	Protein Kinase D1	Protein Coding	55	GC14M029576	5.74	https://www.genecards.org/cgi-bin/carddisp.pl?gene=PRKD1
SMAD2	SMAD Family Member 2	Protein Coding	53	GC18M047809	5.74	https://www.genecards.org/cgi-bin/carddisp.pl?gene=SMAD2
MC2R	Melanocortin 2 Receptor	Protein Coding	54	GC18M015520	5.73	https://www.genecards.org/cgi-bin/carddisp.pl?gene=MC2R
IL13	Interleukin 13	Protein Coding	50	GC05P132656	5.73	https://www.genecards.org/cgi-bin/carddisp.pl?gene=IL13
AMBP	Alpha-1-Microglobulin/Bikunin Precursor	Protein Coding	47	GC09M114060	5.73	https://www.genecards.org/cgi-bin/carddisp.pl?gene=AMBP
NCAM1	Neural Cell Adhesion Molecule 1	Protein Coding	52	GC11P112961	5.72	https://www.genecards.org/cgi-bin/carddisp.pl?gene=NCAM1
VDR	Vitamin D Receptor	Protein Coding	57	GC12M047841	5.71	https://www.genecards.org/cgi-bin/carddisp.pl?gene=VDR
PIK3C2A	Phosphatidylinositol-4-Phosphate 3-Kinase Catalytic Subunit Type 2 Alpha	Protein Coding	50	GC11M017123	5.71	https://www.genecards.org/cgi-bin/carddisp.pl?gene=PIK3C2A
CARTPT	CART Prepropeptide	Protein Coding	49	GC05P071719	5.7	https://www.genecards.org/cgi-bin/carddisp.pl?gene=CARTPT
PTPN22	Protein Tyrosine Phosphatase, Non-Receptor Type 22	Protein Coding	53	GC01M113813	5.69	https://www.genecards.org/cgi-bin/carddisp.pl?gene=PTPN22
KCNIP1	Potassium Voltage-Gated Channel Interacting Protein 1	Protein Coding	46	GC05P170353	5.69	https://www.genecards.org/cgi-bin/carddisp.pl?gene=KCNIP1
AVP	Arginine Vasopressin	Protein Coding	52	GC20M003082	5.69	https://www.genecards.org/cgi-bin/carddisp.pl?gene=AVP
IL12A	Interleukin 12A	Protein Coding	51	GC03P159988	5.68	https://www.genecards.org/cgi-bin/carddisp.pl?gene=IL12A
RTEL1	Regulator Of Telomere Elongation Helicase 1	Protein Coding	47	GC20P063658	5.68	https://www.genecards.org/cgi-bin/carddisp.pl?gene=RTEL1
IL1RN	Interleukin 1 Receptor Antagonist	Protein Coding	55	GC02P113837	5.67	https://www.genecards.org/cgi-bin/carddisp.pl?gene=IL1RN
IGF2R	Insulin Like Growth Factor 2 Receptor	Protein Coding	52	GC06P159969	5.67	https://www.genecards.org/cgi-bin/carddisp.pl?gene=IGF2R
COMMD5	COMM Domain Containing 5	Protein Coding	39	GC08M144837	5.66	https://www.genecards.org/cgi-bin/carddisp.pl?gene=COMMD5
ANGPT2	Angiopoietin 2	Protein Coding	50	GC08M006499	5.64	https://www.genecards.org/cgi-bin/carddisp.pl?gene=ANGPT2
MIR181A2	MicroRNA 181a-2	RNA Gene	20	GC09P124692	5.63	https://www.genecards.org/cgi-bin/carddisp.pl?gene=MIR181A2
CD44	CD44 Molecule (Indian Blood Group)	Protein Coding	53	GC11P035168	5.63	https://www.genecards.org/cgi-bin/carddisp.pl?gene=CD44
TIMP2	TIMP Metallopeptidase Inhibitor 2	Protein Coding	50	GC17M078852	5.63	https://www.genecards.org/cgi-bin/carddisp.pl?gene=TIMP2
PGR	Progesterone Receptor	Protein Coding	58	GC11M100943	5.62	https://www.genecards.org/cgi-bin/carddisp.pl?gene=PGR
SLC30A8	Solute Carrier Family 30 Member 8	Protein Coding	46	GC08P116950	5.62	https://www.genecards.org/cgi-bin/carddisp.pl?gene=SLC30A8
FANCA	FA Complementation Group A	Protein Coding	55	GC16M089740	5.61	https://www.genecards.org/cgi-bin/carddisp.pl?gene=FANCA
TPM2	Tropomyosin 2	Protein Coding	52	GC09M035672	5.61	https://www.genecards.org/cgi-bin/carddisp.pl?gene=TPM2
RBCK1	RANBP2-Type And C3HC4-Type Zinc Finger Containing 1	Protein Coding	49	GC20P000407	5.61	https://www.genecards.org/cgi-bin/carddisp.pl?gene=RBCK1
ANKRD1	Ankyrin Repeat Domain 1	Protein Coding	48	GC10M090912	5.61	https://www.genecards.org/cgi-bin/carddisp.pl?gene=ANKRD1
ULK4	Unc-51 Like Kinase 4	Protein Coding	46	GC03M041265	5.61	https://www.genecards.org/cgi-bin/carddisp.pl?gene=ULK4
LCN2	Lipocalin 2	Protein Coding	50	GC09P128149	5.6	https://www.genecards.org/cgi-bin/carddisp.pl?gene=LCN2
MIR143	MicroRNA 143	RNA Gene	23	GC05P149410	5.6	https://www.genecards.org/cgi-bin/carddisp.pl?gene=MIR143
TUG1	Taurine Up-Regulated 1	RNA Gene	25	GC22P030969	5.59	https://www.genecards.org/cgi-bin/carddisp.pl?gene=TUG1
WFDC21P	WAP Four-Disulfide Core Domain 21, Pseudogene	Pseudogene	15	GC17M060085	5.59	https://www.genecards.org/cgi-bin/carddisp.pl?gene=WFDC21P
TNXA	Tenascin XA (Pseudogene)	Pseudogene	28	GC06M032058	5.59	https://www.genecards.org/cgi-bin/carddisp.pl?gene=TNXA
HBA2	Hemoglobin Subunit Alpha 2	Protein Coding	48	GC16P000507	5.59	https://www.genecards.org/cgi-bin/carddisp.pl?gene=HBA2
LOC106799833	CYP11B1 Recombination Region	Uncategorized	3	GC08U902700	5.58	https://www.genecards.org/cgi-bin/carddisp.pl?gene=LOC106799833
LOC106799834	CYP11B2 Recombination Region	Uncategorized	3	GC08U902734	5.58	https://www.genecards.org/cgi-bin/carddisp.pl?gene=LOC106799834
TGFB2	Transforming Growth Factor Beta 2	Protein Coding	55	GC01P218345	5.57	https://www.genecards.org/cgi-bin/carddisp.pl?gene=TGFB2
WNT1	Wnt Family Member 1	Protein Coding	53	GC12P049016	5.57	https://www.genecards.org/cgi-bin/carddisp.pl?gene=WNT1
BMP1	Bone Morphogenetic Protein 1	Protein Coding	52	GC08P022164	5.57	https://www.genecards.org/cgi-bin/carddisp.pl?gene=BMP1
MIR195	MicroRNA 195	RNA Gene	20	GC17M007018	5.57	https://www.genecards.org/cgi-bin/carddisp.pl?gene=MIR195
KCNQ1	Potassium Voltage-Gated Channel Subfamily Q Member 1	Protein Coding	56	GC11P002444	5.56	https://www.genecards.org/cgi-bin/carddisp.pl?gene=KCNQ1
CLCNKB	Chloride Voltage-Gated Channel Kb	Protein Coding	50	GC01P016043	5.56	https://www.genecards.org/cgi-bin/carddisp.pl?gene=CLCNKB
G6PD	Glucose-6-Phosphate Dehydrogenase	Protein Coding	56	GC0XM154531	5.54	https://www.genecards.org/cgi-bin/carddisp.pl?gene=G6PD
POSTN	Periostin	Protein Coding	50	GC13M037562	5.53	https://www.genecards.org/cgi-bin/carddisp.pl?gene=POSTN
PTGFR	Prostaglandin F Receptor	Protein Coding	50	GC01P078379	5.51	https://www.genecards.org/cgi-bin/carddisp.pl?gene=PTGFR
GNRH1	Gonadotropin Releasing Hormone 1	Protein Coding	48	GC08M025419	5.51	https://www.genecards.org/cgi-bin/carddisp.pl?gene=GNRH1
FASLG	Fas Ligand	Protein Coding	54	GC01P172628	5.5	https://www.genecards.org/cgi-bin/carddisp.pl?gene=FASLG
TNNI3	Troponin I3, Cardiac Type	Protein Coding	55	GC19M055151	5.46	https://www.genecards.org/cgi-bin/carddisp.pl?gene=TNNI3
SEC24C	SEC24 Homolog C, COPII Coat Complex Component	Protein Coding	51	GC10P073744	5.45	https://www.genecards.org/cgi-bin/carddisp.pl?gene=SEC24C
RREB1	Ras Responsive Element Binding Protein 1	Protein Coding	49	GC06P007107	5.45	https://www.genecards.org/cgi-bin/carddisp.pl?gene=RREB1
JMJD1C	Jumonji Domain Containing 1C	Protein Coding	47	GC10M063167	5.45	https://www.genecards.org/cgi-bin/carddisp.pl?gene=JMJD1C
MIR126	MicroRNA 126	RNA Gene	23	GC09P136670	5.41	https://www.genecards.org/cgi-bin/carddisp.pl?gene=MIR126
LIPE	Lipase E, Hormone Sensitive Type	Protein Coding	54	GC19M042401	5.41	https://www.genecards.org/cgi-bin/carddisp.pl?gene=LIPE
CCL5	C-C Motif Chemokine Ligand 5	Protein Coding	49	GC17M035871	5.4	https://www.genecards.org/cgi-bin/carddisp.pl?gene=CCL5
ABCA3	ATP Binding Cassette Subfamily A Member 3	Protein Coding	55	GC16M002275	5.37	https://www.genecards.org/cgi-bin/carddisp.pl?gene=ABCA3
PARN	Poly(A)-Specific Ribonuclease	Protein Coding	52	GC16M014435	5.37	https://www.genecards.org/cgi-bin/carddisp.pl?gene=PARN
DLK1	Delta Like Non-Canonical Notch Ligand 1	Protein Coding	50	GC14P103378	5.37	https://www.genecards.org/cgi-bin/carddisp.pl?gene=DLK1
BAAT	Bile Acid-CoA:Amino Acid N-Acyltransferase	Protein Coding	50	GC09M101360	5.37	https://www.genecards.org/cgi-bin/carddisp.pl?gene=BAAT
SFTPA1	Surfactant Protein A1	Protein Coding	48	GC10P082428	5.37	https://www.genecards.org/cgi-bin/carddisp.pl?gene=SFTPA1
DPP9	Dipeptidyl Peptidase 9	Protein Coding	47	GC19M004675	5.37	https://www.genecards.org/cgi-bin/carddisp.pl?gene=DPP9
ATP11A	ATPase Phospholipid Transporting 11A	Protein Coding	47	GC13P112690	5.37	https://www.genecards.org/cgi-bin/carddisp.pl?gene=ATP11A
RECQL4	RecQ Like Helicase 4	Protein Coding	46	GC08M144512	5.37	https://www.genecards.org/cgi-bin/carddisp.pl?gene=RECQL4
CFHR4	Complement Factor H Related 4	Protein Coding	41	GC01P196857	5.37	https://www.genecards.org/cgi-bin/carddisp.pl?gene=CFHR4
TERC	Telomerase RNA Component	RNA Gene	31	GC03M169765	5.37	https://www.genecards.org/cgi-bin/carddisp.pl?gene=TERC
MIR23B	MicroRNA 23b	RNA Gene	20	GC09P095085	5.37	https://www.genecards.org/cgi-bin/carddisp.pl?gene=MIR23B
MIR657	MicroRNA 657	RNA Gene	19	GC17M081125	5.37	https://www.genecards.org/cgi-bin/carddisp.pl?gene=MIR657
NIDDM2	Non Insulin Dependent Diabetes Mellitus 2	Genetic Locus	8	GC12U990063	5.37	https://www.genecards.org/cgi-bin/carddisp.pl?gene=NIDDM2
AOMS1	Abdominal Obesity-Metabolic Syndrome QTL1	Genetic Locus	4	GC03U990183	5.37	https://www.genecards.org/cgi-bin/carddisp.pl?gene=AOMS1
PSC	Cholangitis, Primary Sclerosing	Genetic Locus	4	GC03U901834	5.37	https://www.genecards.org/cgi-bin/carddisp.pl?gene=PSC
NIDDM3	Noninsulin-Dependent Diabetes Mellitus 3	Genetic Locus	4	GC20U990048	5.37	https://www.genecards.org/cgi-bin/carddisp.pl?gene=NIDDM3
DEL17Q23.1Q23.2	Chromosome 17q23.1-Q23.2 Deletion Syndrome	Genetic Locus	3	GC17U901334	5.37	https://www.genecards.org/cgi-bin/carddisp.pl?gene=DEL17Q23.1Q23.2
HHT4	Telangiectasia, Hereditary Hemorrhagic, Type 4	Genetic Locus	3	GC07U901803	5.37	https://www.genecards.org/cgi-bin/carddisp.pl?gene=HHT4
NIDDM4	Diabetes Mellitus, Noninsulin-Dependent	Genetic Locus	3	GC05U901023	5.37	https://www.genecards.org/cgi-bin/carddisp.pl?gene=NIDDM4
FADS1	Fatty Acid Desaturase 1	Protein Coding	50	GC11M061799	5.37	https://www.genecards.org/cgi-bin/carddisp.pl?gene=FADS1
FHII	Hyperaldosteronism, Familial, Type II	Genetic Locus	4	GC00U936837	5.36	https://www.genecards.org/cgi-bin/carddisp.pl?gene=FHII
BCL2L1	BCL2 Like 1	Protein Coding	54	GC20M031664	5.35	https://www.genecards.org/cgi-bin/carddisp.pl?gene=BCL2L1
NEK8	NIMA Related Kinase 8	Protein Coding	47	GC17P028725	5.32	https://www.genecards.org/cgi-bin/carddisp.pl?gene=NEK8
ADIPOR2	Adiponectin Receptor 2	Protein Coding	49	GC12P001670	5.32	https://www.genecards.org/cgi-bin/carddisp.pl?gene=ADIPOR2
ADA	Adenosine Deaminase	Protein Coding	57	GC20M044620	5.31	https://www.genecards.org/cgi-bin/carddisp.pl?gene=ADA
MYBPH	Myosin Binding Protein H	Protein Coding	44	GC01M203136	5.31	https://www.genecards.org/cgi-bin/carddisp.pl?gene=MYBPH
TNFSF15	TNF Superfamily Member 15	Protein Coding	52	GC09M114784	5.31	https://www.genecards.org/cgi-bin/carddisp.pl?gene=TNFSF15
GP1BB	Glycoprotein Ib Platelet Subunit Beta	Protein Coding	49	GC22P019710	5.31	https://www.genecards.org/cgi-bin/carddisp.pl?gene=GP1BB
HIRA	Histone Cell Cycle Regulator	Protein Coding	49	GC22M019318	5.31	https://www.genecards.org/cgi-bin/carddisp.pl?gene=HIRA
TBX1	T-Box 1	Protein Coding	49	GC22P019747	5.31	https://www.genecards.org/cgi-bin/carddisp.pl?gene=TBX1
NEUROG3	Neurogenin 3	Protein Coding	47	GC10M069571	5.31	https://www.genecards.org/cgi-bin/carddisp.pl?gene=NEUROG3
SPIB	Spi-B Transcription Factor	Protein Coding	46	GC19P050418	5.31	https://www.genecards.org/cgi-bin/carddisp.pl?gene=SPIB
BTNL2	Butyrophilin Like 2	Protein Coding	45	GC06M032359	5.31	https://www.genecards.org/cgi-bin/carddisp.pl?gene=BTNL2
POU2AF1	POU Class 2 Associating Factor 1	Protein Coding	44	GC11M111352	5.31	https://www.genecards.org/cgi-bin/carddisp.pl?gene=POU2AF1
PIGM	Phosphatidylinositol Glycan Anchor Biosynthesis Class M	Protein Coding	42	GC01M160027	5.31	https://www.genecards.org/cgi-bin/carddisp.pl?gene=PIGM
UFD1	Ubiquitin Recognition Factor In ER Associated Degradation 1	Protein Coding	40	GC22M019450	5.31	https://www.genecards.org/cgi-bin/carddisp.pl?gene=UFD1
MYMK	Myomaker, Myoblast Fusion Factor	Protein Coding	28	GC09M133515	5.31	https://www.genecards.org/cgi-bin/carddisp.pl?gene=MYMK
SLC2A1	Solute Carrier Family 2 Member 1	Protein Coding	58	GC01M042925	5.3	https://www.genecards.org/cgi-bin/carddisp.pl?gene=SLC2A1
COL2A1	Collagen Type II Alpha 1 Chain	Protein Coding	54	GC12M047972	5.29	https://www.genecards.org/cgi-bin/carddisp.pl?gene=COL2A1
PSAP	Prosaposin	Protein Coding	52	GC10M071816	5.29	https://www.genecards.org/cgi-bin/carddisp.pl?gene=PSAP
UCP2	Uncoupling Protein 2	Protein Coding	51	GC11M073974	5.27	https://www.genecards.org/cgi-bin/carddisp.pl?gene=UCP2
GPC4	Glypican 4	Protein Coding	52	GC0XM133300	5.25	https://www.genecards.org/cgi-bin/carddisp.pl?gene=GPC4
IFNA2	Interferon Alpha 2	Protein Coding	48	GC09M021374	5.24	https://www.genecards.org/cgi-bin/carddisp.pl?gene=IFNA2
IL3	Interleukin 3	Protein Coding	49	GC05P132060	5.23	https://www.genecards.org/cgi-bin/carddisp.pl?gene=IL3
MIR146A	MicroRNA 146a	RNA Gene	23	GC05P160485	5.23	https://www.genecards.org/cgi-bin/carddisp.pl?gene=MIR146A
KRT18	Keratin 18	Protein Coding	55	GC12P052948	5.22	https://www.genecards.org/cgi-bin/carddisp.pl?gene=KRT18
PIK3R1	Phosphoinositide-3-Kinase Regulatory Subunit 1	Protein Coding	58	GC05P068215	5.2	https://www.genecards.org/cgi-bin/carddisp.pl?gene=PIK3R1
PECAM1	Platelet And Endothelial Cell Adhesion Molecule 1	Protein Coding	45	GC17M064319	5.2	https://www.genecards.org/cgi-bin/carddisp.pl?gene=PECAM1
CDKN1A	Cyclin Dependent Kinase Inhibitor 1A	Protein Coding	57	GC06P042554	5.19	https://www.genecards.org/cgi-bin/carddisp.pl?gene=CDKN1A
LGALS13	Galectin 13	Protein Coding	45	GC19P039602	5.18	https://www.genecards.org/cgi-bin/carddisp.pl?gene=LGALS13
CXCL10	C-X-C Motif Chemokine Ligand 10	Protein Coding	50	GC04M076021	5.18	https://www.genecards.org/cgi-bin/carddisp.pl?gene=CXCL10
PTX3	Pentraxin 3	Protein Coding	47	GC03P157436	5.17	https://www.genecards.org/cgi-bin/carddisp.pl?gene=PTX3
APP	Amyloid Beta Precursor Protein	Protein Coding	58	GC21M025880	5.17	https://www.genecards.org/cgi-bin/carddisp.pl?gene=APP
PRKG1	Protein Kinase CGMP-Dependent 1	Protein Coding	57	GC10P050991	5.17	https://www.genecards.org/cgi-bin/carddisp.pl?gene=PRKG1
TIMP3	TIMP Metallopeptidase Inhibitor 3	Protein Coding	52	GC22P032800	5.16	https://www.genecards.org/cgi-bin/carddisp.pl?gene=TIMP3
MET	MET Proto-Oncogene, Receptor Tyrosine Kinase	Protein Coding	62	GC07P116672	5.16	https://www.genecards.org/cgi-bin/carddisp.pl?gene=MET
SIRT1	Sirtuin 1	Protein Coding	56	GC10P067884	5.15	https://www.genecards.org/cgi-bin/carddisp.pl?gene=SIRT1
ASIC2	Acid Sensing Ion Channel Subunit 2	Protein Coding	46	GC17M033013	5.15	https://www.genecards.org/cgi-bin/carddisp.pl?gene=ASIC2
PIGF	Phosphatidylinositol Glycan Anchor Biosynthesis Class F	Protein Coding	45	GC02M046580	5.15	https://www.genecards.org/cgi-bin/carddisp.pl?gene=PIGF
SPRY4-IT1	SPRY4 Intronic Transcript 1	RNA Gene	14	GC05U901574	5.15	https://www.genecards.org/cgi-bin/carddisp.pl?gene=SPRY4-IT1
CPB2	Carboxypeptidase B2	Protein Coding	51	GC13M046053	5.14	https://www.genecards.org/cgi-bin/carddisp.pl?gene=CPB2
ARHGAP42	Rho GTPase Activating Protein 42	Protein Coding	40	GC11P100687	5.14	https://www.genecards.org/cgi-bin/carddisp.pl?gene=ARHGAP42
LDLRAP1	Low Density Lipoprotein Receptor Adaptor Protein 1	Protein Coding	49	GC01P025574	5.12	https://www.genecards.org/cgi-bin/carddisp.pl?gene=LDLRAP1
IL1R1	Interleukin 1 Receptor Type 1	Protein Coding	52	GC02P102136	5.12	https://www.genecards.org/cgi-bin/carddisp.pl?gene=IL1R1
RHO	Rhodopsin	Protein Coding	53	GC03P129938	5.11	https://www.genecards.org/cgi-bin/carddisp.pl?gene=RHO
CSF2	Colony Stimulating Factor 2	Protein Coding	50	GC05P132073	5.11	https://www.genecards.org/cgi-bin/carddisp.pl?gene=CSF2
CYP11A1	Cytochrome P450 Family 11 Subfamily A Member 1	Protein Coding	55	GC15M074337	5.11	https://www.genecards.org/cgi-bin/carddisp.pl?gene=CYP11A1
SRC	SRC Proto-Oncogene, Non-Receptor Tyrosine Kinase	Protein Coding	59	GC20P037344	5.09	https://www.genecards.org/cgi-bin/carddisp.pl?gene=SRC
NGF	Nerve Growth Factor	Protein Coding	57	GC01M115285	5.08	https://www.genecards.org/cgi-bin/carddisp.pl?gene=NGF
MAPK10	Mitogen-Activated Protein Kinase 10	Protein Coding	57	GC04M085990	5.08	https://www.genecards.org/cgi-bin/carddisp.pl?gene=MAPK10
MAOB	Monoamine Oxidase B	Protein Coding	49	GC0XM043766	5.06	https://www.genecards.org/cgi-bin/carddisp.pl?gene=MAOB
MAPK14	Mitogen-Activated Protein Kinase 14	Protein Coding	58	GC06P042538	5.06	https://www.genecards.org/cgi-bin/carddisp.pl?gene=MAPK14
DDC	Dopa Decarboxylase	Protein Coding	59	GC07M050458	5.06	https://www.genecards.org/cgi-bin/carddisp.pl?gene=DDC
SETD2	SET Domain Containing 2	Protein Coding	53	GC03M047033	5.06	https://www.genecards.org/cgi-bin/carddisp.pl?gene=SETD2
IFT88	Intraflagellar Transport 88	Protein Coding	47	GC13P020566	5.05	https://www.genecards.org/cgi-bin/carddisp.pl?gene=IFT88
OPN4	Opsin 4	Protein Coding	46	GC10P086654	5.05	https://www.genecards.org/cgi-bin/carddisp.pl?gene=OPN4
TSC1	TSC Complex Subunit 1	Protein Coding	54	GC09M132796	5.03	https://www.genecards.org/cgi-bin/carddisp.pl?gene=TSC1
PYY	Peptide YY	Protein Coding	49	GC17M043952	5.03	https://www.genecards.org/cgi-bin/carddisp.pl?gene=PYY
APOC2	Apolipoprotein C2	Protein Coding	51	GC19P044945	5.03	https://www.genecards.org/cgi-bin/carddisp.pl?gene=APOC2
CDKAL1	CDK5 Regulatory Subunit Associated Protein 1 Like 1	Protein Coding	44	GC06P020534	5.01	https://www.genecards.org/cgi-bin/carddisp.pl?gene=CDKAL1
ACTL7B	Actin Like 7B	Protein Coding	39	GC09M108854	5.01	https://www.genecards.org/cgi-bin/carddisp.pl?gene=ACTL7B
IBA57	IBA57, Iron-Sulfur Cluster Assembly	Protein Coding	42	GC01P228165	5	https://www.genecards.org/cgi-bin/carddisp.pl?gene=IBA57
RARRES2	Retinoic Acid Receptor Responder 2	Protein Coding	46	GC07M150333	5	https://www.genecards.org/cgi-bin/carddisp.pl?gene=RARRES2
PTHLH	Parathyroid Hormone Like Hormone	Protein Coding	52	GC12M027959	4.99	https://www.genecards.org/cgi-bin/carddisp.pl?gene=PTHLH
MIF	Macrophage Migration Inhibitory Factor	Protein Coding	55	GC22P023894	4.98	https://www.genecards.org/cgi-bin/carddisp.pl?gene=MIF
ALPL	Alkaline Phosphatase, Biomineralization Associated	Protein Coding	58	GC01P021508	4.97	https://www.genecards.org/cgi-bin/carddisp.pl?gene=ALPL
NTRK2	Neurotrophic Receptor Tyrosine Kinase 2	Protein Coding	60	GC09P084668	4.96	https://www.genecards.org/cgi-bin/carddisp.pl?gene=NTRK2
CXCR3	C-X-C Motif Chemokine Receptor 3	Protein Coding	50	GC0XM071615	4.96	https://www.genecards.org/cgi-bin/carddisp.pl?gene=CXCR3
CHGB	Chromogranin B	Protein Coding	47	GC20P005891	4.96	https://www.genecards.org/cgi-bin/carddisp.pl?gene=CHGB
SREBF1	Sterol Regulatory Element Binding Transcription Factor 1	Protein Coding	50	GC17M017810	4.95	https://www.genecards.org/cgi-bin/carddisp.pl?gene=SREBF1
SGCB	Sarcoglycan Beta	Protein Coding	47	GC04M052019	4.95	https://www.genecards.org/cgi-bin/carddisp.pl?gene=SGCB
STAT5A	Signal Transducer And Activator Of Transcription 5A	Protein Coding	52	GC17P042287	4.94	https://www.genecards.org/cgi-bin/carddisp.pl?gene=STAT5A
TRPV1	Transient Receptor Potential Cation Channel Subfamily V Member 1	Protein Coding	53	GC17M003565	4.93	https://www.genecards.org/cgi-bin/carddisp.pl?gene=TRPV1
SOCS3	Suppressor Of Cytokine Signaling 3	Protein Coding	50	GC17M078356	4.93	https://www.genecards.org/cgi-bin/carddisp.pl?gene=SOCS3
AREG	Amphiregulin	Protein Coding	49	GC04P074445	4.93	https://www.genecards.org/cgi-bin/carddisp.pl?gene=AREG
MIR25	MicroRNA 25	RNA Gene	20	GC07M100093	4.93	https://www.genecards.org/cgi-bin/carddisp.pl?gene=MIR25
FURIN	Furin, Paired Basic Amino Acid Cleaving Enzyme	Protein Coding	55	GC15P090868	4.93	https://www.genecards.org/cgi-bin/carddisp.pl?gene=FURIN
ABCB6	ATP Binding Cassette Subfamily B Member 6 (Langereis Blood Group)	Protein Coding	53	GC02M219209	4.93	https://www.genecards.org/cgi-bin/carddisp.pl?gene=ABCB6
EXT2	Exostosin Glycosyltransferase 2	Protein Coding	52	GC11P044117	4.93	https://www.genecards.org/cgi-bin/carddisp.pl?gene=EXT2
HGD	Homogentisate 1,2-Dioxygenase	Protein Coding	50	GC03M120628	4.93	https://www.genecards.org/cgi-bin/carddisp.pl?gene=HGD
VANGL1	VANGL Planar Cell Polarity Protein 1	Protein Coding	49	GC01P115641	4.93	https://www.genecards.org/cgi-bin/carddisp.pl?gene=VANGL1
PHF21A	PHD Finger Protein 21A	Protein Coding	47	GC11M055589	4.93	https://www.genecards.org/cgi-bin/carddisp.pl?gene=PHF21A
CEP164	Centrosomal Protein 164	Protein Coding	46	GC11P117314	4.93	https://www.genecards.org/cgi-bin/carddisp.pl?gene=CEP164
IFT172	Intraflagellar Transport 172	Protein Coding	46	GC02M027445	4.93	https://www.genecards.org/cgi-bin/carddisp.pl?gene=IFT172
TRAF3IP1	TRAF3 Interacting Protein 1	Protein Coding	44	GC02P238320	4.93	https://www.genecards.org/cgi-bin/carddisp.pl?gene=TRAF3IP1
SUGCT	Succinyl-CoA:Glutarate-CoA Transferase	Protein Coding	41	GC07P040134	4.93	https://www.genecards.org/cgi-bin/carddisp.pl?gene=SUGCT
TGFA	Transforming Growth Factor Alpha	Protein Coding	53	GC02M070410	4.92	https://www.genecards.org/cgi-bin/carddisp.pl?gene=TGFA
FST	Follistatin	Protein Coding	52	GC05P053480	4.91	https://www.genecards.org/cgi-bin/carddisp.pl?gene=FST
INHBB	Inhibin Subunit Beta B	Protein Coding	49	GC02P120347	4.91	https://www.genecards.org/cgi-bin/carddisp.pl?gene=INHBB
PLAC1	Placenta Specific 1	Protein Coding	40	GC0XM134565	4.91	https://www.genecards.org/cgi-bin/carddisp.pl?gene=PLAC1
C19orf33	Chromosome 19 Open Reading Frame 33	Protein Coding	36	GC19P038304	4.91	https://www.genecards.org/cgi-bin/carddisp.pl?gene=C19orf33
YWHAEP7	Tyrosine 3-Monooxygenase/Tryptophan 5-Monooxygenase Activation Protein Epsilon Pseudogene 7	Pseudogene	16	GC17M037828	4.91	https://www.genecards.org/cgi-bin/carddisp.pl?gene=YWHAEP7
FLT1P1	Fms Related Tyrosine Kinase 1 Pseudogene 1	Pseudogene	11	GC03M046184	4.91	https://www.genecards.org/cgi-bin/carddisp.pl?gene=FLT1P1
CEACAMP8	Carcinoembryonic Antigen Related Cell Adhesion Molecule Pseudogene 8	Pseudogene	9	GC19M043035	4.91	https://www.genecards.org/cgi-bin/carddisp.pl?gene=CEACAMP8
MYOZ2	Myozenin 2	Protein Coding	44	GC04P119135	4.9	https://www.genecards.org/cgi-bin/carddisp.pl?gene=MYOZ2
NKX2-1	NK2 Homeobox 1	Protein Coding	51	GC14M036516	4.89	https://www.genecards.org/cgi-bin/carddisp.pl?gene=NKX2-1
SERPINA1	Serpin Family A Member 1	Protein Coding	56	GC14M094376	4.89	https://www.genecards.org/cgi-bin/carddisp.pl?gene=SERPINA1
CD59	CD59 Molecule (CD59 Blood Group)	Protein Coding	53	GC11M033699	4.89	https://www.genecards.org/cgi-bin/carddisp.pl?gene=CD59
AVPR1A	Arginine Vasopressin Receptor 1A	Protein Coding	52	GC12M063142	4.89	https://www.genecards.org/cgi-bin/carddisp.pl?gene=AVPR1A
MIR214	MicroRNA 214	RNA Gene	20	GC01M172214	4.88	https://www.genecards.org/cgi-bin/carddisp.pl?gene=MIR214
SYNPO	Synaptopodin	Protein Coding	45	GC05P150601	4.88	https://www.genecards.org/cgi-bin/carddisp.pl?gene=SYNPO
LRP6	LDL Receptor Related Protein 6	Protein Coding	54	GC12M012311	4.86	https://www.genecards.org/cgi-bin/carddisp.pl?gene=LRP6
DES	Desmin	Protein Coding	55	GC02P219418	4.85	https://www.genecards.org/cgi-bin/carddisp.pl?gene=DES
UTS2R	Urotensin 2 Receptor	Protein Coding	49	GC17P082374	4.85	https://www.genecards.org/cgi-bin/carddisp.pl?gene=UTS2R
CDH1	Cadherin 1	Protein Coding	57	GC16P068737	4.84	https://www.genecards.org/cgi-bin/carddisp.pl?gene=CDH1
ERCC1	ERCC Excision Repair 1, Endonuclease Non-Catalytic Subunit	Protein Coding	52	GC19M045409	4.83	https://www.genecards.org/cgi-bin/carddisp.pl?gene=ERCC1
PHACTR1	Phosphatase And Actin Regulator 1	Protein Coding	41	GC06P012717	4.83	https://www.genecards.org/cgi-bin/carddisp.pl?gene=PHACTR1
FLNC	Filamin C	Protein Coding	51	GC07P128830	4.83	https://www.genecards.org/cgi-bin/carddisp.pl?gene=FLNC
RYR1	Ryanodine Receptor 1	Protein Coding	55	GC19P038434	4.82	https://www.genecards.org/cgi-bin/carddisp.pl?gene=RYR1
BDNF	Brain Derived Neurotrophic Factor	Protein Coding	54	GC11M027654	4.81	https://www.genecards.org/cgi-bin/carddisp.pl?gene=BDNF
AKR1B1	Aldo-Keto Reductase Family 1 Member B	Protein Coding	54	GC07M134442	4.81	https://www.genecards.org/cgi-bin/carddisp.pl?gene=AKR1B1
PRKCSH	Protein Kinase C Substrate 80K-H	Protein Coding	49	GC19P011435	4.79	https://www.genecards.org/cgi-bin/carddisp.pl?gene=PRKCSH
AR	Androgen Receptor	Protein Coding	60	GC0XP067544	4.78	https://www.genecards.org/cgi-bin/carddisp.pl?gene=AR
TLR9	Toll Like Receptor 9	Protein Coding	52	GC03M052222	4.78	https://www.genecards.org/cgi-bin/carddisp.pl?gene=TLR9
CREB1	CAMP Responsive Element Binding Protein 1	Protein Coding	55	GC02P207529	4.77	https://www.genecards.org/cgi-bin/carddisp.pl?gene=CREB1
UBD	Ubiquitin D	Protein Coding	45	GC06M029556	4.77	https://www.genecards.org/cgi-bin/carddisp.pl?gene=UBD
LOC111365141	NOS2 5' Regulatory Region	Uncategorized	3	GC17U902748	4.76	https://www.genecards.org/cgi-bin/carddisp.pl?gene=LOC111365141
RNLS	Renalase, FAD Dependent Amine Oxidase	Protein Coding	44	GC10M088180	4.76	https://www.genecards.org/cgi-bin/carddisp.pl?gene=RNLS
RBX1	Ring-Box 1	Protein Coding	49	GC22P040951	4.76	https://www.genecards.org/cgi-bin/carddisp.pl?gene=RBX1
CDKN2A	Cyclin Dependent Kinase Inhibitor 2A	Protein Coding	57	GC09M021957	4.75	https://www.genecards.org/cgi-bin/carddisp.pl?gene=CDKN2A
PDGFB	Platelet Derived Growth Factor Subunit B	Protein Coding	56	GC22M043162	4.74	https://www.genecards.org/cgi-bin/carddisp.pl?gene=PDGFB
ABCC1	ATP Binding Cassette Subfamily C Member 1	Protein Coding	55	GC16P015949	4.74	https://www.genecards.org/cgi-bin/carddisp.pl?gene=ABCC1
SLC4A1	Solute Carrier Family 4 Member 1 (Diego Blood Group)	Protein Coding	54	GC17M044249	4.74	https://www.genecards.org/cgi-bin/carddisp.pl?gene=SLC4A1
NAGA	Alpha-N-Acetylgalactosaminidase	Protein Coding	51	GC22M042058	4.72	https://www.genecards.org/cgi-bin/carddisp.pl?gene=NAGA
CALCRL	Calcitonin Receptor Like Receptor	Protein Coding	49	GC02M187341	4.72	https://www.genecards.org/cgi-bin/carddisp.pl?gene=CALCRL
NFE2L2	Nuclear Factor, Erythroid 2 Like 2	Protein Coding	53	GC02M177227	4.72	https://www.genecards.org/cgi-bin/carddisp.pl?gene=NFE2L2
CHIT1	Chitinase 1	Protein Coding	50	GC01M203181	4.71	https://www.genecards.org/cgi-bin/carddisp.pl?gene=CHIT1
CTNS	Cystinosin, Lysosomal Cystine Transporter	Protein Coding	50	GC17P003539	4.71	https://www.genecards.org/cgi-bin/carddisp.pl?gene=CTNS
ADD3	Adducin 3	Protein Coding	48	GC10P109996	4.7	https://www.genecards.org/cgi-bin/carddisp.pl?gene=ADD3
CA2	Carbonic Anhydrase 2	Protein Coding	57	GC08P085463	4.7	https://www.genecards.org/cgi-bin/carddisp.pl?gene=CA2
LAP3	Leucine Aminopeptidase 3	Protein Coding	49	GC04P017578	4.69	https://www.genecards.org/cgi-bin/carddisp.pl?gene=LAP3
ANKS6	Ankyrin Repeat And Sterile Alpha Motif Domain Containing 6	Protein Coding	45	GC09M098731	4.69	https://www.genecards.org/cgi-bin/carddisp.pl?gene=ANKS6
ACACA	Acetyl-CoA Carboxylase Alpha	Protein Coding	55	GC17M037084	4.68	https://www.genecards.org/cgi-bin/carddisp.pl?gene=ACACA
ACP1	Acid Phosphatase 1	Protein Coding	50	GC02P000254	4.68	https://www.genecards.org/cgi-bin/carddisp.pl?gene=ACP1
PRCP	Prolylcarboxypeptidase	Protein Coding	50	GC11M082758	4.67	https://www.genecards.org/cgi-bin/carddisp.pl?gene=PRCP
FASN	Fatty Acid Synthase	Protein Coding	55	GC17M082078	4.66	https://www.genecards.org/cgi-bin/carddisp.pl?gene=FASN
GLP1R	Glucagon Like Peptide 1 Receptor	Protein Coding	52	GC06P039048	4.66	https://www.genecards.org/cgi-bin/carddisp.pl?gene=GLP1R
LINC01081	Long Intergenic Non-Protein Coding RNA 1081	RNA Gene	15	GC16M086261	4.65	https://www.genecards.org/cgi-bin/carddisp.pl?gene=LINC01081
EDN3	Endothelin 3	Protein Coding	52	GC20P059300	4.65	https://www.genecards.org/cgi-bin/carddisp.pl?gene=EDN3
NLRP3	NLR Family Pyrin Domain Containing 3	Protein Coding	53	GC01P247415	4.65	https://www.genecards.org/cgi-bin/carddisp.pl?gene=NLRP3
SRY	Sex Determining Region Y	Protein Coding	42	GC0YM002698	4.63	https://www.genecards.org/cgi-bin/carddisp.pl?gene=SRY
CD40	CD40 Molecule	Protein Coding	55	GC20P046118	4.62	https://www.genecards.org/cgi-bin/carddisp.pl?gene=CD40
MIR196A2	MicroRNA 196a-2	RNA Gene	21	GC12P054099	4.61	https://www.genecards.org/cgi-bin/carddisp.pl?gene=MIR196A2
AHSG	Alpha 2-HS Glycoprotein	Protein Coding	50	GC03P186612	4.59	https://www.genecards.org/cgi-bin/carddisp.pl?gene=AHSG
APELA	Apelin Receptor Early Endogenous Ligand	Protein Coding	20	GC04P164877	4.58	https://www.genecards.org/cgi-bin/carddisp.pl?gene=APELA
CYP2C9	Cytochrome P450 Family 2 Subfamily C Member 9	Protein Coding	57	GC10P094938	4.58	https://www.genecards.org/cgi-bin/carddisp.pl?gene=CYP2C9
RAMP2	Receptor Activity Modifying Protein 2	Protein Coding	47	GC17P042758	4.57	https://www.genecards.org/cgi-bin/carddisp.pl?gene=RAMP2
ROCK1	Rho Associated Coiled-Coil Containing Protein Kinase 1	Protein Coding	56	GC18M020946	4.57	https://www.genecards.org/cgi-bin/carddisp.pl?gene=ROCK1
VTN	Vitronectin	Protein Coding	50	GC17M029189	4.56	https://www.genecards.org/cgi-bin/carddisp.pl?gene=VTN
CDKN3	Cyclin Dependent Kinase Inhibitor 3	Protein Coding	47	GC14P054398	4.56	https://www.genecards.org/cgi-bin/carddisp.pl?gene=CDKN3
SCGB1A1	Secretoglobin Family 1A Member 1	Protein Coding	46	GC11P062437	4.56	https://www.genecards.org/cgi-bin/carddisp.pl?gene=SCGB1A1
MYL3	Myosin Light Chain 3	Protein Coding	51	GC03M046899	4.56	https://www.genecards.org/cgi-bin/carddisp.pl?gene=MYL3
GRP	Gastrin Releasing Peptide	Protein Coding	47	GC18P059220	4.56	https://www.genecards.org/cgi-bin/carddisp.pl?gene=GRP
CXCL9	C-X-C Motif Chemokine Ligand 9	Protein Coding	44	GC04M076001	4.54	https://www.genecards.org/cgi-bin/carddisp.pl?gene=CXCL9
PPIB	Peptidylprolyl Isomerase B	Protein Coding	57	GC15M064155	4.53	https://www.genecards.org/cgi-bin/carddisp.pl?gene=PPIB
CYB5A	Cytochrome B5 Type A	Protein Coding	50	GC18M074250	4.53	https://www.genecards.org/cgi-bin/carddisp.pl?gene=CYB5A
PHOX2B	Paired Like Homeobox 2B	Protein Coding	50	GC04M041746	4.53	https://www.genecards.org/cgi-bin/carddisp.pl?gene=PHOX2B
NR0B2	Nuclear Receptor Subfamily 0 Group B Member 2	Protein Coding	49	GC01M026922	4.53	https://www.genecards.org/cgi-bin/carddisp.pl?gene=NR0B2
PCNA	Proliferating Cell Nuclear Antigen	Protein Coding	58	GC20M005114	4.52	https://www.genecards.org/cgi-bin/carddisp.pl?gene=PCNA
MIR150	MicroRNA 150	RNA Gene	22	GC19M049500	4.51	https://www.genecards.org/cgi-bin/carddisp.pl?gene=MIR150
SCD	Stearoyl-CoA Desaturase	Protein Coding	55	GC10P100347	4.51	https://www.genecards.org/cgi-bin/carddisp.pl?gene=SCD
RNPC3	RNA Binding Region (RNP1, RRM) Containing 3	Protein Coding	40	GC01P103525	4.51	https://www.genecards.org/cgi-bin/carddisp.pl?gene=RNPC3
FKBP5	FKBP Prolyl Isomerase 5	Protein Coding	52	GC06M038808	4.49	https://www.genecards.org/cgi-bin/carddisp.pl?gene=FKBP5
AGRP	Agouti Related Neuropeptide	Protein Coding	49	GC16M067482	4.49	https://www.genecards.org/cgi-bin/carddisp.pl?gene=AGRP
LOC105379841	Uncharacterized LOC105379841	RNA Gene	3	GC09U902267	4.48	https://www.genecards.org/cgi-bin/carddisp.pl?gene=LOC105379841
KLF2	Kruppel Like Factor 2	Protein Coding	47	GC19P020299	4.47	https://www.genecards.org/cgi-bin/carddisp.pl?gene=KLF2
LPAR1	Lysophosphatidic Acid Receptor 1	Protein Coding	52	GC09M110873	4.47	https://www.genecards.org/cgi-bin/carddisp.pl?gene=LPAR1
F2RL1	F2R Like Trypsin Receptor 1	Protein Coding	52	GC05P076818	4.47	https://www.genecards.org/cgi-bin/carddisp.pl?gene=F2RL1
TNNT2	Troponin T2, Cardiac Type	Protein Coding	55	GC01M201359	4.47	https://www.genecards.org/cgi-bin/carddisp.pl?gene=TNNT2
KCNQ1OT1	KCNQ1 Opposite Strand/Antisense Transcript 1	RNA Gene	28	GC11M002661	4.47	https://www.genecards.org/cgi-bin/carddisp.pl?gene=KCNQ1OT1
ALG1	ALG1, Chitobiosyldiphosphodolichol Beta-Mannosyltransferase	Protein Coding	50	GC16P005033	4.46	https://www.genecards.org/cgi-bin/carddisp.pl?gene=ALG1
TNFRSF1A	TNF Receptor Superfamily Member 1A	Protein Coding	56	GC12M006308	4.45	https://www.genecards.org/cgi-bin/carddisp.pl?gene=TNFRSF1A
MIR26B	MicroRNA 26b	RNA Gene	22	GC02P218402	4.45	https://www.genecards.org/cgi-bin/carddisp.pl?gene=MIR26B
FGF5	Fibroblast Growth Factor 5	Protein Coding	52	GC04P080266	4.44	https://www.genecards.org/cgi-bin/carddisp.pl?gene=FGF5
MIR122	MicroRNA 122	RNA Gene	21	GC18P058451	4.44	https://www.genecards.org/cgi-bin/carddisp.pl?gene=MIR122
LOX	Lysyl Oxidase	Protein Coding	51	GC05M122063	4.43	https://www.genecards.org/cgi-bin/carddisp.pl?gene=LOX
SOD3	Superoxide Dismutase 3	Protein Coding	45	GC04P024798	4.42	https://www.genecards.org/cgi-bin/carddisp.pl?gene=SOD3
CACNA1B	Calcium Voltage-Gated Channel Subunit Alpha1 B	Protein Coding	55	GC09P137877	4.42	https://www.genecards.org/cgi-bin/carddisp.pl?gene=CACNA1B
IL1RL1	Interleukin 1 Receptor Like 1	Protein Coding	47	GC02P102294	4.41	https://www.genecards.org/cgi-bin/carddisp.pl?gene=IL1RL1
KCNH1	Potassium Voltage-Gated Channel Subfamily H Member 1	Protein Coding	53	GC01M210678	4.41	https://www.genecards.org/cgi-bin/carddisp.pl?gene=KCNH1
CDC42	Cell Division Cycle 42	Protein Coding	58	GC01P022052	4.41	https://www.genecards.org/cgi-bin/carddisp.pl?gene=CDC42
GTF2IRD2	GTF2I Repeat Domain Containing 2	Protein Coding	38	GC07M074796	4.41	https://www.genecards.org/cgi-bin/carddisp.pl?gene=GTF2IRD2
GTF2IRD2B	GTF2I Repeat Domain Containing 2B	Protein Coding	35	GC07P075092	4.41	https://www.genecards.org/cgi-bin/carddisp.pl?gene=GTF2IRD2B
MYO18B	Myosin XVIIIB	Protein Coding	45	GC22P025742	4.41	https://www.genecards.org/cgi-bin/carddisp.pl?gene=MYO18B
GALNT17	Polypeptide N-Acetylgalactosaminyltransferase 17	Protein Coding	35	GC07P071133	4.41	https://www.genecards.org/cgi-bin/carddisp.pl?gene=GALNT17
LRP5	LDL Receptor Related Protein 5	Protein Coding	55	GC11P068330	4.41	https://www.genecards.org/cgi-bin/carddisp.pl?gene=LRP5
FGB	Fibrinogen Beta Chain	Protein Coding	52	GC04P154564	4.4	https://www.genecards.org/cgi-bin/carddisp.pl?gene=FGB
CS	Citrate Synthase	Protein Coding	50	GC12M056271	4.39	https://www.genecards.org/cgi-bin/carddisp.pl?gene=CS
MIR130A	MicroRNA 130a	RNA Gene	20	GC11P057641	4.39	https://www.genecards.org/cgi-bin/carddisp.pl?gene=MIR130A
GAST	Gastrin	Protein Coding	46	GC17P041712	4.39	https://www.genecards.org/cgi-bin/carddisp.pl?gene=GAST
CDK4	Cyclin Dependent Kinase 4	Protein Coding	62	GC12M057743	4.39	https://www.genecards.org/cgi-bin/carddisp.pl?gene=CDK4
TOP2A	DNA Topoisomerase II Alpha	Protein Coding	57	GC17M040388	4.39	https://www.genecards.org/cgi-bin/carddisp.pl?gene=TOP2A
FZD6	Frizzled Class Receptor 6	Protein Coding	55	GC08P103316	4.39	https://www.genecards.org/cgi-bin/carddisp.pl?gene=FZD6
TUBB1	Tubulin Beta 1 Class VI	Protein Coding	54	GC20P059020	4.39	https://www.genecards.org/cgi-bin/carddisp.pl?gene=TUBB1
GATA1	GATA Binding Protein 1	Protein Coding	52	GC0XP048786	4.39	https://www.genecards.org/cgi-bin/carddisp.pl?gene=GATA1
TNNI2	Troponin I2, Fast Skeletal Type	Protein Coding	51	GC11P001839	4.39	https://www.genecards.org/cgi-bin/carddisp.pl?gene=TNNI2
MYH3	Myosin Heavy Chain 3	Protein Coding	50	GC17M010628	4.39	https://www.genecards.org/cgi-bin/carddisp.pl?gene=MYH3
TNNT3	Troponin T3, Fast Skeletal Type	Protein Coding	50	GC11P001940	4.39	https://www.genecards.org/cgi-bin/carddisp.pl?gene=TNNT3
EDAR	Ectodysplasin A Receptor	Protein Coding	49	GC02M108894	4.39	https://www.genecards.org/cgi-bin/carddisp.pl?gene=EDAR
LIN28B	Lin-28 Homolog B	Protein Coding	49	GC06P104950	4.39	https://www.genecards.org/cgi-bin/carddisp.pl?gene=LIN28B
LMO1	LIM Domain Only 1	Protein Coding	49	GC11M008245	4.39	https://www.genecards.org/cgi-bin/carddisp.pl?gene=LMO1
TLL1	Tolloid Like 1	Protein Coding	49	GC04P165873	4.39	https://www.genecards.org/cgi-bin/carddisp.pl?gene=TLL1
TBX20	T-Box 20	Protein Coding	48	GC07M035237	4.39	https://www.genecards.org/cgi-bin/carddisp.pl?gene=TBX20
FKBP10	FKBP Prolyl Isomerase 10	Protein Coding	47	GC17P041812	4.39	https://www.genecards.org/cgi-bin/carddisp.pl?gene=FKBP10
CRTAP	Cartilage Associated Protein	Protein Coding	47	GC03P033113	4.39	https://www.genecards.org/cgi-bin/carddisp.pl?gene=CRTAP
CREB3L1	CAMP Responsive Element Binding Protein 3 Like 1	Protein Coding	47	GC11P046299	4.39	https://www.genecards.org/cgi-bin/carddisp.pl?gene=CREB3L1
NALCN	Sodium Leak Channel, Non-Selective	Protein Coding	47	GC13M101053	4.39	https://www.genecards.org/cgi-bin/carddisp.pl?gene=NALCN
HACE1	HECT Domain And Ankyrin Repeat Containing E3 Ubiquitin Protein Ligase 1	Protein Coding	46	GC06M104728	4.39	https://www.genecards.org/cgi-bin/carddisp.pl?gene=HACE1
TTC7A	Tetratricopeptide Repeat Domain 7A	Protein Coding	45	GC02P046906	4.39	https://www.genecards.org/cgi-bin/carddisp.pl?gene=TTC7A
P3H1	Prolyl 3-Hydroxylase 1	Protein Coding	44	GC01M042746	4.39	https://www.genecards.org/cgi-bin/carddisp.pl?gene=P3H1
PIGW	Phosphatidylinositol Glycan Anchor Biosynthesis Class W	Protein Coding	43	GC17P036534	4.39	https://www.genecards.org/cgi-bin/carddisp.pl?gene=PIGW
SEMA6B	Semaphorin 6B	Protein Coding	42	GC19M004542	4.39	https://www.genecards.org/cgi-bin/carddisp.pl?gene=SEMA6B
MIR106B	MicroRNA 106b	RNA Gene	22	GC07M100178	4.39	https://www.genecards.org/cgi-bin/carddisp.pl?gene=MIR106B
MIR141	MicroRNA 141	RNA Gene	22	GC12P007546	4.39	https://www.genecards.org/cgi-bin/carddisp.pl?gene=MIR141
MIR222	MicroRNA 222	RNA Gene	22	GC0XM045747	4.39	https://www.genecards.org/cgi-bin/carddisp.pl?gene=MIR222
MIR19A	MicroRNA 19a	RNA Gene	19	GC13P091401	4.39	https://www.genecards.org/cgi-bin/carddisp.pl?gene=MIR19A
MIR4673	MicroRNA 4673	RNA Gene	15	GC09M136535	4.39	https://www.genecards.org/cgi-bin/carddisp.pl?gene=MIR4673
CNC2	Carney Complex Type 2, Multiple Neoplasia And Lentiginosis	Genetic Locus	9	GC02U990267	4.39	https://www.genecards.org/cgi-bin/carddisp.pl?gene=CNC2
TAPVR1	Total Anomalous Pulmonary Venous Return 1	Genetic Locus	7	GC04U990048	4.39	https://www.genecards.org/cgi-bin/carddisp.pl?gene=TAPVR1
NBLST4	Neuroblastoma, Susceptibility To, 4	Genetic Locus	4	GC06U901853	4.39	https://www.genecards.org/cgi-bin/carddisp.pl?gene=NBLST4
NBLST5	Neuroblastoma, Susceptibility To, 5	Genetic Locus	4	GC02U902016	4.39	https://www.genecards.org/cgi-bin/carddisp.pl?gene=NBLST5
NBLST6	Neuroblastoma, Susceptibility To, 6	Genetic Locus	4	GC01U902766	4.39	https://www.genecards.org/cgi-bin/carddisp.pl?gene=NBLST6
NBLST7	Neuroblastoma, Susceptibility To, 7	Genetic Locus	4	GC11U902745	4.39	https://www.genecards.org/cgi-bin/carddisp.pl?gene=NBLST7
WT3	Wilms Tumor-3	Genetic Locus	4	GC16U990071	4.39	https://www.genecards.org/cgi-bin/carddisp.pl?gene=WT3
WT4	Wilms Tumor-4	Genetic Locus	4	GC17U990122	4.39	https://www.genecards.org/cgi-bin/carddisp.pl?gene=WT4
KAOGS	Kagami-Ogata Syndrome	Genetic Locus	3	GC14U901932	4.39	https://www.genecards.org/cgi-bin/carddisp.pl?gene=KAOGS
IGAN2	IgA Nephropathy, Susceptibility To, 2	Genetic Locus	3	GC02U902502	4.39	https://www.genecards.org/cgi-bin/carddisp.pl?gene=IGAN2
CALB2	Calbindin 2	Protein Coding	47	GC16P071392	4.38	https://www.genecards.org/cgi-bin/carddisp.pl?gene=CALB2
APC	APC, WNT Signaling Pathway Regulator	Protein Coding	55	GC05P112707	4.38	https://www.genecards.org/cgi-bin/carddisp.pl?gene=APC
CTSG	Cathepsin G	Protein Coding	50	GC14M024573	4.38	https://www.genecards.org/cgi-bin/carddisp.pl?gene=CTSG
CYP1A2	Cytochrome P450 Family 1 Subfamily A Member 2	Protein Coding	53	GC15P074748	4.38	https://www.genecards.org/cgi-bin/carddisp.pl?gene=CYP1A2
ACAN	Aggrecan	Protein Coding	52	GC15P088815	4.37	https://www.genecards.org/cgi-bin/carddisp.pl?gene=ACAN
HSD3B1	Hydroxy-Delta-5-Steroid Dehydrogenase, 3 Beta- And Steroid Delta-Isomerase 1	Protein Coding	49	GC01P119507	4.37	https://www.genecards.org/cgi-bin/carddisp.pl?gene=HSD3B1
EPCAM	Epithelial Cell Adhesion Molecule	Protein Coding	53	GC02P047345	4.37	https://www.genecards.org/cgi-bin/carddisp.pl?gene=EPCAM
TRH	Thyrotropin Releasing Hormone	Protein Coding	48	GC03P129974	4.36	https://www.genecards.org/cgi-bin/carddisp.pl?gene=TRH
IL2	Interleukin 2	Protein Coding	52	GC04M122451	4.36	https://www.genecards.org/cgi-bin/carddisp.pl?gene=IL2
SHC1	SHC Adaptor Protein 1	Protein Coding	52	GC01M154962	4.36	https://www.genecards.org/cgi-bin/carddisp.pl?gene=SHC1
ADCYAP1	Adenylate Cyclase Activating Polypeptide 1	Protein Coding	47	GC18P000895	4.36	https://www.genecards.org/cgi-bin/carddisp.pl?gene=ADCYAP1
PAX6	Paired Box 6	Protein Coding	53	GC11M031806	4.35	https://www.genecards.org/cgi-bin/carddisp.pl?gene=PAX6
CLDN4	Claudin 4	Protein Coding	47	GC07P073799	4.35	https://www.genecards.org/cgi-bin/carddisp.pl?gene=CLDN4
MIR181A1	MicroRNA 181a-1	RNA Gene	19	GC01M198860	4.35	https://www.genecards.org/cgi-bin/carddisp.pl?gene=MIR181A1
MYC	MYC Proto-Oncogene, BHLH Transcription Factor	Protein Coding	59	GC08P127735	4.34	https://www.genecards.org/cgi-bin/carddisp.pl?gene=MYC
NTRK1	Neurotrophic Receptor Tyrosine Kinase 1	Protein Coding	56	GC01P156786	4.34	https://www.genecards.org/cgi-bin/carddisp.pl?gene=NTRK1
MB	Myoglobin	Protein Coding	50	GC22M035606	4.34	https://www.genecards.org/cgi-bin/carddisp.pl?gene=MB
TMCO1	Transmembrane And Coiled-Coil Domains 1	Protein Coding	46	GC01M165724	4.33	https://www.genecards.org/cgi-bin/carddisp.pl?gene=TMCO1
SOS1	SOS Ras/Rac Guanine Nucleotide Exchange Factor 1	Protein Coding	54	GC02M038981	4.32	https://www.genecards.org/cgi-bin/carddisp.pl?gene=SOS1
CYP1A1	Cytochrome P450 Family 1 Subfamily A Member 1	Protein Coding	53	GC15M074719	4.32	https://www.genecards.org/cgi-bin/carddisp.pl?gene=CYP1A1
RAC1	Rac Family Small GTPase 1	Protein Coding	56	GC07P006380	4.3	https://www.genecards.org/cgi-bin/carddisp.pl?gene=RAC1
LOC110806262	Solute Carrier Family 6 Member 4 Gene Promoter	Uncategorized	3	GC17U902739	4.3	https://www.genecards.org/cgi-bin/carddisp.pl?gene=LOC110806262
FOXO1	Forkhead Box O1	Protein Coding	54	GC13M040555	4.3	https://www.genecards.org/cgi-bin/carddisp.pl?gene=FOXO1
BAIAP2L1	BAI1 Associated Protein 2 Like 1	Protein Coding	42	GC07M098292	4.29	https://www.genecards.org/cgi-bin/carddisp.pl?gene=BAIAP2L1
CCN3	Cellular Communication Network Factor 3	Protein Coding	39	GC08P119416	4.29	https://www.genecards.org/cgi-bin/carddisp.pl?gene=CCN3
CLU	Clusterin	Protein Coding	53	GC08M027596	4.27	https://www.genecards.org/cgi-bin/carddisp.pl?gene=CLU
PTGER4	Prostaglandin E Receptor 4	Protein Coding	52	GC05P040679	4.27	https://www.genecards.org/cgi-bin/carddisp.pl?gene=PTGER4
IL5	Interleukin 5	Protein Coding	52	GC05M132541	4.27	https://www.genecards.org/cgi-bin/carddisp.pl?gene=IL5
PNPLA2	Patatin Like Phospholipase Domain Containing 2	Protein Coding	51	GC11P000847	4.27	https://www.genecards.org/cgi-bin/carddisp.pl?gene=PNPLA2
TRIB3	Tribbles Pseudokinase 3	Protein Coding	50	GC20P000361	4.26	https://www.genecards.org/cgi-bin/carddisp.pl?gene=TRIB3
CMA1	Chymase 1	Protein Coding	49	GC14M024506	4.26	https://www.genecards.org/cgi-bin/carddisp.pl?gene=CMA1
C4A	Complement C4A (Rodgers Blood Group)	Protein Coding	48	GC06P032265	4.26	https://www.genecards.org/cgi-bin/carddisp.pl?gene=C4A
STAT5B	Signal Transducer And Activator Of Transcription 5B	Protein Coding	56	GC17M042199	4.24	https://www.genecards.org/cgi-bin/carddisp.pl?gene=STAT5B
EFNB2	Ephrin B2	Protein Coding	51	GC13M106489	4.24	https://www.genecards.org/cgi-bin/carddisp.pl?gene=EFNB2
FOXC2	Forkhead Box C2	Protein Coding	50	GC16P086567	4.24	https://www.genecards.org/cgi-bin/carddisp.pl?gene=FOXC2
LGALS3	Galectin 3	Protein Coding	51	GC14P055124	4.24	https://www.genecards.org/cgi-bin/carddisp.pl?gene=LGALS3
SLC6A3	Solute Carrier Family 6 Member 3	Protein Coding	57	GC05M001392	4.23	https://www.genecards.org/cgi-bin/carddisp.pl?gene=SLC6A3
SLC26A4	Solute Carrier Family 26 Member 4	Protein Coding	49	GC07P107660	4.23	https://www.genecards.org/cgi-bin/carddisp.pl?gene=SLC26A4
CAMTA1	Calmodulin Binding Transcription Activator 1	Protein Coding	46	GC01P006845	4.22	https://www.genecards.org/cgi-bin/carddisp.pl?gene=CAMTA1
ESR2	Estrogen Receptor 2	Protein Coding	55	GC14M064084	4.22	https://www.genecards.org/cgi-bin/carddisp.pl?gene=ESR2
OGT	O-Linked N-Acetylglucosamine (GlcNAc) Transferase	Protein Coding	50	GC0XP071534	4.21	https://www.genecards.org/cgi-bin/carddisp.pl?gene=OGT
OSGEP	O-Sialoglycoprotein Endopeptidase	Protein Coding	48	GC14M020446	4.21	https://www.genecards.org/cgi-bin/carddisp.pl?gene=OSGEP
ATP13A3	ATPase 13A3	Protein Coding	44	GC03M194402	4.21	https://www.genecards.org/cgi-bin/carddisp.pl?gene=ATP13A3
MIRLET7B	MicroRNA Let-7b	RNA Gene	21	GC22P046121	4.21	https://www.genecards.org/cgi-bin/carddisp.pl?gene=MIRLET7B
KLK1	Kallikrein 1	Protein Coding	50	GC19M050819	4.21	https://www.genecards.org/cgi-bin/carddisp.pl?gene=KLK1
MEX3C	Mex-3 RNA Binding Family Member C	Protein Coding	42	GC18M051174	4.21	https://www.genecards.org/cgi-bin/carddisp.pl?gene=MEX3C
BAX	BCL2 Associated X, Apoptosis Regulator	Protein Coding	55	GC19P048954	4.2	https://www.genecards.org/cgi-bin/carddisp.pl?gene=BAX
HSD3BP4	Hydroxy-Delta-5-Steroid Dehydrogenase, 3 Beta, Pseudogene 4	Pseudogene	16	GC01P119563	4.2	https://www.genecards.org/cgi-bin/carddisp.pl?gene=HSD3BP4
ADRA1A	Adrenoceptor Alpha 1A	Protein Coding	53	GC08M026747	4.19	https://www.genecards.org/cgi-bin/carddisp.pl?gene=ADRA1A
LAMP2	Lysosomal Associated Membrane Protein 2	Protein Coding	51	GC0XM120426	4.19	https://www.genecards.org/cgi-bin/carddisp.pl?gene=LAMP2
CD79A	CD79a Molecule	Protein Coding	53	GC19P041877	4.18	https://www.genecards.org/cgi-bin/carddisp.pl?gene=CD79A
S100B	S100 Calcium Binding Protein B	Protein Coding	52	GC21M046599	4.17	https://www.genecards.org/cgi-bin/carddisp.pl?gene=S100B
HMGB1	High Mobility Group Box 1	Protein Coding	50	GC13M030456	4.16	https://www.genecards.org/cgi-bin/carddisp.pl?gene=HMGB1
KDM4A	Lysine Demethylase 4A	Protein Coding	48	GC01P043650	4.16	https://www.genecards.org/cgi-bin/carddisp.pl?gene=KDM4A
CDKN1C	Cyclin Dependent Kinase Inhibitor 1C	Protein Coding	53	GC11M002904	4.16	https://www.genecards.org/cgi-bin/carddisp.pl?gene=CDKN1C
ARG1	Arginase 1	Protein Coding	57	GC06P131553	4.16	https://www.genecards.org/cgi-bin/carddisp.pl?gene=ARG1
SOD2	Superoxide Dismutase 2	Protein Coding	57	GC06M159669	4.15	https://www.genecards.org/cgi-bin/carddisp.pl?gene=SOD2
LTA	Lymphotoxin Alpha	Protein Coding	49	GC06P032163	4.15	https://www.genecards.org/cgi-bin/carddisp.pl?gene=LTA
CPT2	Carnitine Palmitoyltransferase 2	Protein Coding	55	GC01P053196	4.14	https://www.genecards.org/cgi-bin/carddisp.pl?gene=CPT2
MEFV	MEFV, Pyrin Innate Immunity Regulator	Protein Coding	50	GC16M003243	4.14	https://www.genecards.org/cgi-bin/carddisp.pl?gene=MEFV
ATXN2	Ataxin 2	Protein Coding	49	GC12M111443	4.13	https://www.genecards.org/cgi-bin/carddisp.pl?gene=ATXN2
NPFF	Neuropeptide FF-Amide Peptide Precursor	Protein Coding	39	GC12M053507	4.13	https://www.genecards.org/cgi-bin/carddisp.pl?gene=NPFF
CD34	CD34 Molecule	Protein Coding	50	GC01M207880	4.12	https://www.genecards.org/cgi-bin/carddisp.pl?gene=CD34
MIR206	MicroRNA 206	RNA Gene	22	GC06P052144	4.12	https://www.genecards.org/cgi-bin/carddisp.pl?gene=MIR206
CNNM2	Cyclin And CBS Domain Divalent Metal Cation Transport Mediator 2	Protein Coding	48	GC10P102918	4.12	https://www.genecards.org/cgi-bin/carddisp.pl?gene=CNNM2
FGF23	Fibroblast Growth Factor 23	Protein Coding	52	GC12M004347	4.12	https://www.genecards.org/cgi-bin/carddisp.pl?gene=FGF23
CD2	CD2 Molecule	Protein Coding	50	GC01P116754	4.11	https://www.genecards.org/cgi-bin/carddisp.pl?gene=CD2
FECH	Ferrochelatase	Protein Coding	53	GC18M057544	4.11	https://www.genecards.org/cgi-bin/carddisp.pl?gene=FECH
IHH	Indian Hedgehog	Protein Coding	53	GC02M219054	4.11	https://www.genecards.org/cgi-bin/carddisp.pl?gene=IHH
UROD	Uroporphyrinogen Decarboxylase	Protein Coding	52	GC01P045012	4.11	https://www.genecards.org/cgi-bin/carddisp.pl?gene=UROD
IRF6	Interferon Regulatory Factor 6	Protein Coding	50	GC01M209785	4.11	https://www.genecards.org/cgi-bin/carddisp.pl?gene=IRF6
SEC63	SEC63 Homolog, Protein Translocation Regulator	Protein Coding	50	GC06M107867	4.11	https://www.genecards.org/cgi-bin/carddisp.pl?gene=SEC63
ALG6	ALG6, Alpha-1,3-Glucosyltransferase	Protein Coding	49	GC01P063367	4.11	https://www.genecards.org/cgi-bin/carddisp.pl?gene=ALG6
UROS	Uroporphyrinogen III Synthase	Protein Coding	49	GC10M125784	4.11	https://www.genecards.org/cgi-bin/carddisp.pl?gene=UROS
PCLO	Piccolo Presynaptic Cytomatrix Protein	Protein Coding	47	GC07M082754	4.11	https://www.genecards.org/cgi-bin/carddisp.pl?gene=PCLO
TIMM8B	Translocase Of Inner Mitochondrial Membrane 8 Homolog B	Protein Coding	43	GC11M112084	4.11	https://www.genecards.org/cgi-bin/carddisp.pl?gene=TIMM8B
INO80	INO80 Complex Subunit	Protein Coding	42	GC15M040979	4.11	https://www.genecards.org/cgi-bin/carddisp.pl?gene=INO80
NKX2-6	NK2 Homeobox 6	Protein Coding	40	GC08M023702	4.11	https://www.genecards.org/cgi-bin/carddisp.pl?gene=NKX2-6
RYR2	Ryanodine Receptor 2	Protein Coding	53	GC01P237042	4.1	https://www.genecards.org/cgi-bin/carddisp.pl?gene=RYR2
TOLLIP	Toll Interacting Protein	Protein Coding	50	GC11M001274	4.09	https://www.genecards.org/cgi-bin/carddisp.pl?gene=TOLLIP
GCG	Glucagon	Protein Coding	46	GC02M162142	4.09	https://www.genecards.org/cgi-bin/carddisp.pl?gene=GCG
TYMP	Thymidine Phosphorylase	Protein Coding	53	GC22M050525	4.08	https://www.genecards.org/cgi-bin/carddisp.pl?gene=TYMP
PDLIM1	PDZ And LIM Domain 1	Protein Coding	47	GC10M095237	4.08	https://www.genecards.org/cgi-bin/carddisp.pl?gene=PDLIM1
GOSR2	Golgi SNAP Receptor Complex Member 2	Protein Coding	50	GC17P046924	4.08	https://www.genecards.org/cgi-bin/carddisp.pl?gene=GOSR2
NUP210	Nucleoporin 210	Protein Coding	46	GC03M014612	4.07	https://www.genecards.org/cgi-bin/carddisp.pl?gene=NUP210
SIX5	SIX Homeobox 5	Protein Coding	46	GC19M045764	4.07	https://www.genecards.org/cgi-bin/carddisp.pl?gene=SIX5
ALPP	Alkaline Phosphatase, Placental	Protein Coding	52	GC02P232378	4.06	https://www.genecards.org/cgi-bin/carddisp.pl?gene=ALPP
SCG2	Secretogranin II	Protein Coding	46	GC02M223596	4.06	https://www.genecards.org/cgi-bin/carddisp.pl?gene=SCG2
TPM4	Tropomyosin 4	Protein Coding	46	GC19P020261	4.05	https://www.genecards.org/cgi-bin/carddisp.pl?gene=TPM4
CPT1A	Carnitine Palmitoyltransferase 1A	Protein Coding	55	GC11M068772	4.05	https://www.genecards.org/cgi-bin/carddisp.pl?gene=CPT1A
VKORC1	Vitamin K Epoxide Reductase Complex Subunit 1	Protein Coding	53	GC16M031105	4.05	https://www.genecards.org/cgi-bin/carddisp.pl?gene=VKORC1
IL6R	Interleukin 6 Receptor	Protein Coding	55	GC01P154377	4.04	https://www.genecards.org/cgi-bin/carddisp.pl?gene=IL6R
DIO2	Iodothyronine Deiodinase 2	Protein Coding	44	GC14M080197	4.03	https://www.genecards.org/cgi-bin/carddisp.pl?gene=DIO2
PSEN1	Presenilin 1	Protein Coding	58	GC14P073136	4.03	https://www.genecards.org/cgi-bin/carddisp.pl?gene=PSEN1
SRSF3	Serine And Arginine Rich Splicing Factor 3	Protein Coding	46	GC06P042550	4.02	https://www.genecards.org/cgi-bin/carddisp.pl?gene=SRSF3
CXCR2	C-X-C Motif Chemokine Receptor 2	Protein Coding	54	GC02P218125	4.02	https://www.genecards.org/cgi-bin/carddisp.pl?gene=CXCR2
HLA-DQA1	Major Histocompatibility Complex, Class II, DQ Alpha 1	Protein Coding	49	GC06P032629	4.02	https://www.genecards.org/cgi-bin/carddisp.pl?gene=HLA-DQA1
MIR503	MicroRNA 503	RNA Gene	17	GC0XM134603	4.02	https://www.genecards.org/cgi-bin/carddisp.pl?gene=MIR503
SULT2A1	Sulfotransferase Family 2A Member 1	Protein Coding	52	GC19M047870	4.01	https://www.genecards.org/cgi-bin/carddisp.pl?gene=SULT2A1
LAMA5	Laminin Subunit Alpha 5	Protein Coding	48	GC20M062307	4.01	https://www.genecards.org/cgi-bin/carddisp.pl?gene=LAMA5
SDC3	Syndecan 3	Protein Coding	48	GC01M030869	4.01	https://www.genecards.org/cgi-bin/carddisp.pl?gene=SDC3
LTBP3	Latent Transforming Growth Factor Beta Binding Protein 3	Protein Coding	47	GC11M065538	4.01	https://www.genecards.org/cgi-bin/carddisp.pl?gene=LTBP3
DNAH8	Dynein Axonemal Heavy Chain 8	Protein Coding	42	GC06P042585	4	https://www.genecards.org/cgi-bin/carddisp.pl?gene=DNAH8
ANTXR1	ANTXR Cell Adhesion Molecule 1	Protein Coding	52	GC02P068977	4	https://www.genecards.org/cgi-bin/carddisp.pl?gene=ANTXR1
MFN2	Mitofusin 2	Protein Coding	55	GC01P011980	4	https://www.genecards.org/cgi-bin/carddisp.pl?gene=MFN2
JAK1	Janus Kinase 1	Protein Coding	56	GC01M064833	4	https://www.genecards.org/cgi-bin/carddisp.pl?gene=JAK1
TOP1	DNA Topoisomerase I	Protein Coding	53	GC20P041028	4	https://www.genecards.org/cgi-bin/carddisp.pl?gene=TOP1
NQO1	NAD(P)H Quinone Dehydrogenase 1	Protein Coding	57	GC16M069706	3.99	https://www.genecards.org/cgi-bin/carddisp.pl?gene=NQO1
SMARCA4	SWI/SNF Related, Matrix Associated, Actin Dependent Regulator Of Chromatin, Subfamily A, Member 4	Protein Coding	57	GC19P010932	3.98	https://www.genecards.org/cgi-bin/carddisp.pl?gene=SMARCA4
PDK4	Pyruvate Dehydrogenase Kinase 4	Protein Coding	52	GC07M095583	3.98	https://www.genecards.org/cgi-bin/carddisp.pl?gene=PDK4
IL2RA	Interleukin 2 Receptor Subunit Alpha	Protein Coding	58	GC10M006010	3.98	https://www.genecards.org/cgi-bin/carddisp.pl?gene=IL2RA
GCKR	Glucokinase Regulator	Protein Coding	47	GC02P027461	3.97	https://www.genecards.org/cgi-bin/carddisp.pl?gene=GCKR
SLC4A5	Solute Carrier Family 4 Member 5	Protein Coding	47	GC02M074217	3.97	https://www.genecards.org/cgi-bin/carddisp.pl?gene=SLC4A5
PLA2G2A	Phospholipase A2 Group IIA	Protein Coding	52	GC01M019975	3.97	https://www.genecards.org/cgi-bin/carddisp.pl?gene=PLA2G2A
GSN	Gelsolin	Protein Coding	55	GC09P121207	3.96	https://www.genecards.org/cgi-bin/carddisp.pl?gene=GSN
CNR1	Cannabinoid Receptor 1	Protein Coding	53	GC06M088139	3.94	https://www.genecards.org/cgi-bin/carddisp.pl?gene=CNR1
UGT1A1	UDP Glucuronosyltransferase Family 1 Member A1	Protein Coding	55	GC02P233760	3.94	https://www.genecards.org/cgi-bin/carddisp.pl?gene=UGT1A1
SAA1	Serum Amyloid A1	Protein Coding	48	GC11P018267	3.94	https://www.genecards.org/cgi-bin/carddisp.pl?gene=SAA1
F9	Coagulation Factor IX	Protein Coding	52	GC0XP139530	3.93	https://www.genecards.org/cgi-bin/carddisp.pl?gene=F9
BRS3	Bombesin Receptor Subtype 3	Protein Coding	49	GC0XP136482	3.93	https://www.genecards.org/cgi-bin/carddisp.pl?gene=BRS3
CSK	C-Terminal Src Kinase	Protein Coding	55	GC15P074782	3.92	https://www.genecards.org/cgi-bin/carddisp.pl?gene=CSK
EP300	E1A Binding Protein P300	Protein Coding	57	GC22P041091	3.91	https://www.genecards.org/cgi-bin/carddisp.pl?gene=EP300
BCS1L	BCS1 Homolog, Ubiquinol-Cytochrome C Reductase Complex Chaperone	Protein Coding	49	GC02P218658	3.91	https://www.genecards.org/cgi-bin/carddisp.pl?gene=BCS1L
MMACHC	Metabolism Of Cobalamin Associated C	Protein Coding	49	GC01P045500	3.9	https://www.genecards.org/cgi-bin/carddisp.pl?gene=MMACHC
F13A1	Coagulation Factor XIII A Chain	Protein Coding	52	GC06M006144	3.88	https://www.genecards.org/cgi-bin/carddisp.pl?gene=F13A1
ATP2A2	ATPase Sarcoplasmic/Endoplasmic Reticulum Ca2+ Transporting 2	Protein Coding	58	GC12P110280	3.88	https://www.genecards.org/cgi-bin/carddisp.pl?gene=ATP2A2
GRK2	G Protein-Coupled Receptor Kinase 2	Protein Coding	42	GC11P067266	3.86	https://www.genecards.org/cgi-bin/carddisp.pl?gene=GRK2
IL2RB	Interleukin 2 Receptor Subunit Beta	Protein Coding	54	GC22M037125	3.86	https://www.genecards.org/cgi-bin/carddisp.pl?gene=IL2RB
LOC108684022	FRAXA Repeat Instability Region	Uncategorized	3	GC0XU902349	3.86	https://www.genecards.org/cgi-bin/carddisp.pl?gene=LOC108684022
RLBP1	Retinaldehyde Binding Protein 1	Protein Coding	51	GC15M089209	3.85	https://www.genecards.org/cgi-bin/carddisp.pl?gene=RLBP1
CXCL1	C-X-C Motif Chemokine Ligand 1	Protein Coding	49	GC04P073869	3.85	https://www.genecards.org/cgi-bin/carddisp.pl?gene=CXCL1
FGF21	Fibroblast Growth Factor 21	Protein Coding	46	GC19P048756	3.85	https://www.genecards.org/cgi-bin/carddisp.pl?gene=FGF21
PRKN	Parkin RBR E3 Ubiquitin Protein Ligase	Protein Coding	44	GC06M161348	3.84	https://www.genecards.org/cgi-bin/carddisp.pl?gene=PRKN
ROCK2	Rho Associated Coiled-Coil Containing Protein Kinase 2	Protein Coding	54	GC02M011180	3.84	https://www.genecards.org/cgi-bin/carddisp.pl?gene=ROCK2
NPY1R	Neuropeptide Y Receptor Y1	Protein Coding	52	GC04M163323	3.83	https://www.genecards.org/cgi-bin/carddisp.pl?gene=NPY1R
NLRP6	NLR Family Pyrin Domain Containing 6	Protein Coding	44	GC11P000269	3.82	https://www.genecards.org/cgi-bin/carddisp.pl?gene=NLRP6
CASP9	Caspase 9	Protein Coding	54	GC01M015565	3.81	https://www.genecards.org/cgi-bin/carddisp.pl?gene=CASP9
IKBKB	Inhibitor Of Nuclear Factor Kappa B Kinase Subunit Beta	Protein Coding	60	GC08P042247	3.81	https://www.genecards.org/cgi-bin/carddisp.pl?gene=IKBKB
TNFSF10	TNF Superfamily Member 10	Protein Coding	53	GC03M172505	3.8	https://www.genecards.org/cgi-bin/carddisp.pl?gene=TNFSF10
ALAS1	5'-Aminolevulinate Synthase 1	Protein Coding	50	GC03P052198	3.8	https://www.genecards.org/cgi-bin/carddisp.pl?gene=ALAS1
RPGR	Retinitis Pigmentosa GTPase Regulator	Protein Coding	47	GC0XM038269	3.8	https://www.genecards.org/cgi-bin/carddisp.pl?gene=RPGR
CYS1	Cystin 1	Protein Coding	34	GC02M010056	3.8	https://www.genecards.org/cgi-bin/carddisp.pl?gene=CYS1
PVT1	Pvt1 Oncogene	RNA Gene	26	GC08P127806	3.8	https://www.genecards.org/cgi-bin/carddisp.pl?gene=PVT1
MIR125A	MicroRNA 125a	RNA Gene	22	GC19P051726	3.8	https://www.genecards.org/cgi-bin/carddisp.pl?gene=MIR125A
HBG1	Hemoglobin Subunit Gamma 1	Protein Coding	49	GC11M005282	3.79	https://www.genecards.org/cgi-bin/carddisp.pl?gene=HBG1
ICOS	Inducible T Cell Costimulator	Protein Coding	49	GC02P203937	3.79	https://www.genecards.org/cgi-bin/carddisp.pl?gene=ICOS
NPPC	Natriuretic Peptide C	Protein Coding	47	GC02M231921	3.79	https://www.genecards.org/cgi-bin/carddisp.pl?gene=NPPC
PPP3CA	Protein Phosphatase 3 Catalytic Subunit Alpha	Protein Coding	60	GC04M101024	3.78	https://www.genecards.org/cgi-bin/carddisp.pl?gene=PPP3CA
STAT4	Signal Transducer And Activator Of Transcription 4	Protein Coding	52	GC02M191029	3.78	https://www.genecards.org/cgi-bin/carddisp.pl?gene=STAT4
SGCD	Sarcoglycan Delta	Protein Coding	52	GC05P155870	3.78	https://www.genecards.org/cgi-bin/carddisp.pl?gene=SGCD
LPIN1	Lipin 1	Protein Coding	54	GC02P011649	3.77	https://www.genecards.org/cgi-bin/carddisp.pl?gene=LPIN1
PCBD1	Pterin-4 Alpha-Carbinolamine Dehydratase 1	Protein Coding	52	GC10M070882	3.77	https://www.genecards.org/cgi-bin/carddisp.pl?gene=PCBD1
KRT7	Keratin 7	Protein Coding	48	GC12P052232	3.77	https://www.genecards.org/cgi-bin/carddisp.pl?gene=KRT7
MIR27A	MicroRNA 27a	RNA Gene	23	GC19M013930	3.77	https://www.genecards.org/cgi-bin/carddisp.pl?gene=MIR27A
TBX3	T-Box 3	Protein Coding	52	GC12M114670	3.77	https://www.genecards.org/cgi-bin/carddisp.pl?gene=TBX3
IL4	Interleukin 4	Protein Coding	53	GC05P132673	3.77	https://www.genecards.org/cgi-bin/carddisp.pl?gene=IL4
TBXA2R	Thromboxane A2 Receptor	Protein Coding	55	GC19M003594	3.77	https://www.genecards.org/cgi-bin/carddisp.pl?gene=TBXA2R
NR1H4	Nuclear Receptor Subfamily 1 Group H Member 4	Protein Coding	55	GC12P100473	3.77	https://www.genecards.org/cgi-bin/carddisp.pl?gene=NR1H4
CYP2D6	Cytochrome P450 Family 2 Subfamily D Member 6	Protein Coding	56	GC22M042688	3.77	https://www.genecards.org/cgi-bin/carddisp.pl?gene=CYP2D6
DRD2	Dopamine Receptor D2	Protein Coding	57	GC11M113314	3.76	https://www.genecards.org/cgi-bin/carddisp.pl?gene=DRD2
ITPA	Inosine Triphosphatase	Protein Coding	53	GC20P003189	3.75	https://www.genecards.org/cgi-bin/carddisp.pl?gene=ITPA
NT5E	5'-Nucleotidase Ecto	Protein Coding	57	GC06P085449	3.73	https://www.genecards.org/cgi-bin/carddisp.pl?gene=NT5E
C5	Complement C5	Protein Coding	53	GC09M120952	3.73	https://www.genecards.org/cgi-bin/carddisp.pl?gene=C5
CAPN5	Calpain 5	Protein Coding	50	GC11P077066	3.73	https://www.genecards.org/cgi-bin/carddisp.pl?gene=CAPN5
EIF4H	Eukaryotic Translation Initiation Factor 4H	Protein Coding	47	GC07P074174	3.73	https://www.genecards.org/cgi-bin/carddisp.pl?gene=EIF4H
CYCS	Cytochrome C, Somatic	Protein Coding	55	GC07M025158	3.73	https://www.genecards.org/cgi-bin/carddisp.pl?gene=CYCS
GAL	Galanin And GMAP Prepropeptide	Protein Coding	50	GC11P068701	3.72	https://www.genecards.org/cgi-bin/carddisp.pl?gene=GAL
APOL1	Apolipoprotein L1	Protein Coding	48	GC22P036253	3.72	https://www.genecards.org/cgi-bin/carddisp.pl?gene=APOL1
ALDH1A2	Aldehyde Dehydrogenase 1 Family Member A2	Protein Coding	53	GC15M058035	3.72	https://www.genecards.org/cgi-bin/carddisp.pl?gene=ALDH1A2
EYA1	EYA Transcriptional Coactivator And Phosphatase 1	Protein Coding	52	GC08M071210	3.72	https://www.genecards.org/cgi-bin/carddisp.pl?gene=EYA1
FGF7	Fibroblast Growth Factor 7	Protein Coding	48	GC15P049423	3.71	https://www.genecards.org/cgi-bin/carddisp.pl?gene=FGF7
CLTRN	Collectrin, Amino Acid Transport Regulator	Protein Coding	32	GC0XM015629	3.71	https://www.genecards.org/cgi-bin/carddisp.pl?gene=CLTRN
GJA4	Gap Junction Protein Alpha 4	Protein Coding	50	GC01P034792	3.71	https://www.genecards.org/cgi-bin/carddisp.pl?gene=GJA4
SCARB1	Scavenger Receptor Class B Member 1	Protein Coding	52	GC12M124776	3.7	https://www.genecards.org/cgi-bin/carddisp.pl?gene=SCARB1
CLOCK	Clock Circadian Regulator	Protein Coding	50	GC04M055427	3.7	https://www.genecards.org/cgi-bin/carddisp.pl?gene=CLOCK
PTGDS	Prostaglandin D2 Synthase	Protein Coding	52	GC09P136977	3.7	https://www.genecards.org/cgi-bin/carddisp.pl?gene=PTGDS
SCN1A	Sodium Voltage-Gated Channel Alpha Subunit 1	Protein Coding	54	GC02M165989	3.68	https://www.genecards.org/cgi-bin/carddisp.pl?gene=SCN1A
PLTP	Phospholipid Transfer Protein	Protein Coding	48	GC20M045898	3.68	https://www.genecards.org/cgi-bin/carddisp.pl?gene=PLTP
DNMT1	DNA Methyltransferase 1	Protein Coding	58	GC19M010133	3.68	https://www.genecards.org/cgi-bin/carddisp.pl?gene=DNMT1
ARNT	Aryl Hydrocarbon Receptor Nuclear Translocator	Protein Coding	49	GC01M150782	3.68	https://www.genecards.org/cgi-bin/carddisp.pl?gene=ARNT
LBR	Lamin B Receptor	Protein Coding	53	GC01M225401	3.67	https://www.genecards.org/cgi-bin/carddisp.pl?gene=LBR
NR0B1	Nuclear Receptor Subfamily 0 Group B Member 1	Protein Coding	52	GC0XM030322	3.67	https://www.genecards.org/cgi-bin/carddisp.pl?gene=NR0B1
ADCY10	Adenylate Cyclase 10	Protein Coding	51	GC01M167778	3.66	https://www.genecards.org/cgi-bin/carddisp.pl?gene=ADCY10
NUCB2	Nucleobindin 2	Protein Coding	45	GC11P017212	3.66	https://www.genecards.org/cgi-bin/carddisp.pl?gene=NUCB2
EPHX2	Epoxide Hydrolase 2	Protein Coding	53	GC08P027490	3.65	https://www.genecards.org/cgi-bin/carddisp.pl?gene=EPHX2
ATP6AP2	ATPase H+ Transporting Accessory Protein 2	Protein Coding	50	GC0XP040582	3.65	https://www.genecards.org/cgi-bin/carddisp.pl?gene=ATP6AP2
KCNJ10	Potassium Voltage-Gated Channel Subfamily J Member 10	Protein Coding	52	GC01M159998	3.65	https://www.genecards.org/cgi-bin/carddisp.pl?gene=KCNJ10
SLC27A1	Solute Carrier Family 27 Member 1	Protein Coding	47	GC19P020328	3.65	https://www.genecards.org/cgi-bin/carddisp.pl?gene=SLC27A1
PSMD9	Proteasome 26S Subunit, Non-ATPase 9	Protein Coding	49	GC12P122266	3.64	https://www.genecards.org/cgi-bin/carddisp.pl?gene=PSMD9
SPARC	Secreted Protein Acidic And Cysteine Rich	Protein Coding	57	GC05M151639	3.63	https://www.genecards.org/cgi-bin/carddisp.pl?gene=SPARC
PITX2	Paired Like Homeodomain 2	Protein Coding	54	GC04M110617	3.63	https://www.genecards.org/cgi-bin/carddisp.pl?gene=PITX2
CHRM3	Cholinergic Receptor Muscarinic 3	Protein Coding	55	GC01P239386	3.62	https://www.genecards.org/cgi-bin/carddisp.pl?gene=CHRM3
CHUK	Conserved Helix-Loop-Helix Ubiquitous Kinase	Protein Coding	59	GC10M100188	3.62	https://www.genecards.org/cgi-bin/carddisp.pl?gene=CHUK
GAD2	Glutamate Decarboxylase 2	Protein Coding	53	GC10P026240	3.61	https://www.genecards.org/cgi-bin/carddisp.pl?gene=GAD2
SFTPD	Surfactant Protein D	Protein Coding	50	GC10M079937	3.61	https://www.genecards.org/cgi-bin/carddisp.pl?gene=SFTPD
GRIP1	Glutamate Receptor Interacting Protein 1	Protein Coding	49	GC12M066347	3.61	https://www.genecards.org/cgi-bin/carddisp.pl?gene=GRIP1
MIR124-2	MicroRNA 124-2	RNA Gene	19	GC08P064379	3.61	https://www.genecards.org/cgi-bin/carddisp.pl?gene=MIR124-2
C1S	Complement C1s	Protein Coding	53	GC12P007553	3.6	https://www.genecards.org/cgi-bin/carddisp.pl?gene=C1S
PCSK2	Proprotein Convertase Subtilisin/Kexin Type 2	Protein Coding	48	GC20P017226	3.6	https://www.genecards.org/cgi-bin/carddisp.pl?gene=PCSK2
MCU	Mitochondrial Calcium Uniporter	Protein Coding	41	GC10P072692	3.6	https://www.genecards.org/cgi-bin/carddisp.pl?gene=MCU
SLC22A11	Solute Carrier Family 22 Member 11	Protein Coding	47	GC11P064573	3.6	https://www.genecards.org/cgi-bin/carddisp.pl?gene=SLC22A11
COMP	Cartilage Oligomeric Matrix Protein	Protein Coding	54	GC19M018754	3.59	https://www.genecards.org/cgi-bin/carddisp.pl?gene=COMP
PMS2	PMS1 Homolog 2, Mismatch Repair System Component	Protein Coding	54	GC07M005973	3.59	https://www.genecards.org/cgi-bin/carddisp.pl?gene=PMS2
NLRC4	NLR Family CARD Domain Containing 4	Protein Coding	50	GC02M032224	3.59	https://www.genecards.org/cgi-bin/carddisp.pl?gene=NLRC4
BMP7	Bone Morphogenetic Protein 7	Protein Coding	50	GC20M057168	3.58	https://www.genecards.org/cgi-bin/carddisp.pl?gene=BMP7
TP73	Tumor Protein P73	Protein Coding	52	GC01P003652	3.58	https://www.genecards.org/cgi-bin/carddisp.pl?gene=TP73
MBL2	Mannose Binding Lectin 2	Protein Coding	53	GC10M052760	3.56	https://www.genecards.org/cgi-bin/carddisp.pl?gene=MBL2
APOA5	Apolipoprotein A5	Protein Coding	50	GC11M116789	3.56	https://www.genecards.org/cgi-bin/carddisp.pl?gene=APOA5
TXN	Thioredoxin	Protein Coding	52	GC09M110243	3.56	https://www.genecards.org/cgi-bin/carddisp.pl?gene=TXN
GJA5	Gap Junction Protein Alpha 5	Protein Coding	51	GC01M147756	3.55	https://www.genecards.org/cgi-bin/carddisp.pl?gene=GJA5
FAH	Fumarylacetoacetate Hydrolase	Protein Coding	53	GC15P080152	3.55	https://www.genecards.org/cgi-bin/carddisp.pl?gene=FAH
DDR1	Discoidin Domain Receptor Tyrosine Kinase 1	Protein Coding	54	GC06P032067	3.55	https://www.genecards.org/cgi-bin/carddisp.pl?gene=DDR1
HLA-C	Major Histocompatibility Complex, Class I, C	Protein Coding	49	GC06M031272	3.55	https://www.genecards.org/cgi-bin/carddisp.pl?gene=HLA-C
UGCG	UDP-Glucose Ceramide Glucosyltransferase	Protein Coding	49	GC09P111896	3.55	https://www.genecards.org/cgi-bin/carddisp.pl?gene=UGCG
CACNA1A	Calcium Voltage-Gated Channel Subunit Alpha1 A	Protein Coding	57	GC19M013178	3.55	https://www.genecards.org/cgi-bin/carddisp.pl?gene=CACNA1A
SULT1A3	Sulfotransferase Family 1A Member 3	Protein Coding	44	GC16P030199	3.55	https://www.genecards.org/cgi-bin/carddisp.pl?gene=SULT1A3
ENO1	Enolase 1	Protein Coding	53	GC01M008861	3.55	https://www.genecards.org/cgi-bin/carddisp.pl?gene=ENO1
MGAM	Maltase-Glucoamylase	Protein Coding	48	GC07P144111	3.55	https://www.genecards.org/cgi-bin/carddisp.pl?gene=MGAM
ITLN1	Intelectin 1	Protein Coding	45	GC01M160846	3.55	https://www.genecards.org/cgi-bin/carddisp.pl?gene=ITLN1
MIR200C	MicroRNA 200c	RNA Gene	22	GC12P007545	3.55	https://www.genecards.org/cgi-bin/carddisp.pl?gene=MIR200C
MIR23A	MicroRNA 23a	RNA Gene	21	GC19M013932	3.55	https://www.genecards.org/cgi-bin/carddisp.pl?gene=MIR23A
PAOD1	Peripheral Arterial Occlusive Disease 1	Genetic Locus	4	GC01U990476	3.55	https://www.genecards.org/cgi-bin/carddisp.pl?gene=PAOD1
MIR301A	MicroRNA 301a	RNA Gene	19	GC17M059151	3.54	https://www.genecards.org/cgi-bin/carddisp.pl?gene=MIR301A
PCSK1	Proprotein Convertase Subtilisin/Kexin Type 1	Protein Coding	53	GC05M096391	3.54	https://www.genecards.org/cgi-bin/carddisp.pl?gene=PCSK1
MT-ATP6	Mitochondrially Encoded ATP Synthase Membrane Subunit 6	Protein Coding	36	GCMTP008531	3.53	https://www.genecards.org/cgi-bin/carddisp.pl?gene=MT-ATP6
MIR132	MicroRNA 132	RNA Gene	22	GC17M002049	3.53	https://www.genecards.org/cgi-bin/carddisp.pl?gene=MIR132
SLC22A2	Solute Carrier Family 22 Member 2	Protein Coding	51	GC06M160173	3.52	https://www.genecards.org/cgi-bin/carddisp.pl?gene=SLC22A2
BRCA1	BRCA1, DNA Repair Associated	Protein Coding	57	GC17M043044	3.51	https://www.genecards.org/cgi-bin/carddisp.pl?gene=BRCA1
MCAM	Melanoma Cell Adhesion Molecule	Protein Coding	46	GC11M119308	3.5	https://www.genecards.org/cgi-bin/carddisp.pl?gene=MCAM
SLC5A6	Solute Carrier Family 5 Member 6	Protein Coding	50	GC02M027164	3.5	https://www.genecards.org/cgi-bin/carddisp.pl?gene=SLC5A6
BIRC5	Baculoviral IAP Repeat Containing 5	Protein Coding	53	GC17P078214	3.5	https://www.genecards.org/cgi-bin/carddisp.pl?gene=BIRC5
SERPING1	Serpin Family G Member 1	Protein Coding	53	GC11P057615	3.49	https://www.genecards.org/cgi-bin/carddisp.pl?gene=SERPING1
PDCD4	Programmed Cell Death 4	Protein Coding	49	GC10P110871	3.48	https://www.genecards.org/cgi-bin/carddisp.pl?gene=PDCD4
NOX1	NADPH Oxidase 1	Protein Coding	47	GC0XM100843	3.48	https://www.genecards.org/cgi-bin/carddisp.pl?gene=NOX1
GP1BA	Glycoprotein Ib Platelet Subunit Alpha	Protein Coding	52	GC17P004932	3.48	https://www.genecards.org/cgi-bin/carddisp.pl?gene=GP1BA
SERPINA3	Serpin Family A Member 3	Protein Coding	50	GC14P094612	3.47	https://www.genecards.org/cgi-bin/carddisp.pl?gene=SERPINA3
RUNX2	Runt Related Transcription Factor 2	Protein Coding	53	GC06P045295	3.47	https://www.genecards.org/cgi-bin/carddisp.pl?gene=RUNX2
FLT3	Fms Related Tyrosine Kinase 3	Protein Coding	60	GC13M028003	3.47	https://www.genecards.org/cgi-bin/carddisp.pl?gene=FLT3
SLC2A3	Solute Carrier Family 2 Member 3	Protein Coding	55	GC12M007919	3.47	https://www.genecards.org/cgi-bin/carddisp.pl?gene=SLC2A3
AGXT	Alanine--Glyoxylate And Serine--Pyruvate Aminotransferase	Protein Coding	52	GC02P240868	3.47	https://www.genecards.org/cgi-bin/carddisp.pl?gene=AGXT
KRT19	Keratin 19	Protein Coding	52	GC17M041523	3.47	https://www.genecards.org/cgi-bin/carddisp.pl?gene=KRT19
HMGA2	High Mobility Group AT-Hook 2	Protein Coding	52	GC12P065824	3.47	https://www.genecards.org/cgi-bin/carddisp.pl?gene=HMGA2
NEK9	NIMA Related Kinase 9	Protein Coding	52	GC14M075079	3.47	https://www.genecards.org/cgi-bin/carddisp.pl?gene=NEK9
ALG8	ALG8, Alpha-1,3-Glucosyltransferase	Protein Coding	50	GC11M078100	3.47	https://www.genecards.org/cgi-bin/carddisp.pl?gene=ALG8
TNFRSF25	TNF Receptor Superfamily Member 25	Protein Coding	50	GC01M006521	3.47	https://www.genecards.org/cgi-bin/carddisp.pl?gene=TNFRSF25
ASCL1	Achaete-Scute Family BHLH Transcription Factor 1	Protein Coding	49	GC12P102957	3.47	https://www.genecards.org/cgi-bin/carddisp.pl?gene=ASCL1
NODAL	Nodal Growth Differentiation Factor	Protein Coding	49	GC10M070431	3.47	https://www.genecards.org/cgi-bin/carddisp.pl?gene=NODAL
GOLPH3	Golgi Phosphoprotein 3	Protein Coding	46	GC05M032124	3.47	https://www.genecards.org/cgi-bin/carddisp.pl?gene=GOLPH3
CCL17	C-C Motif Chemokine Ligand 17	Protein Coding	45	GC16P057404	3.47	https://www.genecards.org/cgi-bin/carddisp.pl?gene=CCL17
SEC61B	Sec61 Translocon Beta Subunit	Protein Coding	45	GC09P099222	3.47	https://www.genecards.org/cgi-bin/carddisp.pl?gene=SEC61B
PLXNC1	Plexin C1	Protein Coding	45	GC12P094150	3.47	https://www.genecards.org/cgi-bin/carddisp.pl?gene=PLXNC1
VPS13B	Vacuolar Protein Sorting 13 Homolog B	Protein Coding	45	GC08P099011	3.47	https://www.genecards.org/cgi-bin/carddisp.pl?gene=VPS13B
CORT	Cortistatin	Protein Coding	44	GC01P010449	3.47	https://www.genecards.org/cgi-bin/carddisp.pl?gene=CORT
ELMOD2	ELMO Domain Containing 2	Protein Coding	42	GC04P140524	3.47	https://www.genecards.org/cgi-bin/carddisp.pl?gene=ELMOD2
CRISP1	Cysteine Rich Secretory Protein 1	Protein Coding	42	GC06M049909	3.47	https://www.genecards.org/cgi-bin/carddisp.pl?gene=CRISP1
TFAP2D	Transcription Factor AP-2 Delta	Protein Coding	42	GC06P050681	3.47	https://www.genecards.org/cgi-bin/carddisp.pl?gene=TFAP2D
TRAM2	Translocation Associated Membrane Protein 2	Protein Coding	41	GC06M052470	3.47	https://www.genecards.org/cgi-bin/carddisp.pl?gene=TRAM2
FAM186B	Family With Sequence Similarity 186 Member B	Protein Coding	39	GC12M049582	3.47	https://www.genecards.org/cgi-bin/carddisp.pl?gene=FAM186B
RBM48	RNA Binding Motif Protein 48	Protein Coding	39	GC07P092528	3.47	https://www.genecards.org/cgi-bin/carddisp.pl?gene=RBM48
CEMIP2	Cell Migration Inducing Hyaluronidase 2	Protein Coding	31	GC09M071684	3.47	https://www.genecards.org/cgi-bin/carddisp.pl?gene=CEMIP2
WT1-AS	WT1 Antisense RNA	RNA Gene	26	GC11P032481	3.47	https://www.genecards.org/cgi-bin/carddisp.pl?gene=WT1-AS
ACTA2-AS1	ACTA2 Antisense RNA 1	RNA Gene	17	GC10P088932	3.47	https://www.genecards.org/cgi-bin/carddisp.pl?gene=ACTA2-AS1
MIR4674	MicroRNA 4674	RNA Gene	15	GC09M136546	3.47	https://www.genecards.org/cgi-bin/carddisp.pl?gene=MIR4674
CYBB	Cytochrome B-245 Beta Chain	Protein Coding	53	GC0XP037780	3.47	https://www.genecards.org/cgi-bin/carddisp.pl?gene=CYBB
SLC2A9	Solute Carrier Family 2 Member 9	Protein Coding	52	GC04M009772	3.46	https://www.genecards.org/cgi-bin/carddisp.pl?gene=SLC2A9
ARHGEF1	Rho Guanine Nucleotide Exchange Factor 1	Protein Coding	50	GC19P041883	3.45	https://www.genecards.org/cgi-bin/carddisp.pl?gene=ARHGEF1
SREBF2	Sterol Regulatory Element Binding Transcription Factor 2	Protein Coding	50	GC22P041833	3.45	https://www.genecards.org/cgi-bin/carddisp.pl?gene=SREBF2
GSK3B	Glycogen Synthase Kinase 3 Beta	Protein Coding	57	GC03M119821	3.45	https://www.genecards.org/cgi-bin/carddisp.pl?gene=GSK3B
CCR2	C-C Motif Chemokine Receptor 2	Protein Coding	51	GC03P046356	3.45	https://www.genecards.org/cgi-bin/carddisp.pl?gene=CCR2
CHI3L1	Chitinase 3 Like 1	Protein Coding	49	GC01M203148	3.45	https://www.genecards.org/cgi-bin/carddisp.pl?gene=CHI3L1
FTH1	Ferritin Heavy Chain 1	Protein Coding	57	GC11M061959	3.44	https://www.genecards.org/cgi-bin/carddisp.pl?gene=FTH1
ATP7A	ATPase Copper Transporting Alpha	Protein Coding	53	GC0XP077914	3.44	https://www.genecards.org/cgi-bin/carddisp.pl?gene=ATP7A
ANOS1	Anosmin 1	Protein Coding	41	GC0XM008528	3.44	https://www.genecards.org/cgi-bin/carddisp.pl?gene=ANOS1
HSPD1	Heat Shock Protein Family D (Hsp60) Member 1	Protein Coding	54	GC02M197486	3.43	https://www.genecards.org/cgi-bin/carddisp.pl?gene=HSPD1
APOA4	Apolipoprotein A4	Protein Coding	48	GC11M116820	3.43	https://www.genecards.org/cgi-bin/carddisp.pl?gene=APOA4
KITLG	KIT Ligand	Protein Coding	51	GC12M088492	3.43	https://www.genecards.org/cgi-bin/carddisp.pl?gene=KITLG
FANCG	FA Complementation Group G	Protein Coding	49	GC09M035073	3.41	https://www.genecards.org/cgi-bin/carddisp.pl?gene=FANCG
MIPEP	Mitochondrial Intermediate Peptidase	Protein Coding	48	GC13M023730	3.41	https://www.genecards.org/cgi-bin/carddisp.pl?gene=MIPEP
RERE	Arginine-Glutamic Acid Dipeptide Repeats	Protein Coding	47	GC01M008412	3.41	https://www.genecards.org/cgi-bin/carddisp.pl?gene=RERE
NDUFAF2	NADH:Ubiquinone Oxidoreductase Complex Assembly Factor 2	Protein Coding	47	GC05P060945	3.41	https://www.genecards.org/cgi-bin/carddisp.pl?gene=NDUFAF2
FASTKD2	FAST Kinase Domains 2	Protein Coding	45	GC02P206766	3.41	https://www.genecards.org/cgi-bin/carddisp.pl?gene=FASTKD2
SOCS1	Suppressor Of Cytokine Signaling 1	Protein Coding	50	GC16M011255	3.41	https://www.genecards.org/cgi-bin/carddisp.pl?gene=SOCS1
SLC6A18	Solute Carrier Family 6 Member 18	Protein Coding	44	GC05P001225	3.41	https://www.genecards.org/cgi-bin/carddisp.pl?gene=SLC6A18
ACHE	Acetylcholinesterase (Cartwright Blood Group)	Protein Coding	52	GC07M100889	3.41	https://www.genecards.org/cgi-bin/carddisp.pl?gene=ACHE
GHRH	Growth Hormone Releasing Hormone	Protein Coding	46	GC20M037251	3.41	https://www.genecards.org/cgi-bin/carddisp.pl?gene=GHRH
ACADM	Acyl-CoA Dehydrogenase Medium Chain	Protein Coding	53	GC01P075724	3.4	https://www.genecards.org/cgi-bin/carddisp.pl?gene=ACADM
KDM1A	Lysine Demethylase 1A	Protein Coding	53	GC01P023019	3.4	https://www.genecards.org/cgi-bin/carddisp.pl?gene=KDM1A
ACTL7A	Actin Like 7A	Protein Coding	41	GC09P108862	3.4	https://www.genecards.org/cgi-bin/carddisp.pl?gene=ACTL7A
CYP2J2	Cytochrome P450 Family 2 Subfamily J Member 2	Protein Coding	50	GC01M059893	3.4	https://www.genecards.org/cgi-bin/carddisp.pl?gene=CYP2J2
NFIC	Nuclear Factor I C	Protein Coding	46	GC19P003359	3.39	https://www.genecards.org/cgi-bin/carddisp.pl?gene=NFIC
MAP2K1	Mitogen-Activated Protein Kinase Kinase 1	Protein Coding	61	GC15P066386	3.38	https://www.genecards.org/cgi-bin/carddisp.pl?gene=MAP2K1
GBA3	Glucosylceramidase Beta 3 (Gene/Pseudogene)	Protein Coding	42	GC04P022694	3.38	https://www.genecards.org/cgi-bin/carddisp.pl?gene=GBA3
MIR584	MicroRNA 584	RNA Gene	19	GC05M149062	3.38	https://www.genecards.org/cgi-bin/carddisp.pl?gene=MIR584
CDH13	Cadherin 13	Protein Coding	48	GC16P082660	3.36	https://www.genecards.org/cgi-bin/carddisp.pl?gene=CDH13
RPS27A	Ribosomal Protein S27a	Protein Coding	50	GC02P055231	3.36	https://www.genecards.org/cgi-bin/carddisp.pl?gene=RPS27A
CCN1	Cellular Communication Network Factor 1	Protein Coding	38	GC01P085581	3.36	https://www.genecards.org/cgi-bin/carddisp.pl?gene=CCN1
TFRC	Transferrin Receptor	Protein Coding	55	GC03M196027	3.36	https://www.genecards.org/cgi-bin/carddisp.pl?gene=TFRC
SLC5A2	Solute Carrier Family 5 Member 2	Protein Coding	53	GC16P031494	3.36	https://www.genecards.org/cgi-bin/carddisp.pl?gene=SLC5A2
CPT1B	Carnitine Palmitoyltransferase 1B	Protein Coding	50	GC22M050569	3.36	https://www.genecards.org/cgi-bin/carddisp.pl?gene=CPT1B
MIRLET7C	MicroRNA Let-7c	RNA Gene	22	GC21P016555	3.36	https://www.genecards.org/cgi-bin/carddisp.pl?gene=MIRLET7C
PRSS8	Serine Protease 8	Protein Coding	50	GC16M031142	3.35	https://www.genecards.org/cgi-bin/carddisp.pl?gene=PRSS8
GPX1	Glutathione Peroxidase 1	Protein Coding	54	GC03M049372	3.34	https://www.genecards.org/cgi-bin/carddisp.pl?gene=GPX1
CDKN1B	Cyclin Dependent Kinase Inhibitor 1B	Protein Coding	55	GC12P012716	3.34	https://www.genecards.org/cgi-bin/carddisp.pl?gene=CDKN1B
ACP5	Acid Phosphatase 5, Tartrate Resistant	Protein Coding	53	GC19M011574	3.34	https://www.genecards.org/cgi-bin/carddisp.pl?gene=ACP5
SMTN	Smoothelin	Protein Coding	45	GC22P031065	3.34	https://www.genecards.org/cgi-bin/carddisp.pl?gene=SMTN
CYP2E1	Cytochrome P450 Family 2 Subfamily E Member 1	Protein Coding	52	GC10P133520	3.33	https://www.genecards.org/cgi-bin/carddisp.pl?gene=CYP2E1
CD163	CD163 Molecule	Protein Coding	49	GC12M007518	3.33	https://www.genecards.org/cgi-bin/carddisp.pl?gene=CD163
LIPG	Lipase G, Endothelial Type	Protein Coding	50	GC18P049560	3.33	https://www.genecards.org/cgi-bin/carddisp.pl?gene=LIPG
HSD3B2	Hydroxy-Delta-5-Steroid Dehydrogenase, 3 Beta- And Steroid Delta-Isomerase 2	Protein Coding	53	GC01P119414	3.33	https://www.genecards.org/cgi-bin/carddisp.pl?gene=HSD3B2
LTBP4	Latent Transforming Growth Factor Beta Binding Protein 4	Protein Coding	47	GC19P040592	3.32	https://www.genecards.org/cgi-bin/carddisp.pl?gene=LTBP4
TXNRD2	Thioredoxin Reductase 2	Protein Coding	53	GC22M019863	3.31	https://www.genecards.org/cgi-bin/carddisp.pl?gene=TXNRD2
DMD	Dystrophin	Protein Coding	52	GC0XM031047	3.31	https://www.genecards.org/cgi-bin/carddisp.pl?gene=DMD
TAP1	Transporter 1, ATP Binding Cassette Subfamily B Member	Protein Coding	55	GC06M032867	3.31	https://www.genecards.org/cgi-bin/carddisp.pl?gene=TAP1
SPTB	Spectrin Beta, Erythrocytic	Protein Coding	49	GC14M064746	3.31	https://www.genecards.org/cgi-bin/carddisp.pl?gene=SPTB
ATP1A2	ATPase Na+/K+ Transporting Subunit Alpha 2	Protein Coding	54	GC01P160085	3.31	https://www.genecards.org/cgi-bin/carddisp.pl?gene=ATP1A2
ABCG2	ATP Binding Cassette Subfamily G Member 2 (Junior Blood Group)	Protein Coding	58	GC04M088090	3.3	https://www.genecards.org/cgi-bin/carddisp.pl?gene=ABCG2
ENPP2	Ectonucleotide Pyrophosphatase/Phosphodiesterase 2	Protein Coding	50	GC08M119556	3.3	https://www.genecards.org/cgi-bin/carddisp.pl?gene=ENPP2
ACKR1	Atypical Chemokine Receptor 1 (Duffy Blood Group)	Protein Coding	41	GC01P159203	3.3	https://www.genecards.org/cgi-bin/carddisp.pl?gene=ACKR1
AHI1	Abelson Helper Integration Site 1	Protein Coding	49	GC06M135283	3.3	https://www.genecards.org/cgi-bin/carddisp.pl?gene=AHI1
ATP8B1	ATPase Phospholipid Transporting 8B1	Protein Coding	47	GC18M057646	3.3	https://www.genecards.org/cgi-bin/carddisp.pl?gene=ATP8B1
SERPINA12	Serpin Family A Member 12	Protein Coding	45	GC14M094487	3.3	https://www.genecards.org/cgi-bin/carddisp.pl?gene=SERPINA12
MSTN	Myostatin	Protein Coding	52	GC02M190055	3.3	https://www.genecards.org/cgi-bin/carddisp.pl?gene=MSTN
RHD	Rh Blood Group D Antigen	Protein Coding	47	GC01P025272	3.29	https://www.genecards.org/cgi-bin/carddisp.pl?gene=RHD
MEOX2	Mesenchyme Homeobox 2	Protein Coding	45	GC07M015617	3.29	https://www.genecards.org/cgi-bin/carddisp.pl?gene=MEOX2
PEX2	Peroxisomal Biogenesis Factor 2	Protein Coding	48	GC08M076980	3.27	https://www.genecards.org/cgi-bin/carddisp.pl?gene=PEX2
KLF1	Kruppel Like Factor 1	Protein Coding	51	GC19M012884	3.27	https://www.genecards.org/cgi-bin/carddisp.pl?gene=KLF1
MT-TM	Mitochondrially Encoded TRNA Methionine	RNA Gene	14	GCMTP004404	3.27	https://www.genecards.org/cgi-bin/carddisp.pl?gene=MT-TM
PRKAA2	Protein Kinase AMP-Activated Catalytic Subunit Alpha 2	Protein Coding	57	GC01P056645	3.27	https://www.genecards.org/cgi-bin/carddisp.pl?gene=PRKAA2
PROM1	Prominin 1	Protein Coding	51	GC04M015965	3.27	https://www.genecards.org/cgi-bin/carddisp.pl?gene=PROM1
GSR	Glutathione-Disulfide Reductase	Protein Coding	55	GC08M030655	3.27	https://www.genecards.org/cgi-bin/carddisp.pl?gene=GSR
BGN	Biglycan	Protein Coding	49	GC0XP153494	3.25	https://www.genecards.org/cgi-bin/carddisp.pl?gene=BGN
GJB1	Gap Junction Protein Beta 1	Protein Coding	54	GC0XP071215	3.24	https://www.genecards.org/cgi-bin/carddisp.pl?gene=GJB1
MYOD1	Myogenic Differentiation 1	Protein Coding	50	GC11P017741	3.24	https://www.genecards.org/cgi-bin/carddisp.pl?gene=MYOD1
IFI16	Interferon Gamma Inducible Protein 16	Protein Coding	49	GC01P158969	3.24	https://www.genecards.org/cgi-bin/carddisp.pl?gene=IFI16
CLDN3	Claudin 3	Protein Coding	46	GC07M073768	3.24	https://www.genecards.org/cgi-bin/carddisp.pl?gene=CLDN3
GIP	Gastric Inhibitory Polypeptide	Protein Coding	46	GC17M048958	3.24	https://www.genecards.org/cgi-bin/carddisp.pl?gene=GIP
SLC6A14	Solute Carrier Family 6 Member 14	Protein Coding	46	GC0XP116436	3.24	https://www.genecards.org/cgi-bin/carddisp.pl?gene=SLC6A14
WDR35	WD Repeat Domain 35	Protein Coding	46	GC02M019867	3.24	https://www.genecards.org/cgi-bin/carddisp.pl?gene=WDR35
CD177	CD177 Molecule	Protein Coding	44	GC19P043353	3.24	https://www.genecards.org/cgi-bin/carddisp.pl?gene=CD177
SLC30A9	Solute Carrier Family 30 Member 9	Protein Coding	44	GC04P041992	3.24	https://www.genecards.org/cgi-bin/carddisp.pl?gene=SLC30A9
PIEZO1	Piezo Type Mechanosensitive Ion Channel Component 1	Protein Coding	42	GC16M088781	3.24	https://www.genecards.org/cgi-bin/carddisp.pl?gene=PIEZO1
BCL7B	BCL7B, BAF Complex Component	Protein Coding	41	GC07M073536	3.24	https://www.genecards.org/cgi-bin/carddisp.pl?gene=BCL7B
MIR181C	MicroRNA 181c	RNA Gene	22	GC19P013858	3.24	https://www.genecards.org/cgi-bin/carddisp.pl?gene=MIR181C
MIR24-2	MicroRNA 24-2	RNA Gene	20	GC19M013929	3.24	https://www.genecards.org/cgi-bin/carddisp.pl?gene=MIR24-2
HDLCQ1	High Density Lipoprotein Cholesterol Level QTL 1	Genetic Locus	7	GC09U900262	3.24	https://www.genecards.org/cgi-bin/carddisp.pl?gene=HDLCQ1
MIR210	MicroRNA 210	RNA Gene	22	GC11M000578	3.24	https://www.genecards.org/cgi-bin/carddisp.pl?gene=MIR210
CYP4F2	Cytochrome P450 Family 4 Subfamily F Member 2	Protein Coding	51	GC19M015878	3.24	https://www.genecards.org/cgi-bin/carddisp.pl?gene=CYP4F2
MIR124-1	MicroRNA 124-1	RNA Gene	21	GC08M009901	3.24	https://www.genecards.org/cgi-bin/carddisp.pl?gene=MIR124-1
ABCC2	ATP Binding Cassette Subfamily C Member 2	Protein Coding	57	GC10P099782	3.23	https://www.genecards.org/cgi-bin/carddisp.pl?gene=ABCC2
MMP7	Matrix Metallopeptidase 7	Protein Coding	55	GC11M102425	3.23	https://www.genecards.org/cgi-bin/carddisp.pl?gene=MMP7
NR1I2	Nuclear Receptor Subfamily 1 Group I Member 2	Protein Coding	52	GC03P119780	3.23	https://www.genecards.org/cgi-bin/carddisp.pl?gene=NR1I2
CD38	CD38 Molecule	Protein Coding	51	GC04P015779	3.23	https://www.genecards.org/cgi-bin/carddisp.pl?gene=CD38
E2F1	E2F Transcription Factor 1	Protein Coding	50	GC20M033675	3.23	https://www.genecards.org/cgi-bin/carddisp.pl?gene=E2F1
CXCL5	C-X-C Motif Chemokine Ligand 5	Protein Coding	47	GC04M073995	3.23	https://www.genecards.org/cgi-bin/carddisp.pl?gene=CXCL5
GTF3A	General Transcription Factor IIIA	Protein Coding	42	GC13P027427	3.23	https://www.genecards.org/cgi-bin/carddisp.pl?gene=GTF3A
NUDT6	Nudix Hydrolase 6	Protein Coding	42	GC04M122888	3.23	https://www.genecards.org/cgi-bin/carddisp.pl?gene=NUDT6
MTR	5-Methyltetrahydrofolate-Homocysteine Methyltransferase	Protein Coding	53	GC01P236795	3.23	https://www.genecards.org/cgi-bin/carddisp.pl?gene=MTR
BAG3	BCL2 Associated Athanogene 3	Protein Coding	50	GC10P119651	3.22	https://www.genecards.org/cgi-bin/carddisp.pl?gene=BAG3
SCN5A	Sodium Voltage-Gated Channel Alpha Subunit 5	Protein Coding	58	GC03M038549	3.21	https://www.genecards.org/cgi-bin/carddisp.pl?gene=SCN5A
SLC4A7	Solute Carrier Family 4 Member 7	Protein Coding	49	GC03M027372	3.19	https://www.genecards.org/cgi-bin/carddisp.pl?gene=SLC4A7
OXSR1	Oxidative Stress Responsive Kinase 1	Protein Coding	47	GC03P038183	3.19	https://www.genecards.org/cgi-bin/carddisp.pl?gene=OXSR1
TPMT	Thiopurine S-Methyltransferase	Protein Coding	55	GC06M018072	3.19	https://www.genecards.org/cgi-bin/carddisp.pl?gene=TPMT
PCK2	Phosphoenolpyruvate Carboxykinase 2, Mitochondrial	Protein Coding	52	GC14P024094	3.19	https://www.genecards.org/cgi-bin/carddisp.pl?gene=PCK2
XRCC4	X-Ray Repair Cross Complementing 4	Protein Coding	49	GC05P083077	3.19	https://www.genecards.org/cgi-bin/carddisp.pl?gene=XRCC4
CYP2C8	Cytochrome P450 Family 2 Subfamily C Member 8	Protein Coding	55	GC10M095038	3.19	https://www.genecards.org/cgi-bin/carddisp.pl?gene=CYP2C8
FHL1	Four And A Half LIM Domains 1	Protein Coding	52	GC0XP136146	3.17	https://www.genecards.org/cgi-bin/carddisp.pl?gene=FHL1
LGALS1	Galectin 1	Protein Coding	49	GC22P037675	3.17	https://www.genecards.org/cgi-bin/carddisp.pl?gene=LGALS1
KL	Klotho	Protein Coding	52	GC13P033016	3.16	https://www.genecards.org/cgi-bin/carddisp.pl?gene=KL
ASS1	Argininosuccinate Synthase 1	Protein Coding	55	GC09P130444	3.16	https://www.genecards.org/cgi-bin/carddisp.pl?gene=ASS1
MECOM	MDS1 And EVI1 Complex Locus	Protein Coding	53	GC03M169083	3.16	https://www.genecards.org/cgi-bin/carddisp.pl?gene=MECOM
DDAH1	Dimethylarginine Dimethylaminohydrolase 1	Protein Coding	50	GC01M085318	3.14	https://www.genecards.org/cgi-bin/carddisp.pl?gene=DDAH1
GGCX	Gamma-Glutamyl Carboxylase	Protein Coding	52	GC02M085544	3.13	https://www.genecards.org/cgi-bin/carddisp.pl?gene=GGCX
PDYN	Prodynorphin	Protein Coding	50	GC20M001907	3.13	https://www.genecards.org/cgi-bin/carddisp.pl?gene=PDYN
HBS1L	HBS1 Like Translational GTPase	Protein Coding	46	GC06M134904	3.13	https://www.genecards.org/cgi-bin/carddisp.pl?gene=HBS1L
PCK1	Phosphoenolpyruvate Carboxykinase 1	Protein Coding	55	GC20P057561	3.12	https://www.genecards.org/cgi-bin/carddisp.pl?gene=PCK1
PMS1	PMS1 Homolog 1, Mismatch Repair System Component	Protein Coding	46	GC02P189784	3.11	https://www.genecards.org/cgi-bin/carddisp.pl?gene=PMS1
HTR3A	5-Hydroxytryptamine Receptor 3A	Protein Coding	53	GC11P113974	3.1	https://www.genecards.org/cgi-bin/carddisp.pl?gene=HTR3A
HSP90AA1	Heat Shock Protein 90 Alpha Family Class A Member 1	Protein Coding	55	GC14M102080	3.1	https://www.genecards.org/cgi-bin/carddisp.pl?gene=HSP90AA1
SLIT2	Slit Guidance Ligand 2	Protein Coding	51	GC04P020556	3.1	https://www.genecards.org/cgi-bin/carddisp.pl?gene=SLIT2
VIM	Vimentin	Protein Coding	57	GC10P017227	3.1	https://www.genecards.org/cgi-bin/carddisp.pl?gene=VIM
DNM1	Dynamin 1	Protein Coding	57	GC09P128203	3.1	https://www.genecards.org/cgi-bin/carddisp.pl?gene=DNM1
LIG4	DNA Ligase 4	Protein Coding	55	GC13M108207	3.1	https://www.genecards.org/cgi-bin/carddisp.pl?gene=LIG4
GLDC	Glycine Decarboxylase	Protein Coding	55	GC09M006522	3.1	https://www.genecards.org/cgi-bin/carddisp.pl?gene=GLDC
DGAT1	Diacylglycerol O-Acyltransferase 1	Protein Coding	54	GC08M144319	3.1	https://www.genecards.org/cgi-bin/carddisp.pl?gene=DGAT1
PIKFYVE	Phosphoinositide Kinase, FYVE-Type Zinc Finger Containing	Protein Coding	54	GC02P208266	3.1	https://www.genecards.org/cgi-bin/carddisp.pl?gene=PIKFYVE
PKLR	Pyruvate Kinase L/R	Protein Coding	54	GC01M155289	3.1	https://www.genecards.org/cgi-bin/carddisp.pl?gene=PKLR
RAB7A	RAB7A, Member RAS Oncogene Family	Protein Coding	54	GC03P128727	3.1	https://www.genecards.org/cgi-bin/carddisp.pl?gene=RAB7A
ACACB	Acetyl-CoA Carboxylase Beta	Protein Coding	53	GC12P109116	3.1	https://www.genecards.org/cgi-bin/carddisp.pl?gene=ACACB
AXIN1	Axin 1	Protein Coding	53	GC16M000338	3.1	https://www.genecards.org/cgi-bin/carddisp.pl?gene=AXIN1
PAX8	Paired Box 8	Protein Coding	53	GC02M113215	3.1	https://www.genecards.org/cgi-bin/carddisp.pl?gene=PAX8
STX1A	Syntaxin 1A	Protein Coding	53	GC07M073700	3.1	https://www.genecards.org/cgi-bin/carddisp.pl?gene=STX1A
CDKN2C	Cyclin Dependent Kinase Inhibitor 2C	Protein Coding	52	GC01P050960	3.1	https://www.genecards.org/cgi-bin/carddisp.pl?gene=CDKN2C
GFPT1	Glutamine--Fructose-6-Phosphate Transaminase 1	Protein Coding	52	GC02M069283	3.1	https://www.genecards.org/cgi-bin/carddisp.pl?gene=GFPT1
ABHD5	Abhydrolase Domain Containing 5	Protein Coding	52	GC03P043707	3.1	https://www.genecards.org/cgi-bin/carddisp.pl?gene=ABHD5
FZD9	Frizzled Class Receptor 9	Protein Coding	51	GC07P073433	3.1	https://www.genecards.org/cgi-bin/carddisp.pl?gene=FZD9
LIG3	DNA Ligase 3	Protein Coding	51	GC17P034980	3.1	https://www.genecards.org/cgi-bin/carddisp.pl?gene=LIG3
MCOLN1	Mucolipin 1	Protein Coding	51	GC19P007523	3.1	https://www.genecards.org/cgi-bin/carddisp.pl?gene=MCOLN1
CFP	Complement Factor Properdin	Protein Coding	50	GC0XM047624	3.1	https://www.genecards.org/cgi-bin/carddisp.pl?gene=CFP
PRPS1	Phosphoribosyl Pyrophosphate Synthetase 1	Protein Coding	50	GC0XP107628	3.1	https://www.genecards.org/cgi-bin/carddisp.pl?gene=PRPS1
SPRY2	Sprouty RTK Signaling Antagonist 2	Protein Coding	50	GC13M080335	3.1	https://www.genecards.org/cgi-bin/carddisp.pl?gene=SPRY2
EWSR1	EWS RNA Binding Protein 1	Protein Coding	49	GC22P029269	3.1	https://www.genecards.org/cgi-bin/carddisp.pl?gene=EWSR1
PKD2L1	Polycystin 2 Like 1, Transient Receptor Potential Cation Channel	Protein Coding	49	GC10M100288	3.1	https://www.genecards.org/cgi-bin/carddisp.pl?gene=PKD2L1
PDGFRL	Platelet Derived Growth Factor Receptor Like	Protein Coding	49	GC08P017576	3.1	https://www.genecards.org/cgi-bin/carddisp.pl?gene=PDGFRL
SLC39A14	Solute Carrier Family 39 Member 14	Protein Coding	49	GC08P022280	3.1	https://www.genecards.org/cgi-bin/carddisp.pl?gene=SLC39A14
EPX	Eosinophil Peroxidase	Protein Coding	48	GC17P058192	3.1	https://www.genecards.org/cgi-bin/carddisp.pl?gene=EPX
DLX3	Distal-Less Homeobox 3	Protein Coding	48	GC17M049990	3.1	https://www.genecards.org/cgi-bin/carddisp.pl?gene=DLX3
SIM1	SIM BHLH Transcription Factor 1	Protein Coding	48	GC06M100386	3.1	https://www.genecards.org/cgi-bin/carddisp.pl?gene=SIM1
DDHD2	DDHD Domain Containing 2	Protein Coding	47	GC08P038208	3.1	https://www.genecards.org/cgi-bin/carddisp.pl?gene=DDHD2
EXOSC2	Exosome Component 2	Protein Coding	47	GC09P130693	3.1	https://www.genecards.org/cgi-bin/carddisp.pl?gene=EXOSC2
FCGRT	Fc Fragment Of IgG Receptor And Transporter	Protein Coding	47	GC19P049506	3.1	https://www.genecards.org/cgi-bin/carddisp.pl?gene=FCGRT
FLCN	Folliculin	Protein Coding	47	GC17M017212	3.1	https://www.genecards.org/cgi-bin/carddisp.pl?gene=FLCN
BCOR	BCL6 Corepressor	Protein Coding	47	GC0XM040049	3.1	https://www.genecards.org/cgi-bin/carddisp.pl?gene=BCOR
CRELD1	Cysteine Rich With EGF Like Domains 1	Protein Coding	47	GC03P009934	3.1	https://www.genecards.org/cgi-bin/carddisp.pl?gene=CRELD1
BPI	Bactericidal Permeability Increasing Protein	Protein Coding	47	GC20P038304	3.1	https://www.genecards.org/cgi-bin/carddisp.pl?gene=BPI
GCM2	Glial Cells Missing Homolog 2	Protein Coding	47	GC06M010873	3.1	https://www.genecards.org/cgi-bin/carddisp.pl?gene=GCM2
SMARCA5	SWI/SNF Related, Matrix Associated, Actin Dependent Regulator Of Chromatin, Subfamily A, Member 5	Protein Coding	47	GC04P143513	3.1	https://www.genecards.org/cgi-bin/carddisp.pl?gene=SMARCA5
THBS3	Thrombospondin 3	Protein Coding	47	GC01M155165	3.1	https://www.genecards.org/cgi-bin/carddisp.pl?gene=THBS3
LAT2	Linker For Activation Of T Cells Family Member 2	Protein Coding	46	GC07P074199	3.1	https://www.genecards.org/cgi-bin/carddisp.pl?gene=LAT2
SACM1L	SAC1 Like Phosphatidylinositide Phosphatase	Protein Coding	46	GC03P045730	3.1	https://www.genecards.org/cgi-bin/carddisp.pl?gene=SACM1L
HBD	Hemoglobin Subunit Delta	Protein Coding	46	GC11M005232	3.1	https://www.genecards.org/cgi-bin/carddisp.pl?gene=HBD
SLC4A11	Solute Carrier Family 4 Member 11	Protein Coding	46	GC20M003203	3.1	https://www.genecards.org/cgi-bin/carddisp.pl?gene=SLC4A11
DNAJB11	DnaJ Heat Shock Protein Family (Hsp40) Member B11	Protein Coding	45	GC03P186567	3.1	https://www.genecards.org/cgi-bin/carddisp.pl?gene=DNAJB11
FKBP6	FKBP Prolyl Isomerase 6	Protein Coding	45	GC07P073328	3.1	https://www.genecards.org/cgi-bin/carddisp.pl?gene=FKBP6
SERPINA7	Serpin Family A Member 7	Protein Coding	45	GC0XM106032	3.1	https://www.genecards.org/cgi-bin/carddisp.pl?gene=SERPINA7
NSUN5	NOP2/Sun RNA Methyltransferase Family Member 5	Protein Coding	45	GC07M073302	3.1	https://www.genecards.org/cgi-bin/carddisp.pl?gene=NSUN5
RNF139	Ring Finger Protein 139	Protein Coding	45	GC08P124474	3.1	https://www.genecards.org/cgi-bin/carddisp.pl?gene=RNF139
NIF3L1	NGG1 Interacting Factor 3 Like 1	Protein Coding	45	GC02P200889	3.1	https://www.genecards.org/cgi-bin/carddisp.pl?gene=NIF3L1
GEMIN4	Gem Nuclear Organelle Associated Protein 4	Protein Coding	44	GC17M000744	3.1	https://www.genecards.org/cgi-bin/carddisp.pl?gene=GEMIN4
EDARADD	EDAR Associated Death Domain	Protein Coding	44	GC01P236348	3.1	https://www.genecards.org/cgi-bin/carddisp.pl?gene=EDARADD
FIP1L1	Factor Interacting With PAPOLA And CPSF1	Protein Coding	44	GC04P053378	3.1	https://www.genecards.org/cgi-bin/carddisp.pl?gene=FIP1L1
IBSP	Integrin Binding Sialoprotein	Protein Coding	44	GC04P087799	3.1	https://www.genecards.org/cgi-bin/carddisp.pl?gene=IBSP
BICC1	BicC Family RNA Binding Protein 1	Protein Coding	43	GC10P058513	3.1	https://www.genecards.org/cgi-bin/carddisp.pl?gene=BICC1
ABHD11	Abhydrolase Domain Containing 11	Protein Coding	43	GC07M073736	3.1	https://www.genecards.org/cgi-bin/carddisp.pl?gene=ABHD11
C12orf57	Chromosome 12 Open Reading Frame 57	Protein Coding	43	GC12P007544	3.1	https://www.genecards.org/cgi-bin/carddisp.pl?gene=C12orf57
PPARGC1B	PPARG Coactivator 1 Beta	Protein Coding	43	GC05P149730	3.1	https://www.genecards.org/cgi-bin/carddisp.pl?gene=PPARGC1B
TMEM107	Transmembrane Protein 107	Protein Coding	43	GC17M008559	3.1	https://www.genecards.org/cgi-bin/carddisp.pl?gene=TMEM107
AHDC1	AT-Hook DNA Binding Motif Containing 1	Protein Coding	42	GC01M027546	3.1	https://www.genecards.org/cgi-bin/carddisp.pl?gene=AHDC1
CCL18	C-C Motif Chemokine Ligand 18	Protein Coding	42	GC17P036064	3.1	https://www.genecards.org/cgi-bin/carddisp.pl?gene=CCL18
MTUS1	Microtubule Associated Scaffold Protein 1	Protein Coding	42	GC08M017643	3.1	https://www.genecards.org/cgi-bin/carddisp.pl?gene=MTUS1
SLC25A26	Solute Carrier Family 25 Member 26	Protein Coding	42	GC03P066120	3.1	https://www.genecards.org/cgi-bin/carddisp.pl?gene=SLC25A26
HSPBAP1	HSPB1 Associated Protein 1	Protein Coding	42	GC03M122739	3.1	https://www.genecards.org/cgi-bin/carddisp.pl?gene=HSPBAP1
CEP83	Centrosomal Protein 83	Protein Coding	41	GC12M094265	3.1	https://www.genecards.org/cgi-bin/carddisp.pl?gene=CEP83
ARL6IP6	ADP Ribosylation Factor Like GTPase 6 Interacting Protein 6	Protein Coding	40	GC02P152717	3.1	https://www.genecards.org/cgi-bin/carddisp.pl?gene=ARL6IP6
VPS37D	VPS37D, ESCRT-I Subunit	Protein Coding	39	GC07P073667	3.1	https://www.genecards.org/cgi-bin/carddisp.pl?gene=VPS37D
TRIM50	Tripartite Motif Containing 50	Protein Coding	39	GC07M073312	3.1	https://www.genecards.org/cgi-bin/carddisp.pl?gene=TRIM50
DNAJC30	DnaJ Heat Shock Protein Family (Hsp40) Member C30	Protein Coding	38	GC07M073680	3.1	https://www.genecards.org/cgi-bin/carddisp.pl?gene=DNAJC30
SPDYE1	Speedy/RINGO Cell Cycle Regulator Family Member E1	Protein Coding	36	GC07P043998	3.1	https://www.genecards.org/cgi-bin/carddisp.pl?gene=SPDYE1
BUD23	BUD23, RRNA Methyltransferase And Ribosome Maturation Factor	Protein Coding	34	GC07P073684	3.1	https://www.genecards.org/cgi-bin/carddisp.pl?gene=BUD23
SLC49A4	Solute Carrier Family 49 Member 4	Protein Coding	34	GC03P122796	3.1	https://www.genecards.org/cgi-bin/carddisp.pl?gene=SLC49A4
TRIM73	Tripartite Motif Containing 73	Protein Coding	34	GC07P075395	3.1	https://www.genecards.org/cgi-bin/carddisp.pl?gene=TRIM73
TRIM74	Tripartite Motif Containing 74	Protein Coding	34	GC07M072954	3.1	https://www.genecards.org/cgi-bin/carddisp.pl?gene=TRIM74
METTL27	Methyltransferase Like 27	Protein Coding	31	GC07M073835	3.1	https://www.genecards.org/cgi-bin/carddisp.pl?gene=METTL27
RCC1L	RCC1 Like	Protein Coding	30	GC07M075028	3.1	https://www.genecards.org/cgi-bin/carddisp.pl?gene=RCC1L
NSUN5P2	NOP2/Sun RNA Methyltransferase Family Member 5 Pseudogene 2	Pseudogene	29	GC07M072948	3.1	https://www.genecards.org/cgi-bin/carddisp.pl?gene=NSUN5P2
TMEM270	Transmembrane Protein 270	Protein Coding	27	GC07P073862	3.1	https://www.genecards.org/cgi-bin/carddisp.pl?gene=TMEM270
NSUN5P1	NOP2/Sun RNA Methyltransferase Family Member 5 Pseudogene 1	Pseudogene	25	GC07P075410	3.1	https://www.genecards.org/cgi-bin/carddisp.pl?gene=NSUN5P1
DIRC3	Disrupted In Renal Carcinoma 3	RNA Gene	24	GC02M217284	3.1	https://www.genecards.org/cgi-bin/carddisp.pl?gene=DIRC3
MIR191	MicroRNA 191	RNA Gene	21	GC03M049129	3.1	https://www.genecards.org/cgi-bin/carddisp.pl?gene=MIR191
MIR200B	MicroRNA 200b	RNA Gene	21	GC01P001167	3.1	https://www.genecards.org/cgi-bin/carddisp.pl?gene=MIR200B
MIR203A	MicroRNA 203a	RNA Gene	21	GC14P104119	3.1	https://www.genecards.org/cgi-bin/carddisp.pl?gene=MIR203A
MIR127	MicroRNA 127	RNA Gene	20	GC14P103287	3.1	https://www.genecards.org/cgi-bin/carddisp.pl?gene=MIR127
MIR181B1	MicroRNA 181b-1	RNA Gene	20	GC01M198858	3.1	https://www.genecards.org/cgi-bin/carddisp.pl?gene=MIR181B1
MIR181B2	MicroRNA 181b-2	RNA Gene	20	GC09P124693	3.1	https://www.genecards.org/cgi-bin/carddisp.pl?gene=MIR181B2
MIR32	MicroRNA 32	RNA Gene	20	GC09M109046	3.1	https://www.genecards.org/cgi-bin/carddisp.pl?gene=MIR32
MIR18A	MicroRNA 18a	RNA Gene	19	GC13P091397	3.1	https://www.genecards.org/cgi-bin/carddisp.pl?gene=MIR18A
MIR224	MicroRNA 224	RNA Gene	19	GC0XM151958	3.1	https://www.genecards.org/cgi-bin/carddisp.pl?gene=MIR224
GTF2IP1	General Transcription Factor IIi Pseudogene 1	Pseudogene	17	GC07M075185	3.1	https://www.genecards.org/cgi-bin/carddisp.pl?gene=GTF2IP1
ALMS1P1	ALMS1, Centrosome And Basal Body Associated Protein Pseudogene 1	Pseudogene	16	GC02P073644	3.1	https://www.genecards.org/cgi-bin/carddisp.pl?gene=ALMS1P1
ABHD11-AS1	ABHD11 Antisense RNA 1 (Tail To Tail)	RNA Gene	15	GC07P073735	3.1	https://www.genecards.org/cgi-bin/carddisp.pl?gene=ABHD11-AS1
MIR6719	MicroRNA 6719	RNA Gene	13	GC19M039829	3.1	https://www.genecards.org/cgi-bin/carddisp.pl?gene=MIR6719
ALMS1-IT1	ALMS1 Intronic Transcript 1	RNA Gene	12	GC02P073456	3.1	https://www.genecards.org/cgi-bin/carddisp.pl?gene=ALMS1-IT1
ANIB1	Aneurysm, Intracranial Berry 1	Genetic Locus	9	GC07U901527	3.1	https://www.genecards.org/cgi-bin/carddisp.pl?gene=ANIB1
GLC3B	Glaucoma 3, Primary Infantile, B	Genetic Locus	9	GC01U990073	3.1	https://www.genecards.org/cgi-bin/carddisp.pl?gene=GLC3B
WBSCR2	Williams-Beuren Syndrome Chromosome Region 2	Uncategorized	8	GC07U990122	3.1	https://www.genecards.org/cgi-bin/carddisp.pl?gene=WBSCR2
DIH1	Diaphragmatic Hernia 1	Genetic Locus	7	GC15U900495	3.1	https://www.genecards.org/cgi-bin/carddisp.pl?gene=DIH1
ANIB3	Aneurysm, Intracranial Berry 3	Genetic Locus	7	GC01U901131	3.1	https://www.genecards.org/cgi-bin/carddisp.pl?gene=ANIB3
ANIB4	Aneurysm, Intracranial Berry 4	Genetic Locus	7	GC05U900617	3.1	https://www.genecards.org/cgi-bin/carddisp.pl?gene=ANIB4
LCS1	Lymphedema-Cholestasis Syndrome 1	Genetic Locus	7	GC15U990138	3.1	https://www.genecards.org/cgi-bin/carddisp.pl?gene=LCS1
HBB-LCR	Beta-Globin Locus Control Region	Genetic Locus	7	GC11U902985	3.1	https://www.genecards.org/cgi-bin/carddisp.pl?gene=HBB-LCR
WBSCR23	Williams-Beuren Syndrome Chromosome Region 23	RNA Gene	6	GC07U904870	3.1	https://www.genecards.org/cgi-bin/carddisp.pl?gene=WBSCR23
AAT1	Aortic Aneurysm, Familial Thoracic 1	Genetic Locus	5	GC11U900016	3.1	https://www.genecards.org/cgi-bin/carddisp.pl?gene=AAT1
LOC105374804	Uncharacterized LOC105374804	RNA Gene	5	GC02M073352	3.1	https://www.genecards.org/cgi-bin/carddisp.pl?gene=LOC105374804
WG	Wegener Granulomatosis	Genetic Locus	5	GC06U900715	3.1	https://www.genecards.org/cgi-bin/carddisp.pl?gene=WG
VUR	Vesicoureteral Reflux	Genetic Locus	5	GC01U990318	3.1	https://www.genecards.org/cgi-bin/carddisp.pl?gene=VUR
AAT2	Aortic Aneurysm, Familial Thoracic 2	Genetic Locus	4	GC05U990187	3.1	https://www.genecards.org/cgi-bin/carddisp.pl?gene=AAT2
AOMS2	Abdominal Obesity-Metabolic Syndrome QTL2	Genetic Locus	4	GC17U990216	3.1	https://www.genecards.org/cgi-bin/carddisp.pl?gene=AOMS2
PSHK2	Pseudohyperkalemia, Familial, 2, Due To Red Cell Leak	Genetic Locus	4	GC02U900767	3.1	https://www.genecards.org/cgi-bin/carddisp.pl?gene=PSHK2
SLSN3	Senior-Loken Syndrome 3	Genetic Locus	4	GC03U990254	3.1	https://www.genecards.org/cgi-bin/carddisp.pl?gene=SLSN3
IGAN1	IgA Nephropathy	Genetic Locus	4	GC06U902604	3.1	https://www.genecards.org/cgi-bin/carddisp.pl?gene=IGAN1
DEL18P	Chromosome 18p Deletion Syndrome	Genetic Locus	3	GC18U900485	3.1	https://www.genecards.org/cgi-bin/carddisp.pl?gene=DEL18P
DEL3Q29	Chromosome 3q29 Microdeletion Syndrome	Genetic Locus	3	GC03U902124	3.1	https://www.genecards.org/cgi-bin/carddisp.pl?gene=DEL3Q29
DIH2	Hernia, Congenital Diaphragmatic 2	Genetic Locus	3	GC08U900815	3.1	https://www.genecards.org/cgi-bin/carddisp.pl?gene=DIH2
ANIB10	Aneurysm, Intracranial Berry, 10	Genetic Locus	3	GC08U901118	3.1	https://www.genecards.org/cgi-bin/carddisp.pl?gene=ANIB10
ANIB11	Aneurysm, Intracranial Berry, 11	Genetic Locus	3	GC08U901607	3.1	https://www.genecards.org/cgi-bin/carddisp.pl?gene=ANIB11
ANIB5	Aneurysm, Intracranial Berry, 5	Genetic Locus	3	GC00U923090	3.1	https://www.genecards.org/cgi-bin/carddisp.pl?gene=ANIB5
ANIB6	Aneurysm, Intracranial Berry, 6	Genetic Locus	3	GC09U901245	3.1	https://www.genecards.org/cgi-bin/carddisp.pl?gene=ANIB6
ANIB7	Aneurysm, Intracranial Berry, 7	Genetic Locus	3	GC11U901255	3.1	https://www.genecards.org/cgi-bin/carddisp.pl?gene=ANIB7
ANIB8	Aneurysm, Intracranial Berry, 8	Genetic Locus	3	GC14U900919	3.1	https://www.genecards.org/cgi-bin/carddisp.pl?gene=ANIB8
ANIB9	Aneurysm, Intracranial Berry, 9	Genetic Locus	3	GC02U901653	3.1	https://www.genecards.org/cgi-bin/carddisp.pl?gene=ANIB9
CMH21	Cardiomyopathy, Familial Hypertrophic, 21	Genetic Locus	3	GC07U903296	3.1	https://www.genecards.org/cgi-bin/carddisp.pl?gene=CMH21
PDA1	Patent Ductus Arteriosus, Susceptibility To	Genetic Locus	3	GC12U901666	3.1	https://www.genecards.org/cgi-bin/carddisp.pl?gene=PDA1
LOC108228208	7q11.23 Proximal Recombination Region	Uncategorized	3	GC07U904627	3.1	https://www.genecards.org/cgi-bin/carddisp.pl?gene=LOC108228208
LOC108228209	7q11.23 Distal Recombination Region	Uncategorized	3	GC07U904689	3.1	https://www.genecards.org/cgi-bin/carddisp.pl?gene=LOC108228209
LVSKS	Levy-Shanske Syndrome	Genetic Locus	3	GC15U901471	3.1	https://www.genecards.org/cgi-bin/carddisp.pl?gene=LVSKS
SS3	Sarcoidosis, Susceptibility To, 3	Genetic Locus	3	GC10U901083	3.1	https://www.genecards.org/cgi-bin/carddisp.pl?gene=SS3
PSS	Potocki-Shaffer Syndrome	Genetic Locus	3	GC11U900946	3.1	https://www.genecards.org/cgi-bin/carddisp.pl?gene=PSS
LOC106029311	Williams-Beuren Syndrome Centromeric Block B Recombination Region	Uncategorized	3	GC07U904737	3.1	https://www.genecards.org/cgi-bin/carddisp.pl?gene=LOC106029311
LOC106029312	Williams-Beuren Syndrome Medial Block B Recombination Region	Uncategorized	3	GC07U904720	3.1	https://www.genecards.org/cgi-bin/carddisp.pl?gene=LOC106029312
LOC106029313	Williams-Beuren Syndrome Telomeric Block B Recombination Region	Uncategorized	3	GC07U904740	3.1	https://www.genecards.org/cgi-bin/carddisp.pl?gene=LOC106029313
VUR4	Vesicoureteral Reflux 4	Genetic Locus	3	GC05U901598	3.1	https://www.genecards.org/cgi-bin/carddisp.pl?gene=VUR4
VUR5	Vesicoureteral Reflux 5	Genetic Locus	3	GC13U900875	3.1	https://www.genecards.org/cgi-bin/carddisp.pl?gene=VUR5
VUR6	Vesicoureteral Reflux 6	Genetic Locus	3	GC18U900684	3.1	https://www.genecards.org/cgi-bin/carddisp.pl?gene=VUR6
VUR7	Vesicoureteral Reflux 7	Genetic Locus	3	GC12U901707	3.1	https://www.genecards.org/cgi-bin/carddisp.pl?gene=VUR7
CA9	Carbonic Anhydrase 9	Protein Coding	51	GC09P035673	3.1	https://www.genecards.org/cgi-bin/carddisp.pl?gene=CA9
COX5A	Cytochrome C Oxidase Subunit 5A	Protein Coding	50	GC15M074919	3.09	https://www.genecards.org/cgi-bin/carddisp.pl?gene=COX5A
AOC3	Amine Oxidase, Copper Containing 3	Protein Coding	50	GC17P042851	3.08	https://www.genecards.org/cgi-bin/carddisp.pl?gene=AOC3
MIR9-2	MicroRNA 9-2	RNA Gene	20	GC05M088666	3.08	https://www.genecards.org/cgi-bin/carddisp.pl?gene=MIR9-2
HSPA4	Heat Shock Protein Family A (Hsp70) Member 4	Protein Coding	49	GC05P133051	3.08	https://www.genecards.org/cgi-bin/carddisp.pl?gene=HSPA4
F8	Coagulation Factor VIII	Protein Coding	52	GC0XM154835	3.07	https://www.genecards.org/cgi-bin/carddisp.pl?gene=F8
ANGPTL4	Angiopoietin Like 4	Protein Coding	52	GC19P008363	3.07	https://www.genecards.org/cgi-bin/carddisp.pl?gene=ANGPTL4
LAMA3	Laminin Subunit Alpha 3	Protein Coding	51	GC18P023689	3.07	https://www.genecards.org/cgi-bin/carddisp.pl?gene=LAMA3
MSRA	Methionine Sulfoxide Reductase A	Protein Coding	49	GC08P010054	3.07	https://www.genecards.org/cgi-bin/carddisp.pl?gene=MSRA
GTPBP3	GTP Binding Protein 3, Mitochondrial	Protein Coding	47	GC19P020325	3.06	https://www.genecards.org/cgi-bin/carddisp.pl?gene=GTPBP3
NBAS	Neuroblastoma Amplified Sequence	Protein Coding	45	GC02M015224	3.06	https://www.genecards.org/cgi-bin/carddisp.pl?gene=NBAS
RNU4ATAC	RNA, U4atac Small Nuclear (U12-Dependent Splicing)	RNA Gene	23	GC02P121531	3.06	https://www.genecards.org/cgi-bin/carddisp.pl?gene=RNU4ATAC
CDK5	Cyclin Dependent Kinase 5	Protein Coding	59	GC07M151053	3.06	https://www.genecards.org/cgi-bin/carddisp.pl?gene=CDK5
LYN	LYN Proto-Oncogene, Src Family Tyrosine Kinase	Protein Coding	57	GC08P055879	3.06	https://www.genecards.org/cgi-bin/carddisp.pl?gene=LYN
ABI1	Abl Interactor 1	Protein Coding	47	GC10M026746	3.06	https://www.genecards.org/cgi-bin/carddisp.pl?gene=ABI1
HOXA2	Homeobox A2	Protein Coding	47	GC07M027100	3.06	https://www.genecards.org/cgi-bin/carddisp.pl?gene=HOXA2
PKD1L1	Polycystin 1 Like 1, Transient Receptor Potential Channel Interacting	Protein Coding	44	GC07M047774	3.06	https://www.genecards.org/cgi-bin/carddisp.pl?gene=PKD1L1
LINC00467	Long Intergenic Non-Protein Coding RNA 467	RNA Gene	22	GC01P211382	3.06	https://www.genecards.org/cgi-bin/carddisp.pl?gene=LINC00467
UBE2M	Ubiquitin Conjugating Enzyme E2 M	Protein Coding	49	GC19M058555	3.05	https://www.genecards.org/cgi-bin/carddisp.pl?gene=UBE2M
CAND1	Cullin Associated And Neddylation Dissociated 1	Protein Coding	43	GC12P067270	3.05	https://www.genecards.org/cgi-bin/carddisp.pl?gene=CAND1
COPS8	COP9 Signalosome Subunit 8	Protein Coding	42	GC02P237085	3.05	https://www.genecards.org/cgi-bin/carddisp.pl?gene=COPS8
NFKB1	Nuclear Factor Kappa B Subunit 1	Protein Coding	60	GC04P102501	3.05	https://www.genecards.org/cgi-bin/carddisp.pl?gene=NFKB1
GLB1	Galactosidase Beta 1	Protein Coding	54	GC03M033013	3.04	https://www.genecards.org/cgi-bin/carddisp.pl?gene=GLB1
TFR2	Transferrin Receptor 2	Protein Coding	51	GC07M100620	3.04	https://www.genecards.org/cgi-bin/carddisp.pl?gene=TFR2
PLCE1	Phospholipase C Epsilon 1	Protein Coding	50	GC10P093993	3.04	https://www.genecards.org/cgi-bin/carddisp.pl?gene=PLCE1
PTK2B	Protein Tyrosine Kinase 2 Beta	Protein Coding	55	GC08P027311	3.04	https://www.genecards.org/cgi-bin/carddisp.pl?gene=PTK2B
TFAP2A	Transcription Factor AP-2 Alpha	Protein Coding	53	GC06M010393	3.04	https://www.genecards.org/cgi-bin/carddisp.pl?gene=TFAP2A
VIPR1	Vasoactive Intestinal Peptide Receptor 1	Protein Coding	53	GC03P042520	3.04	https://www.genecards.org/cgi-bin/carddisp.pl?gene=VIPR1
CYP2C19	Cytochrome P450 Family 2 Subfamily C Member 19	Protein Coding	55	GC10P094762	3.04	https://www.genecards.org/cgi-bin/carddisp.pl?gene=CYP2C19
CAST	Calpastatin	Protein Coding	51	GC05P096525	3.03	https://www.genecards.org/cgi-bin/carddisp.pl?gene=CAST
PDE4A	Phosphodiesterase 4A	Protein Coding	52	GC19P010392	3.02	https://www.genecards.org/cgi-bin/carddisp.pl?gene=PDE4A
EMILIN1	Elastin Microfibril Interfacer 1	Protein Coding	44	GC02P027078	3.02	https://www.genecards.org/cgi-bin/carddisp.pl?gene=EMILIN1
DUSP2	Dual Specificity Phosphatase 2	Protein Coding	47	GC02M096160	3.01	https://www.genecards.org/cgi-bin/carddisp.pl?gene=DUSP2
NPY5R	Neuropeptide Y Receptor Y5	Protein Coding	49	GC04P163343	3	https://www.genecards.org/cgi-bin/carddisp.pl?gene=NPY5R
PROK1	Prokineticin 1	Protein Coding	42	GC01P110451	3	https://www.genecards.org/cgi-bin/carddisp.pl?gene=PROK1
FCGR2A	Fc Fragment Of IgG Receptor IIa	Protein Coding	52	GC01P161505	2.99	https://www.genecards.org/cgi-bin/carddisp.pl?gene=FCGR2A
PDP1	Pyruvate Dehyrogenase Phosphatase Catalytic Subunit 1	Protein Coding	52	GC08P093857	2.99	https://www.genecards.org/cgi-bin/carddisp.pl?gene=PDP1
BCL11A	BCL11A, BAF Complex Component	Protein Coding	49	GC02M060420	2.99	https://www.genecards.org/cgi-bin/carddisp.pl?gene=BCL11A
NELL1	Neural EGFL Like 1	Protein Coding	45	GC11P020647	2.99	https://www.genecards.org/cgi-bin/carddisp.pl?gene=NELL1
CCL22	C-C Motif Chemokine Ligand 22	Protein Coding	44	GC16P057359	2.99	https://www.genecards.org/cgi-bin/carddisp.pl?gene=CCL22
BANK1	B Cell Scaffold Protein With Ankyrin Repeats 1	Protein Coding	43	GC04P101411	2.99	https://www.genecards.org/cgi-bin/carddisp.pl?gene=BANK1
SLC22A3	Solute Carrier Family 22 Member 3	Protein Coding	50	GC06P160348	2.98	https://www.genecards.org/cgi-bin/carddisp.pl?gene=SLC22A3
PON2	Paraoxonase 2	Protein Coding	49	GC07M095404	2.98	https://www.genecards.org/cgi-bin/carddisp.pl?gene=PON2
PDLIM5	PDZ And LIM Domain 5	Protein Coding	46	GC04P094451	2.98	https://www.genecards.org/cgi-bin/carddisp.pl?gene=PDLIM5
FREM1	FRAS1 Related Extracellular Matrix 1	Protein Coding	47	GC09M014730	2.96	https://www.genecards.org/cgi-bin/carddisp.pl?gene=FREM1
SLC9A3	Solute Carrier Family 9 Member A3	Protein Coding	53	GC05M000472	2.96	https://www.genecards.org/cgi-bin/carddisp.pl?gene=SLC9A3
FLT4	Fms Related Tyrosine Kinase 4	Protein Coding	60	GC05M180607	2.96	https://www.genecards.org/cgi-bin/carddisp.pl?gene=FLT4
NPY2R	Neuropeptide Y Receptor Y2	Protein Coding	49	GC04P155173	2.96	https://www.genecards.org/cgi-bin/carddisp.pl?gene=NPY2R
HSPB1	Heat Shock Protein Family B (Small) Member 1	Protein Coding	57	GC07P076302	2.95	https://www.genecards.org/cgi-bin/carddisp.pl?gene=HSPB1
CASZ1	Castor Zinc Finger 1	Protein Coding	43	GC01M010642	2.95	https://www.genecards.org/cgi-bin/carddisp.pl?gene=CASZ1
TNFSF12	TNF Superfamily Member 12	Protein Coding	46	GC17P007773	2.94	https://www.genecards.org/cgi-bin/carddisp.pl?gene=TNFSF12
MOV10	Mov10 RISC Complex RNA Helicase	Protein Coding	45	GC01P112673	2.94	https://www.genecards.org/cgi-bin/carddisp.pl?gene=MOV10
CCR5	C-C Motif Chemokine Receptor 5 (Gene/Pseudogene)	Protein Coding	53	GC03P046387	2.94	https://www.genecards.org/cgi-bin/carddisp.pl?gene=CCR5
LZTR1	Leucine Zipper Like Transcription Regulator 1	Protein Coding	49	GC22P020979	2.93	https://www.genecards.org/cgi-bin/carddisp.pl?gene=LZTR1
CDH4	Cadherin 4	Protein Coding	47	GC20P061252	2.93	https://www.genecards.org/cgi-bin/carddisp.pl?gene=CDH4
CCDC86	Coiled-Coil Domain Containing 86	Protein Coding	40	GC11P060841	2.93	https://www.genecards.org/cgi-bin/carddisp.pl?gene=CCDC86
MIR145	MicroRNA 145	RNA Gene	23	GC05P149430	2.93	https://www.genecards.org/cgi-bin/carddisp.pl?gene=MIR145
MIR31	MicroRNA 31	RNA Gene	20	GC09M021507	2.93	https://www.genecards.org/cgi-bin/carddisp.pl?gene=MIR31
SLC35F3	Solute Carrier Family 35 Member F3	Protein Coding	39	GC01P233904	2.93	https://www.genecards.org/cgi-bin/carddisp.pl?gene=SLC35F3
HAMP	Hepcidin Antimicrobial Peptide	Protein Coding	49	GC19P036871	2.93	https://www.genecards.org/cgi-bin/carddisp.pl?gene=HAMP
BCR	BCR, RhoGEF And GTPase Activating Protein	Protein Coding	58	GC22P023179	2.93	https://www.genecards.org/cgi-bin/carddisp.pl?gene=BCR
IDE	Insulin Degrading Enzyme	Protein Coding	55	GC10M092451	2.93	https://www.genecards.org/cgi-bin/carddisp.pl?gene=IDE
A2M	Alpha-2-Macroglobulin	Protein Coding	52	GC12M009067	2.93	https://www.genecards.org/cgi-bin/carddisp.pl?gene=A2M
PTPN3	Protein Tyrosine Phosphatase, Non-Receptor Type 3	Protein Coding	50	GC09M109375	2.93	https://www.genecards.org/cgi-bin/carddisp.pl?gene=PTPN3
LTF	Lactotransferrin	Protein Coding	50	GC03M046435	2.93	https://www.genecards.org/cgi-bin/carddisp.pl?gene=LTF
IGFBP2	Insulin Like Growth Factor Binding Protein 2	Protein Coding	50	GC02P216632	2.93	https://www.genecards.org/cgi-bin/carddisp.pl?gene=IGFBP2
CCL4	C-C Motif Chemokine Ligand 4	Protein Coding	47	GC17P036103	2.93	https://www.genecards.org/cgi-bin/carddisp.pl?gene=CCL4
ATP2B3	ATPase Plasma Membrane Ca2+ Transporting 3	Protein Coding	53	GC0XP153517	2.92	https://www.genecards.org/cgi-bin/carddisp.pl?gene=ATP2B3
FABP3	Fatty Acid Binding Protein 3	Protein Coding	50	GC01M031365	2.91	https://www.genecards.org/cgi-bin/carddisp.pl?gene=FABP3
ERBB2	Erb-B2 Receptor Tyrosine Kinase 2	Protein Coding	62	GC17P039687	2.91	https://www.genecards.org/cgi-bin/carddisp.pl?gene=ERBB2
CAMK2G	Calcium/Calmodulin Dependent Protein Kinase II Gamma	Protein Coding	53	GC10M073812	2.91	https://www.genecards.org/cgi-bin/carddisp.pl?gene=CAMK2G
CNR2	Cannabinoid Receptor 2	Protein Coding	51	GC01M023870	2.91	https://www.genecards.org/cgi-bin/carddisp.pl?gene=CNR2
STEAP4	STEAP4 Metalloreductase	Protein Coding	46	GC07M088276	2.91	https://www.genecards.org/cgi-bin/carddisp.pl?gene=STEAP4
TNNI3K	TNNI3 Interacting Kinase	Protein Coding	46	GC01P074235	2.91	https://www.genecards.org/cgi-bin/carddisp.pl?gene=TNNI3K
GDF15	Growth Differentiation Factor 15	Protein Coding	48	GC19P020359	2.9	https://www.genecards.org/cgi-bin/carddisp.pl?gene=GDF15
CSF3	Colony Stimulating Factor 3	Protein Coding	47	GC17P040015	2.9	https://www.genecards.org/cgi-bin/carddisp.pl?gene=CSF3
DKK1	Dickkopf WNT Signaling Pathway Inhibitor 1	Protein Coding	52	GC10P052314	2.89	https://www.genecards.org/cgi-bin/carddisp.pl?gene=DKK1
CXCR4	C-X-C Motif Chemokine Receptor 4	Protein Coding	60	GC02M136114	2.89	https://www.genecards.org/cgi-bin/carddisp.pl?gene=CXCR4
MIR212	MicroRNA 212	RNA Gene	20	GC17M002050	2.89	https://www.genecards.org/cgi-bin/carddisp.pl?gene=MIR212
KLF4	Kruppel Like Factor 4	Protein Coding	52	GC09M107484	2.89	https://www.genecards.org/cgi-bin/carddisp.pl?gene=KLF4
IL21	Interleukin 21	Protein Coding	50	GC04M122612	2.89	https://www.genecards.org/cgi-bin/carddisp.pl?gene=IL21
PNPLA3	Patatin Like Phospholipase Domain Containing 3	Protein Coding	48	GC22P043923	2.89	https://www.genecards.org/cgi-bin/carddisp.pl?gene=PNPLA3
MC3R	Melanocortin 3 Receptor	Protein Coding	48	GC20P056248	2.89	https://www.genecards.org/cgi-bin/carddisp.pl?gene=MC3R
SNCA	Synuclein Alpha	Protein Coding	57	GC04M089724	2.88	https://www.genecards.org/cgi-bin/carddisp.pl?gene=SNCA
WNT5A	Wnt Family Member 5A	Protein Coding	56	GC03M055474	2.88	https://www.genecards.org/cgi-bin/carddisp.pl?gene=WNT5A
FCGR3A	Fc Fragment Of IgG Receptor IIIa	Protein Coding	52	GC01M161541	2.88	https://www.genecards.org/cgi-bin/carddisp.pl?gene=FCGR3A
CCR7	C-C Motif Chemokine Receptor 7	Protein Coding	51	GC17M040556	2.88	https://www.genecards.org/cgi-bin/carddisp.pl?gene=CCR7
FUT2	Fucosyltransferase 2	Protein Coding	50	GC19P048695	2.88	https://www.genecards.org/cgi-bin/carddisp.pl?gene=FUT2
SELPLG	Selectin P Ligand	Protein Coding	49	GC12M108621	2.88	https://www.genecards.org/cgi-bin/carddisp.pl?gene=SELPLG
GPBAR1	G Protein-Coupled Bile Acid Receptor 1	Protein Coding	46	GC02P218259	2.88	https://www.genecards.org/cgi-bin/carddisp.pl?gene=GPBAR1
CENPB	Centromere Protein B	Protein Coding	45	GC20M003764	2.88	https://www.genecards.org/cgi-bin/carddisp.pl?gene=CENPB
PTER	Phosphotriesterase Related	Protein Coding	44	GC10P016436	2.88	https://www.genecards.org/cgi-bin/carddisp.pl?gene=PTER
MADCAM1	Mucosal Vascular Addressin Cell Adhesion Molecule 1	Protein Coding	44	GC19P000499	2.88	https://www.genecards.org/cgi-bin/carddisp.pl?gene=MADCAM1
TTC21B	Tetratricopeptide Repeat Domain 21B	Protein Coding	44	GC02M165905	2.88	https://www.genecards.org/cgi-bin/carddisp.pl?gene=TTC21B
TPM1	Tropomyosin 1	Protein Coding	56	GC15P070563	2.88	https://www.genecards.org/cgi-bin/carddisp.pl?gene=TPM1
TNC	Tenascin C	Protein Coding	53	GC09M115019	2.88	https://www.genecards.org/cgi-bin/carddisp.pl?gene=TNC
HTNB	Hypertension With Brachydactyly	Genetic Locus	3	GC00U936608	2.87	https://www.genecards.org/cgi-bin/carddisp.pl?gene=HTNB
ADRA2A	Adrenoceptor Alpha 2A	Protein Coding	53	GC10P111077	2.87	https://www.genecards.org/cgi-bin/carddisp.pl?gene=ADRA2A
BDKRB1	Bradykinin Receptor B1	Protein Coding	47	GC14P096255	2.86	https://www.genecards.org/cgi-bin/carddisp.pl?gene=BDKRB1
SAA4	Serum Amyloid A4, Constitutive	Protein Coding	44	GC11M018234	2.86	https://www.genecards.org/cgi-bin/carddisp.pl?gene=SAA4
PLAU	Plasminogen Activator, Urokinase	Protein Coding	58	GC10P073909	2.86	https://www.genecards.org/cgi-bin/carddisp.pl?gene=PLAU
H6PD	Hexose-6-Phosphate Dehydrogenase/Glucose 1-Dehydrogenase	Protein Coding	49	GC01P009294	2.86	https://www.genecards.org/cgi-bin/carddisp.pl?gene=H6PD
DROSHA	Drosha Ribonuclease III	Protein Coding	47	GC05M031401	2.86	https://www.genecards.org/cgi-bin/carddisp.pl?gene=DROSHA
IL15	Interleukin 15	Protein Coding	47	GC04P141636	2.86	https://www.genecards.org/cgi-bin/carddisp.pl?gene=IL15
SERPINB1	Serpin Family B Member 1	Protein Coding	47	GC06M002833	2.86	https://www.genecards.org/cgi-bin/carddisp.pl?gene=SERPINB1
MTRR	5-Methyltetrahydrofolate-Homocysteine Methyltransferase Reductase	Protein Coding	49	GC05P007851	2.84	https://www.genecards.org/cgi-bin/carddisp.pl?gene=MTRR
ASL	Argininosuccinate Lyase	Protein Coding	52	GC07P066075	2.84	https://www.genecards.org/cgi-bin/carddisp.pl?gene=ASL
ERCC2	ERCC Excision Repair 2, TFIIH Core Complex Helicase Subunit	Protein Coding	53	GC19M045349	2.84	https://www.genecards.org/cgi-bin/carddisp.pl?gene=ERCC2
HTR2C	5-Hydroxytryptamine Receptor 2C	Protein Coding	53	GC0XP114584	2.84	https://www.genecards.org/cgi-bin/carddisp.pl?gene=HTR2C
DCN	Decorin	Protein Coding	53	GC12M091140	2.83	https://www.genecards.org/cgi-bin/carddisp.pl?gene=DCN
TRPM6	Transient Receptor Potential Cation Channel Subfamily M Member 6	Protein Coding	52	GC09M074725	2.83	https://www.genecards.org/cgi-bin/carddisp.pl?gene=TRPM6
RFC1	Replication Factor C Subunit 1	Protein Coding	50	GC04M039291	2.83	https://www.genecards.org/cgi-bin/carddisp.pl?gene=RFC1
MIR107	MicroRNA 107	RNA Gene	20	GC10M089602	2.83	https://www.genecards.org/cgi-bin/carddisp.pl?gene=MIR107
ABL1	ABL Proto-Oncogene 1, Non-Receptor Tyrosine Kinase	Protein Coding	60	GC09P130713	2.83	https://www.genecards.org/cgi-bin/carddisp.pl?gene=ABL1
PTPRC	Protein Tyrosine Phosphatase, Receptor Type C	Protein Coding	57	GC01P198607	2.83	https://www.genecards.org/cgi-bin/carddisp.pl?gene=PTPRC
PTPRF	Protein Tyrosine Phosphatase, Receptor Type F	Protein Coding	57	GC01P043527	2.83	https://www.genecards.org/cgi-bin/carddisp.pl?gene=PTPRF
SHH	Sonic Hedgehog	Protein Coding	56	GC07M155799	2.83	https://www.genecards.org/cgi-bin/carddisp.pl?gene=SHH
FOXA2	Forkhead Box A2	Protein Coding	50	GC20M022581	2.83	https://www.genecards.org/cgi-bin/carddisp.pl?gene=FOXA2
GFRA1	GDNF Family Receptor Alpha 1	Protein Coding	50	GC10M116056	2.83	https://www.genecards.org/cgi-bin/carddisp.pl?gene=GFRA1
C4B	Complement C4B (Chido Blood Group)	Protein Coding	49	GC06P032014	2.83	https://www.genecards.org/cgi-bin/carddisp.pl?gene=C4B
GAP43	Growth Associated Protein 43	Protein Coding	48	GC03P115623	2.83	https://www.genecards.org/cgi-bin/carddisp.pl?gene=GAP43
PSMC6	Proteasome 26S Subunit, ATPase 6	Protein Coding	47	GC14P052707	2.83	https://www.genecards.org/cgi-bin/carddisp.pl?gene=PSMC6
SNRNP70	Small Nuclear Ribonucleoprotein U1 Subunit 70	Protein Coding	46	GC19P049085	2.83	https://www.genecards.org/cgi-bin/carddisp.pl?gene=SNRNP70
NOMO1	NODAL Modulator 1	Protein Coding	38	GC16P014880	2.83	https://www.genecards.org/cgi-bin/carddisp.pl?gene=NOMO1
ETS1	ETS Proto-Oncogene 1, Transcription Factor	Protein Coding	55	GC11M128458	2.82	https://www.genecards.org/cgi-bin/carddisp.pl?gene=ETS1
KCNN4	Potassium Calcium-Activated Channel Subfamily N Member 4	Protein Coding	55	GC19M043767	2.81	https://www.genecards.org/cgi-bin/carddisp.pl?gene=KCNN4
RNF213	Ring Finger Protein 213	Protein Coding	46	GC17P080260	2.81	https://www.genecards.org/cgi-bin/carddisp.pl?gene=RNF213
OPA1	OPA1, Mitochondrial Dynamin Like GTPase	Protein Coding	50	GC03P193594	2.8	https://www.genecards.org/cgi-bin/carddisp.pl?gene=OPA1
HJV	Hemojuvelin BMP Co-Receptor	Protein Coding	40	GC01M146018	2.8	https://www.genecards.org/cgi-bin/carddisp.pl?gene=HJV
MAPK7	Mitogen-Activated Protein Kinase 7	Protein Coding	55	GC17P019379	2.8	https://www.genecards.org/cgi-bin/carddisp.pl?gene=MAPK7
MAT1A	Methionine Adenosyltransferase 1A	Protein Coding	53	GC10M080271	2.8	https://www.genecards.org/cgi-bin/carddisp.pl?gene=MAT1A
BLVRA	Biliverdin Reductase A	Protein Coding	52	GC07P043798	2.8	https://www.genecards.org/cgi-bin/carddisp.pl?gene=BLVRA
CNTLN	Centlein	Protein Coding	42	GC09P017124	2.8	https://www.genecards.org/cgi-bin/carddisp.pl?gene=CNTLN
MIR27B	MicroRNA 27b	RNA Gene	22	GC09P095099	2.8	https://www.genecards.org/cgi-bin/carddisp.pl?gene=MIR27B
MIR96	MicroRNA 96	RNA Gene	20	GC07M129774	2.8	https://www.genecards.org/cgi-bin/carddisp.pl?gene=MIR96
ATF1	Activating Transcription Factor 1	Protein Coding	53	GC12P050763	2.78	https://www.genecards.org/cgi-bin/carddisp.pl?gene=ATF1
MAOA	Monoamine Oxidase A	Protein Coding	55	GC0XP043654	2.78	https://www.genecards.org/cgi-bin/carddisp.pl?gene=MAOA
LOC110973015	NOS3 5' Regulatory Region	Uncategorized	3	GC07U904752	2.78	https://www.genecards.org/cgi-bin/carddisp.pl?gene=LOC110973015
SLC22A5	Solute Carrier Family 22 Member 5	Protein Coding	53	GC05P132369	2.78	https://www.genecards.org/cgi-bin/carddisp.pl?gene=SLC22A5
BACE1	Beta-Secretase 1	Protein Coding	52	GC11M117285	2.78	https://www.genecards.org/cgi-bin/carddisp.pl?gene=BACE1
EMD	Emerin	Protein Coding	52	GC0XP154379	2.77	https://www.genecards.org/cgi-bin/carddisp.pl?gene=EMD
NDUFV1	NADH:Ubiquinone Oxidoreductase Core Subunit V1	Protein Coding	52	GC11P067624	2.77	https://www.genecards.org/cgi-bin/carddisp.pl?gene=NDUFV1
MAD2L2	Mitotic Arrest Deficient 2 Like 2	Protein Coding	50	GC01M011734	2.77	https://www.genecards.org/cgi-bin/carddisp.pl?gene=MAD2L2
FKTN	Fukutin	Protein Coding	45	GC09P105558	2.77	https://www.genecards.org/cgi-bin/carddisp.pl?gene=FKTN
MAP3K20	Mitogen-Activated Protein Kinase Kinase Kinase 20	Protein Coding	43	GC02P173076	2.77	https://www.genecards.org/cgi-bin/carddisp.pl?gene=MAP3K20
AK1	Adenylate Kinase 1	Protein Coding	55	GC09M127866	2.76	https://www.genecards.org/cgi-bin/carddisp.pl?gene=AK1
TRIM21	Tripartite Motif Containing 21	Protein Coding	49	GC11M004406	2.76	https://www.genecards.org/cgi-bin/carddisp.pl?gene=TRIM21
GPA33	Glycoprotein A33	Protein Coding	45	GC01M167022	2.76	https://www.genecards.org/cgi-bin/carddisp.pl?gene=GPA33
LAX1	Lymphocyte Transmembrane Adaptor 1	Protein Coding	42	GC01P203768	2.76	https://www.genecards.org/cgi-bin/carddisp.pl?gene=LAX1
PRDM16	PR/SET Domain 16	Protein Coding	52	GC01P003068	2.75	https://www.genecards.org/cgi-bin/carddisp.pl?gene=PRDM16
MYB	MYB Proto-Oncogene, Transcription Factor	Protein Coding	56	GC06P135125	2.74	https://www.genecards.org/cgi-bin/carddisp.pl?gene=MYB
RPS6KB1	Ribosomal Protein S6 Kinase B1	Protein Coding	55	GC17P059893	2.74	https://www.genecards.org/cgi-bin/carddisp.pl?gene=RPS6KB1
RASA1	RAS P21 Protein Activator 1	Protein Coding	53	GC05P087267	2.74	https://www.genecards.org/cgi-bin/carddisp.pl?gene=RASA1
AVPR1B	Arginine Vasopressin Receptor 1B	Protein Coding	49	GC01M206109	2.74	https://www.genecards.org/cgi-bin/carddisp.pl?gene=AVPR1B
MFAP5	Microfibril Associated Protein 5	Protein Coding	47	GC12M008637	2.73	https://www.genecards.org/cgi-bin/carddisp.pl?gene=MFAP5
SLC34A1	Solute Carrier Family 34 Member 1	Protein Coding	49	GC05P177380	2.73	https://www.genecards.org/cgi-bin/carddisp.pl?gene=SLC34A1
ANPEP	Alanyl Aminopeptidase, Membrane	Protein Coding	55	GC15M089784	2.72	https://www.genecards.org/cgi-bin/carddisp.pl?gene=ANPEP
ESM1	Endothelial Cell Specific Molecule 1	Protein Coding	44	GC05M054977	2.72	https://www.genecards.org/cgi-bin/carddisp.pl?gene=ESM1
SUCNR1	Succinate Receptor 1	Protein Coding	46	GC03P151873	2.72	https://www.genecards.org/cgi-bin/carddisp.pl?gene=SUCNR1
HMGN2	High Mobility Group Nucleosomal Binding Domain 2	Protein Coding	44	GC01P026483	2.72	https://www.genecards.org/cgi-bin/carddisp.pl?gene=HMGN2
KCTD13	Potassium Channel Tetramerization Domain Containing 13	Protein Coding	41	GC16M029905	2.72	https://www.genecards.org/cgi-bin/carddisp.pl?gene=KCTD13
ADRA2C	Adrenoceptor Alpha 2C	Protein Coding	51	GC04P003804	2.7	https://www.genecards.org/cgi-bin/carddisp.pl?gene=ADRA2C
CGB3	Chorionic Gonadotropin Subunit Beta 3	Protein Coding	35	GC19M049024	2.7	https://www.genecards.org/cgi-bin/carddisp.pl?gene=CGB3
EYA4	EYA Transcriptional Coactivator And Phosphatase 4	Protein Coding	49	GC06P133185	2.69	https://www.genecards.org/cgi-bin/carddisp.pl?gene=EYA4
ITGB1	Integrin Subunit Beta 1	Protein Coding	56	GC10M032936	2.69	https://www.genecards.org/cgi-bin/carddisp.pl?gene=ITGB1
SALL1	Spalt Like Transcription Factor 1	Protein Coding	50	GC16M051217	2.69	https://www.genecards.org/cgi-bin/carddisp.pl?gene=SALL1
PAWR	Pro-Apoptotic WT1 Regulator	Protein Coding	46	GC12M079574	2.69	https://www.genecards.org/cgi-bin/carddisp.pl?gene=PAWR
HLX	H2.0 Like Homeobox	Protein Coding	45	GC01P220879	2.69	https://www.genecards.org/cgi-bin/carddisp.pl?gene=HLX
ERBB4	Erb-B2 Receptor Tyrosine Kinase 4	Protein Coding	62	GC02M211375	2.69	https://www.genecards.org/cgi-bin/carddisp.pl?gene=ERBB4
AKT3	AKT Serine/Threonine Kinase 3	Protein Coding	60	GC01M243488	2.69	https://www.genecards.org/cgi-bin/carddisp.pl?gene=AKT3
MAPK9	Mitogen-Activated Protein Kinase 9	Protein Coding	55	GC05M180234	2.69	https://www.genecards.org/cgi-bin/carddisp.pl?gene=MAPK9
ISG15	ISG15 Ubiquitin-Like Modifier	Protein Coding	54	GC01P001001	2.69	https://www.genecards.org/cgi-bin/carddisp.pl?gene=ISG15
DLAT	Dihydrolipoamide S-Acetyltransferase	Protein Coding	53	GC11P112024	2.69	https://www.genecards.org/cgi-bin/carddisp.pl?gene=DLAT
HDAC5	Histone Deacetylase 5	Protein Coding	53	GC17M044076	2.69	https://www.genecards.org/cgi-bin/carddisp.pl?gene=HDAC5
PRNP	Prion Protein	Protein Coding	53	GC20P004615	2.69	https://www.genecards.org/cgi-bin/carddisp.pl?gene=PRNP
HK2	Hexokinase 2	Protein Coding	53	GC02P074796	2.69	https://www.genecards.org/cgi-bin/carddisp.pl?gene=HK2
HPRT1	Hypoxanthine Phosphoribosyltransferase 1	Protein Coding	53	GC0XP134460	2.69	https://www.genecards.org/cgi-bin/carddisp.pl?gene=HPRT1
GFER	Growth Factor, Augmenter Of Liver Regeneration	Protein Coding	52	GC16P001984	2.69	https://www.genecards.org/cgi-bin/carddisp.pl?gene=GFER
ALAS2	5'-Aminolevulinate Synthase 2	Protein Coding	52	GC0XM055035	2.69	https://www.genecards.org/cgi-bin/carddisp.pl?gene=ALAS2
PLOD2	Procollagen-Lysine,2-Oxoglutarate 5-Dioxygenase 2	Protein Coding	52	GC03M146069	2.69	https://www.genecards.org/cgi-bin/carddisp.pl?gene=PLOD2
NGFR	Nerve Growth Factor Receptor	Protein Coding	52	GC17P049495	2.69	https://www.genecards.org/cgi-bin/carddisp.pl?gene=NGFR
HELLS	Helicase, Lymphoid Specific	Protein Coding	52	GC10P094501	2.69	https://www.genecards.org/cgi-bin/carddisp.pl?gene=HELLS
HEXA	Hexosaminidase Subunit Alpha	Protein Coding	52	GC15M072340	2.69	https://www.genecards.org/cgi-bin/carddisp.pl?gene=HEXA
IL11RA	Interleukin 11 Receptor Subunit Alpha	Protein Coding	52	GC09P034650	2.69	https://www.genecards.org/cgi-bin/carddisp.pl?gene=IL11RA
UBE2L3	Ubiquitin Conjugating Enzyme E2 L3	Protein Coding	52	GC22P021549	2.69	https://www.genecards.org/cgi-bin/carddisp.pl?gene=UBE2L3
DPAGT1	Dolichyl-Phosphate N-Acetylglucosaminephosphotransferase 1	Protein Coding	51	GC11M119096	2.69	https://www.genecards.org/cgi-bin/carddisp.pl?gene=DPAGT1
AIRE	Autoimmune Regulator	Protein Coding	51	GC21P044285	2.69	https://www.genecards.org/cgi-bin/carddisp.pl?gene=AIRE
CCR4	C-C Motif Chemokine Receptor 4	Protein Coding	51	GC03P032968	2.69	https://www.genecards.org/cgi-bin/carddisp.pl?gene=CCR4
PITX1	Paired Like Homeodomain 1	Protein Coding	51	GC05M135027	2.69	https://www.genecards.org/cgi-bin/carddisp.pl?gene=PITX1
HPSE	Heparanase	Protein Coding	51	GC04M083292	2.69	https://www.genecards.org/cgi-bin/carddisp.pl?gene=HPSE
KMT2A	Lysine Methyltransferase 2A	Protein Coding	50	GC11P118436	2.69	https://www.genecards.org/cgi-bin/carddisp.pl?gene=KMT2A
ASXL1	ASXL Transcriptional Regulator 1	Protein Coding	50	GC20P032359	2.69	https://www.genecards.org/cgi-bin/carddisp.pl?gene=ASXL1
PTPRN	Protein Tyrosine Phosphatase, Receptor Type N	Protein Coding	50	GC02M219289	2.69	https://www.genecards.org/cgi-bin/carddisp.pl?gene=PTPRN
POLR1C	RNA Polymerase I And III Subunit C	Protein Coding	50	GC06P043764	2.69	https://www.genecards.org/cgi-bin/carddisp.pl?gene=POLR1C
GIT1	GIT ArfGAP 1	Protein Coding	50	GC17M029573	2.69	https://www.genecards.org/cgi-bin/carddisp.pl?gene=GIT1
SEPSECS	Sep (O-Phosphoserine) TRNA:Sec (Selenocysteine) TRNA Synthase	Protein Coding	50	GC04M025121	2.69	https://www.genecards.org/cgi-bin/carddisp.pl?gene=SEPSECS
CXCR1	C-X-C Motif Chemokine Receptor 1	Protein Coding	49	GC02M218162	2.69	https://www.genecards.org/cgi-bin/carddisp.pl?gene=CXCR1
FCGR3B	Fc Fragment Of IgG Receptor IIIb	Protein Coding	49	GC01M161623	2.69	https://www.genecards.org/cgi-bin/carddisp.pl?gene=FCGR3B
CD96	CD96 Molecule	Protein Coding	49	GC03P111292	2.69	https://www.genecards.org/cgi-bin/carddisp.pl?gene=CD96
IGFBP5	Insulin Like Growth Factor Binding Protein 5	Protein Coding	49	GC02M216672	2.69	https://www.genecards.org/cgi-bin/carddisp.pl?gene=IGFBP5
ICMT	Isoprenylcysteine Carboxyl Methyltransferase	Protein Coding	49	GC01M006282	2.69	https://www.genecards.org/cgi-bin/carddisp.pl?gene=ICMT
EHD1	EH Domain Containing 1	Protein Coding	48	GC11M064870	2.69	https://www.genecards.org/cgi-bin/carddisp.pl?gene=EHD1
RPS9	Ribosomal Protein S9	Protein Coding	48	GC19P054472	2.69	https://www.genecards.org/cgi-bin/carddisp.pl?gene=RPS9
SMUG1	Single-Strand-Selective Monofunctional Uracil-DNA Glycosylase 1	Protein Coding	48	GC12M054121	2.69	https://www.genecards.org/cgi-bin/carddisp.pl?gene=SMUG1
RAPGEF1	Rap Guanine Nucleotide Exchange Factor 1	Protein Coding	48	GC09M131576	2.69	https://www.genecards.org/cgi-bin/carddisp.pl?gene=RAPGEF1
TREM1	Triggering Receptor Expressed On Myeloid Cells 1	Protein Coding	48	GC06M041243	2.69	https://www.genecards.org/cgi-bin/carddisp.pl?gene=TREM1
DMBT1	Deleted In Malignant Brain Tumors 1	Protein Coding	47	GC10P122560	2.69	https://www.genecards.org/cgi-bin/carddisp.pl?gene=DMBT1
CCR9	C-C Motif Chemokine Receptor 9	Protein Coding	47	GC03P045903	2.69	https://www.genecards.org/cgi-bin/carddisp.pl?gene=CCR9
ANKH	ANKH Inorganic Pyrophosphate Transport Regulator	Protein Coding	47	GC05M014706	2.69	https://www.genecards.org/cgi-bin/carddisp.pl?gene=ANKH
GJC2	Gap Junction Protein Gamma 2	Protein Coding	47	GC01P228150	2.69	https://www.genecards.org/cgi-bin/carddisp.pl?gene=GJC2
MIP	Major Intrinsic Protein Of Lens Fiber	Protein Coding	47	GC12M056449	2.69	https://www.genecards.org/cgi-bin/carddisp.pl?gene=MIP
SSH1	Slingshot Protein Phosphatase 1	Protein Coding	47	GC12M108790	2.69	https://www.genecards.org/cgi-bin/carddisp.pl?gene=SSH1
SIL1	SIL1 Nucleotide Exchange Factor	Protein Coding	47	GC05M138957	2.69	https://www.genecards.org/cgi-bin/carddisp.pl?gene=SIL1
TES	Testin LIM Domain Protein	Protein Coding	47	GC07P116210	2.69	https://www.genecards.org/cgi-bin/carddisp.pl?gene=TES
SP100	SP100 Nuclear Antigen	Protein Coding	47	GC02P230415	2.69	https://www.genecards.org/cgi-bin/carddisp.pl?gene=SP100
CHIA	Chitinase, Acidic	Protein Coding	46	GC01P111291	2.69	https://www.genecards.org/cgi-bin/carddisp.pl?gene=CHIA
ELP3	Elongator Acetyltransferase Complex Subunit 3	Protein Coding	46	GC08P028006	2.69	https://www.genecards.org/cgi-bin/carddisp.pl?gene=ELP3
AIF1	Allograft Inflammatory Factor 1	Protein Coding	46	GC06P032185	2.69	https://www.genecards.org/cgi-bin/carddisp.pl?gene=AIF1
LILRB3	Leukocyte Immunoglobulin Like Receptor B3	Protein Coding	46	GC19M054216	2.69	https://www.genecards.org/cgi-bin/carddisp.pl?gene=LILRB3
RECQL5	RecQ Like Helicase 5	Protein Coding	46	GC17M075626	2.69	https://www.genecards.org/cgi-bin/carddisp.pl?gene=RECQL5
RBP3	Retinol Binding Protein 3	Protein Coding	46	GC10P047348	2.69	https://www.genecards.org/cgi-bin/carddisp.pl?gene=RBP3
SIGLEC1	Sialic Acid Binding Ig Like Lectin 1	Protein Coding	46	GC20M003667	2.69	https://www.genecards.org/cgi-bin/carddisp.pl?gene=SIGLEC1
STRA6	Stimulated By Retinoic Acid 6	Protein Coding	46	GC15M074179	2.69	https://www.genecards.org/cgi-bin/carddisp.pl?gene=STRA6
FRAS1	Fraser Extracellular Matrix Complex Subunit 1	Protein Coding	45	GC04P078056	2.69	https://www.genecards.org/cgi-bin/carddisp.pl?gene=FRAS1
ICOSLG	Inducible T Cell Costimulator Ligand	Protein Coding	45	GC21M044222	2.69	https://www.genecards.org/cgi-bin/carddisp.pl?gene=ICOSLG
GDF1	Growth Differentiation Factor 1	Protein Coding	44	GC19M018843	2.69	https://www.genecards.org/cgi-bin/carddisp.pl?gene=GDF1
FREM2	FRAS1 Related Extracellular Matrix Protein 2	Protein Coding	44	GC13P038687	2.69	https://www.genecards.org/cgi-bin/carddisp.pl?gene=FREM2
PENK	Proenkephalin	Protein Coding	44	GC08M056436	2.69	https://www.genecards.org/cgi-bin/carddisp.pl?gene=PENK
OMD	Osteomodulin	Protein Coding	44	GC09M092414	2.69	https://www.genecards.org/cgi-bin/carddisp.pl?gene=OMD
MTX1	Metaxin 1	Protein Coding	44	GC01P155208	2.69	https://www.genecards.org/cgi-bin/carddisp.pl?gene=MTX1
MRC1	Mannose Receptor C-Type 1	Protein Coding	44	GC10P017809	2.69	https://www.genecards.org/cgi-bin/carddisp.pl?gene=MRC1
MICA	MHC Class I Polypeptide-Related Sequence A	Protein Coding	44	GC06P031399	2.69	https://www.genecards.org/cgi-bin/carddisp.pl?gene=MICA
VGF	VGF Nerve Growth Factor Inducible	Protein Coding	44	GC07M101162	2.69	https://www.genecards.org/cgi-bin/carddisp.pl?gene=VGF
ELP2	Elongator Acetyltransferase Complex Subunit 2	Protein Coding	43	GC18P036129	2.69	https://www.genecards.org/cgi-bin/carddisp.pl?gene=ELP2
ZC4H2	Zinc Finger C4H2-Type Containing	Protein Coding	43	GC0XM064915	2.69	https://www.genecards.org/cgi-bin/carddisp.pl?gene=ZC4H2
COL22A1	Collagen Type XXII Alpha 1 Chain	Protein Coding	42	GC08M138588	2.69	https://www.genecards.org/cgi-bin/carddisp.pl?gene=COL22A1
POMGNT2	Protein O-Linked Mannose N-Acetylglucosaminyltransferase 2 (Beta 1,4-)	Protein Coding	42	GC03M043121	2.69	https://www.genecards.org/cgi-bin/carddisp.pl?gene=POMGNT2
RBMS2	RNA Binding Motif Single Stranded Interacting Protein 2	Protein Coding	42	GC12P056523	2.69	https://www.genecards.org/cgi-bin/carddisp.pl?gene=RBMS2
RBPJL	Recombination Signal Binding Protein For Immunoglobulin Kappa J Region Like	Protein Coding	42	GC20P045306	2.69	https://www.genecards.org/cgi-bin/carddisp.pl?gene=RBPJL
TMEM216	Transmembrane Protein 216	Protein Coding	42	GC11P061391	2.69	https://www.genecards.org/cgi-bin/carddisp.pl?gene=TMEM216
CFHR2	Complement Factor H Related 2	Protein Coding	41	GC01P196943	2.69	https://www.genecards.org/cgi-bin/carddisp.pl?gene=CFHR2
TECPR2	Tectonin Beta-Propeller Repeat Containing 2	Protein Coding	41	GC14P102362	2.69	https://www.genecards.org/cgi-bin/carddisp.pl?gene=TECPR2
INSL6	Insulin Like 6	Protein Coding	41	GC09M004991	2.69	https://www.genecards.org/cgi-bin/carddisp.pl?gene=INSL6
ZDHHC24	Zinc Finger DHHC-Type Containing 24	Protein Coding	41	GC11M066521	2.69	https://www.genecards.org/cgi-bin/carddisp.pl?gene=ZDHHC24
EIF1AD	Eukaryotic Translation Initiation Factor 1A Domain Containing	Protein Coding	38	GC11M065996	2.69	https://www.genecards.org/cgi-bin/carddisp.pl?gene=EIF1AD
IQCC	IQ Motif Containing C	Protein Coding	38	GC01P032205	2.69	https://www.genecards.org/cgi-bin/carddisp.pl?gene=IQCC
MITD1	Microtubule Interacting And Trafficking Domain Containing 1	Protein Coding	38	GC02M099152	2.69	https://www.genecards.org/cgi-bin/carddisp.pl?gene=MITD1
NOMO2	NODAL Modulator 2	Protein Coding	36	GC16M018435	2.69	https://www.genecards.org/cgi-bin/carddisp.pl?gene=NOMO2
NOMO3	NODAL Modulator 3	Protein Coding	36	GC16P016232	2.69	https://www.genecards.org/cgi-bin/carddisp.pl?gene=NOMO3
CENPS	Centromere Protein S	Protein Coding	32	GC01P010433	2.69	https://www.genecards.org/cgi-bin/carddisp.pl?gene=CENPS
CORO7-PAM16	CORO7-PAM16 Readthrough	Protein Coding	29	GC16M004340	2.69	https://www.genecards.org/cgi-bin/carddisp.pl?gene=CORO7-PAM16
IGF2-AS	IGF2 Antisense RNA	RNA Gene	28	GC11P002140	2.69	https://www.genecards.org/cgi-bin/carddisp.pl?gene=IGF2-AS
UCA1	Urothelial Cancer Associated 1	RNA Gene	23	GC19P015828	2.69	https://www.genecards.org/cgi-bin/carddisp.pl?gene=UCA1
MIR99A	MicroRNA 99a	RNA Gene	22	GC21P016539	2.69	https://www.genecards.org/cgi-bin/carddisp.pl?gene=MIR99A
SNHG1	Small Nucleolar RNA Host Gene 1	RNA Gene	22	GC11M062934	2.69	https://www.genecards.org/cgi-bin/carddisp.pl?gene=SNHG1
LINC00473	Long Intergenic Non-Protein Coding RNA 473	RNA Gene	21	GC06M165328	2.69	https://www.genecards.org/cgi-bin/carddisp.pl?gene=LINC00473
LINC00271	Long Intergenic Non-Protein Coding RNA 271	RNA Gene	20	GC06P135497	2.69	https://www.genecards.org/cgi-bin/carddisp.pl?gene=LINC00271
MIR152	MicroRNA 152	RNA Gene	20	GC17M048037	2.69	https://www.genecards.org/cgi-bin/carddisp.pl?gene=MIR152
DBH-AS1	DBH Antisense RNA 1	RNA Gene	19	GC09M133654	2.69	https://www.genecards.org/cgi-bin/carddisp.pl?gene=DBH-AS1
CASC15	Cancer Susceptibility 15	RNA Gene	19	GC06P021669	2.69	https://www.genecards.org/cgi-bin/carddisp.pl?gene=CASC15
MIR100HG	Mir-100-Let-7a-2-Mir-125b-1 Cluster Host Gene	RNA Gene	19	GC11M122029	2.69	https://www.genecards.org/cgi-bin/carddisp.pl?gene=MIR100HG
SNHG15	Small Nucleolar RNA Host Gene 15	RNA Gene	19	GC07M044983	2.69	https://www.genecards.org/cgi-bin/carddisp.pl?gene=SNHG15
SNHG6	Small Nucleolar RNA Host Gene 6	RNA Gene	17	GC08M066921	2.69	https://www.genecards.org/cgi-bin/carddisp.pl?gene=SNHG6
CCAT1	Colon Cancer Associated Transcript 1	RNA Gene	16	GC08M127207	2.69	https://www.genecards.org/cgi-bin/carddisp.pl?gene=CCAT1
HAGLR	HOXD Antisense Growth-Associated Long Non-Coding RNA	RNA Gene	15	GC02M176173	2.69	https://www.genecards.org/cgi-bin/carddisp.pl?gene=HAGLR
PDZRN3-AS1	PDZRN3 Antisense RNA 1	RNA Gene	14	GC03P073673	2.69	https://www.genecards.org/cgi-bin/carddisp.pl?gene=PDZRN3-AS1
LINC01370	Long Intergenic Non-Protein Coding RNA 1370	RNA Gene	12	GC20P040004	2.69	https://www.genecards.org/cgi-bin/carddisp.pl?gene=LINC01370
LOC105372273	Uncharacterized LOC105372273	RNA Gene	9	GC19P011205	2.69	https://www.genecards.org/cgi-bin/carddisp.pl?gene=LOC105372273
LOC101927179	Uncharacterized LOC101927179	RNA Gene	9	GC04P047831	2.69	https://www.genecards.org/cgi-bin/carddisp.pl?gene=LOC101927179
SLC7A1	Solute Carrier Family 7 Member 1	Protein Coding	49	GC13M029509	2.69	https://www.genecards.org/cgi-bin/carddisp.pl?gene=SLC7A1
BSND	Barttin CLCNK Type Accessory Beta Subunit	Protein Coding	47	GC01P054998	2.69	https://www.genecards.org/cgi-bin/carddisp.pl?gene=BSND
BMPR1A	Bone Morphogenetic Protein Receptor Type 1A	Protein Coding	57	GC10P086756	2.69	https://www.genecards.org/cgi-bin/carddisp.pl?gene=BMPR1A
KRIT1	KRIT1, Ankyrin Repeat Containing	Protein Coding	48	GC07M092198	2.67	https://www.genecards.org/cgi-bin/carddisp.pl?gene=KRIT1
F2R	Coagulation Factor II Thrombin Receptor	Protein Coding	53	GC05P076716	2.66	https://www.genecards.org/cgi-bin/carddisp.pl?gene=F2R
ITGA5	Integrin Subunit Alpha 5	Protein Coding	55	GC12M054396	2.66	https://www.genecards.org/cgi-bin/carddisp.pl?gene=ITGA5
IL7R	Interleukin 7 Receptor	Protein Coding	53	GC05P035852	2.66	https://www.genecards.org/cgi-bin/carddisp.pl?gene=IL7R
CTH	Cystathionine Gamma-Lyase	Protein Coding	57	GC01P070411	2.65	https://www.genecards.org/cgi-bin/carddisp.pl?gene=CTH
GAD1	Glutamate Decarboxylase 1	Protein Coding	58	GC02P170813	2.64	https://www.genecards.org/cgi-bin/carddisp.pl?gene=GAD1
FMO1	Flavin Containing Monooxygenase 1	Protein Coding	49	GC01P171217	2.64	https://www.genecards.org/cgi-bin/carddisp.pl?gene=FMO1
TSHB	Thyroid Stimulating Hormone Beta	Protein Coding	49	GC01P115029	2.64	https://www.genecards.org/cgi-bin/carddisp.pl?gene=TSHB
MTERF1	Mitochondrial Transcription Termination Factor 1	Protein Coding	38	GC07M091692	2.64	https://www.genecards.org/cgi-bin/carddisp.pl?gene=MTERF1
KRBOX4	KRAB Box Domain Containing 4	Protein Coding	34	GC0XP046446	2.64	https://www.genecards.org/cgi-bin/carddisp.pl?gene=KRBOX4
CD14	CD14 Molecule	Protein Coding	51	GC05M140594	2.63	https://www.genecards.org/cgi-bin/carddisp.pl?gene=CD14
SLC19A2	Solute Carrier Family 19 Member 2	Protein Coding	52	GC01M169433	2.62	https://www.genecards.org/cgi-bin/carddisp.pl?gene=SLC19A2
SLC22A12	Solute Carrier Family 22 Member 12	Protein Coding	50	GC11P064609	2.61	https://www.genecards.org/cgi-bin/carddisp.pl?gene=SLC22A12
OPRM1	Opioid Receptor Mu 1	Protein Coding	56	GC06P153921	2.61	https://www.genecards.org/cgi-bin/carddisp.pl?gene=OPRM1
ACSF3	Acyl-CoA Synthetase Family Member 3	Protein Coding	50	GC16P089088	2.6	https://www.genecards.org/cgi-bin/carddisp.pl?gene=ACSF3
HMOX2	Heme Oxygenase 2	Protein Coding	54	GC16P004474	2.6	https://www.genecards.org/cgi-bin/carddisp.pl?gene=HMOX2
ADORA2A	Adenosine A2a Receptor	Protein Coding	52	GC22P024417	2.59	https://www.genecards.org/cgi-bin/carddisp.pl?gene=ADORA2A
PLEKHA7	Pleckstrin Homology Domain Containing A7	Protein Coding	44	GC11M016803	2.59	https://www.genecards.org/cgi-bin/carddisp.pl?gene=PLEKHA7
MIR1225	MicroRNA 1225	RNA Gene	17	GC16M002090	2.59	https://www.genecards.org/cgi-bin/carddisp.pl?gene=MIR1225
SMAD1-AS1	SMAD1 Antisense RNA 1	RNA Gene	12	GC04M145514	2.59	https://www.genecards.org/cgi-bin/carddisp.pl?gene=SMAD1-AS1
LOC105371049	Uncharacterized LOC105371049	RNA Gene	9	GC16P002249	2.59	https://www.genecards.org/cgi-bin/carddisp.pl?gene=LOC105371049
MAPK3	Mitogen-Activated Protein Kinase 3	Protein Coding	56	GC16M030125	2.59	https://www.genecards.org/cgi-bin/carddisp.pl?gene=MAPK3
CPQ	Carboxypeptidase Q	Protein Coding	41	GC08P096645	2.57	https://www.genecards.org/cgi-bin/carddisp.pl?gene=CPQ
TXN2	Thioredoxin 2	Protein Coding	50	GC22M036467	2.56	https://www.genecards.org/cgi-bin/carddisp.pl?gene=TXN2
MLYCD	Malonyl-CoA Decarboxylase	Protein Coding	50	GC16P083899	2.55	https://www.genecards.org/cgi-bin/carddisp.pl?gene=MLYCD
VCP	Valosin Containing Protein	Protein Coding	55	GC09M035056	2.55	https://www.genecards.org/cgi-bin/carddisp.pl?gene=VCP
DRD3	Dopamine Receptor D3	Protein Coding	49	GC03M114128	2.54	https://www.genecards.org/cgi-bin/carddisp.pl?gene=DRD3
ADRA1B	Adrenoceptor Alpha 1B	Protein Coding	53	GC05P159916	2.54	https://www.genecards.org/cgi-bin/carddisp.pl?gene=ADRA1B
BTD	Biotinidase	Protein Coding	50	GC03P015621	2.53	https://www.genecards.org/cgi-bin/carddisp.pl?gene=BTD
SLC25A20	Solute Carrier Family 25 Member 20	Protein Coding	52	GC03M048869	2.53	https://www.genecards.org/cgi-bin/carddisp.pl?gene=SLC25A20
IL17A	Interleukin 17A	Protein Coding	49	GC06P052186	2.53	https://www.genecards.org/cgi-bin/carddisp.pl?gene=IL17A
TCAP	Titin-Cap	Protein Coding	48	GC17P039664	2.53	https://www.genecards.org/cgi-bin/carddisp.pl?gene=TCAP
GLUL	Glutamate-Ammonia Ligase	Protein Coding	56	GC01M182350	2.53	https://www.genecards.org/cgi-bin/carddisp.pl?gene=GLUL
MIR26A1	MicroRNA 26a-1	RNA Gene	22	GC03P037969	2.52	https://www.genecards.org/cgi-bin/carddisp.pl?gene=MIR26A1
GNAQ	G Protein Subunit Alpha Q	Protein Coding	56	GC09M077716	2.52	https://www.genecards.org/cgi-bin/carddisp.pl?gene=GNAQ
PDE3B	Phosphodiesterase 3B	Protein Coding	50	GC11P014621	2.51	https://www.genecards.org/cgi-bin/carddisp.pl?gene=PDE3B
CREBBP	CREB Binding Protein	Protein Coding	59	GC16M003726	2.5	https://www.genecards.org/cgi-bin/carddisp.pl?gene=CREBBP
CXADR	CXADR, Ig-Like Cell Adhesion Molecule	Protein Coding	48	GC21P017512	2.5	https://www.genecards.org/cgi-bin/carddisp.pl?gene=CXADR
MCF2L2	MCF.2 Cell Line Derived Transforming Sequence-Like 2	Protein Coding	41	GC03M183178	2.5	https://www.genecards.org/cgi-bin/carddisp.pl?gene=MCF2L2
ITGA2	Integrin Subunit Alpha 2	Protein Coding	52	GC05P052989	2.5	https://www.genecards.org/cgi-bin/carddisp.pl?gene=ITGA2
CTSK	Cathepsin K	Protein Coding	55	GC01M150768	2.5	https://www.genecards.org/cgi-bin/carddisp.pl?gene=CTSK
TRAF6	TNF Receptor Associated Factor 6	Protein Coding	53	GC11M036467	2.5	https://www.genecards.org/cgi-bin/carddisp.pl?gene=TRAF6
CASP4	Caspase 4	Protein Coding	52	GC11M104942	2.5	https://www.genecards.org/cgi-bin/carddisp.pl?gene=CASP4
TPM3	Tropomyosin 3	Protein Coding	53	GC01M154127	2.5	https://www.genecards.org/cgi-bin/carddisp.pl?gene=TPM3
TPSAB1	Tryptase Alpha/Beta 1	Protein Coding	49	GC16P001240	2.49	https://www.genecards.org/cgi-bin/carddisp.pl?gene=TPSAB1
DDB1	Damage Specific DNA Binding Protein 1	Protein Coding	47	GC11M061317	2.49	https://www.genecards.org/cgi-bin/carddisp.pl?gene=DDB1
DRD5	Dopamine Receptor D5	Protein Coding	50	GC04P009783	2.49	https://www.genecards.org/cgi-bin/carddisp.pl?gene=DRD5
ANGPTL8	Angiopoietin Like 8	Protein Coding	34	GC19P011238	2.47	https://www.genecards.org/cgi-bin/carddisp.pl?gene=ANGPTL8
TYK2	Tyrosine Kinase 2	Protein Coding	60	GC19M010350	2.47	https://www.genecards.org/cgi-bin/carddisp.pl?gene=TYK2
GPHN	Gephyrin	Protein Coding	55	GC14P066507	2.47	https://www.genecards.org/cgi-bin/carddisp.pl?gene=GPHN
LGI1	Leucine Rich Glioma Inactivated 1	Protein Coding	49	GC10P093757	2.47	https://www.genecards.org/cgi-bin/carddisp.pl?gene=LGI1
HS2ST1	Heparan Sulfate 2-O-Sulfotransferase 1	Protein Coding	47	GC01P086914	2.47	https://www.genecards.org/cgi-bin/carddisp.pl?gene=HS2ST1
PSEN2	Presenilin 2	Protein Coding	56	GC01P226870	2.46	https://www.genecards.org/cgi-bin/carddisp.pl?gene=PSEN2
DAG1	Dystroglycan 1	Protein Coding	53	GC03P049482	2.46	https://www.genecards.org/cgi-bin/carddisp.pl?gene=DAG1
SDC2	Syndecan 2	Protein Coding	52	GC08P096514	2.46	https://www.genecards.org/cgi-bin/carddisp.pl?gene=SDC2
TGFBI	Transforming Growth Factor Beta Induced	Protein Coding	52	GC05P136027	2.46	https://www.genecards.org/cgi-bin/carddisp.pl?gene=TGFBI
AGRN	Agrin	Protein Coding	51	GC01P001020	2.46	https://www.genecards.org/cgi-bin/carddisp.pl?gene=AGRN
NID1	Nidogen 1	Protein Coding	47	GC01M235975	2.46	https://www.genecards.org/cgi-bin/carddisp.pl?gene=NID1
PDHA1	Pyruvate Dehydrogenase E1 Alpha 1 Subunit	Protein Coding	55	GC0XP019271	2.45	https://www.genecards.org/cgi-bin/carddisp.pl?gene=PDHA1
NF2	Neurofibromin 2	Protein Coding	55	GC22P029603	2.45	https://www.genecards.org/cgi-bin/carddisp.pl?gene=NF2
MSH6	MutS Homolog 6	Protein Coding	55	GC02P047695	2.45	https://www.genecards.org/cgi-bin/carddisp.pl?gene=MSH6
GALK1	Galactokinase 1	Protein Coding	54	GC17M075751	2.45	https://www.genecards.org/cgi-bin/carddisp.pl?gene=GALK1
CCM2	CCM2 Scaffold Protein	Protein Coding	48	GC07P044999	2.45	https://www.genecards.org/cgi-bin/carddisp.pl?gene=CCM2
WNK3	WNK Lysine Deficient Protein Kinase 3	Protein Coding	46	GC0XM054235	2.45	https://www.genecards.org/cgi-bin/carddisp.pl?gene=WNK3
IL23R	Interleukin 23 Receptor	Protein Coding	51	GC01P067138	2.45	https://www.genecards.org/cgi-bin/carddisp.pl?gene=IL23R
SLC12A2	Solute Carrier Family 12 Member 2	Protein Coding	52	GC05P128083	2.44	https://www.genecards.org/cgi-bin/carddisp.pl?gene=SLC12A2
ITGA2B	Integrin Subunit Alpha 2b	Protein Coding	57	GC17M044373	2.44	https://www.genecards.org/cgi-bin/carddisp.pl?gene=ITGA2B
VLDLR	Very Low Density Lipoprotein Receptor	Protein Coding	54	GC09P002611	2.43	https://www.genecards.org/cgi-bin/carddisp.pl?gene=VLDLR
PTPRO	Protein Tyrosine Phosphatase, Receptor Type O	Protein Coding	52	GC12P015366	2.43	https://www.genecards.org/cgi-bin/carddisp.pl?gene=PTPRO
KRT1	Keratin 1	Protein Coding	51	GC12M052674	2.43	https://www.genecards.org/cgi-bin/carddisp.pl?gene=KRT1
GNA12	G Protein Subunit Alpha 12	Protein Coding	48	GC07M002728	2.43	https://www.genecards.org/cgi-bin/carddisp.pl?gene=GNA12
PLN	Phospholamban	Protein Coding	50	GC06P118548	2.43	https://www.genecards.org/cgi-bin/carddisp.pl?gene=PLN
NDUFS4	NADH:Ubiquinone Oxidoreductase Subunit S4	Protein Coding	49	GC05P053560	2.43	https://www.genecards.org/cgi-bin/carddisp.pl?gene=NDUFS4
SOAT1	Sterol O-Acyltransferase 1	Protein Coding	50	GC01P179262	2.42	https://www.genecards.org/cgi-bin/carddisp.pl?gene=SOAT1
ZNF831	Zinc Finger Protein 831	Protein Coding	39	GC20P059146	2.42	https://www.genecards.org/cgi-bin/carddisp.pl?gene=ZNF831
GNE	Glucosamine (UDP-N-Acetyl)-2-Epimerase/N-Acetylmannosamine Kinase	Protein Coding	50	GC09M036214	2.41	https://www.genecards.org/cgi-bin/carddisp.pl?gene=GNE
POMT1	Protein O-Mannosyltransferase 1	Protein Coding	50	GC09P131502	2.41	https://www.genecards.org/cgi-bin/carddisp.pl?gene=POMT1
SGCA	Sarcoglycan Alpha	Protein Coding	48	GC17P050164	2.41	https://www.genecards.org/cgi-bin/carddisp.pl?gene=SGCA
PIGT	Phosphatidylinositol Glycan Anchor Biosynthesis Class T	Protein Coding	47	GC20P045416	2.41	https://www.genecards.org/cgi-bin/carddisp.pl?gene=PIGT
ADH1B	Alcohol Dehydrogenase 1B (Class I), Beta Polypeptide	Protein Coding	50	GC04M099304	2.41	https://www.genecards.org/cgi-bin/carddisp.pl?gene=ADH1B
HOXA13	Homeobox A13	Protein Coding	50	GC07M027196	2.41	https://www.genecards.org/cgi-bin/carddisp.pl?gene=HOXA13
CDH17	Cadherin 17	Protein Coding	47	GC08M094127	2.41	https://www.genecards.org/cgi-bin/carddisp.pl?gene=CDH17
IL15RA	Interleukin 15 Receptor Subunit Alpha	Protein Coding	47	GC10M005991	2.41	https://www.genecards.org/cgi-bin/carddisp.pl?gene=IL15RA
DMAP1	DNA Methyltransferase 1 Associated Protein 1	Protein Coding	44	GC01P044214	2.41	https://www.genecards.org/cgi-bin/carddisp.pl?gene=DMAP1
CELF1	CUGBP Elav-Like Family Member 1	Protein Coding	44	GC11M055619	2.41	https://www.genecards.org/cgi-bin/carddisp.pl?gene=CELF1
CLNK	Cytokine Dependent Hematopoietic Cell Linker	Protein Coding	42	GC04M010491	2.41	https://www.genecards.org/cgi-bin/carddisp.pl?gene=CLNK
HOTTIP	HOXA Distal Transcript Antisense RNA	RNA Gene	22	GC07P027198	2.41	https://www.genecards.org/cgi-bin/carddisp.pl?gene=HOTTIP
HOXA11-AS	HOXA11 Antisense RNA	RNA Gene	20	GC07P027184	2.41	https://www.genecards.org/cgi-bin/carddisp.pl?gene=HOXA11-AS
HOXA-AS2	HOXA Cluster Antisense RNA 2	RNA Gene	19	GC07P027107	2.41	https://www.genecards.org/cgi-bin/carddisp.pl?gene=HOXA-AS2
ITGAL	Integrin Subunit Alpha L	Protein Coding	52	GC16P030483	2.41	https://www.genecards.org/cgi-bin/carddisp.pl?gene=ITGAL
HTR1A	5-Hydroxytryptamine Receptor 1A	Protein Coding	55	GC05M063960	2.4	https://www.genecards.org/cgi-bin/carddisp.pl?gene=HTR1A
ABCB7	ATP Binding Cassette Subfamily B Member 7	Protein Coding	49	GC0XM075053	2.4	https://www.genecards.org/cgi-bin/carddisp.pl?gene=ABCB7
TSHR	Thyroid Stimulating Hormone Receptor	Protein Coding	53	GC14P080954	2.4	https://www.genecards.org/cgi-bin/carddisp.pl?gene=TSHR
CX3CR1	C-X3-C Motif Chemokine Receptor 1	Protein Coding	51	GC03M039279	2.39	https://www.genecards.org/cgi-bin/carddisp.pl?gene=CX3CR1
TTF2	Transcription Termination Factor 2	Protein Coding	46	GC01P117060	2.39	https://www.genecards.org/cgi-bin/carddisp.pl?gene=TTF2
CSMD1	CUB And Sushi Multiple Domains 1	Protein Coding	42	GC08M002953	2.39	https://www.genecards.org/cgi-bin/carddisp.pl?gene=CSMD1
SLC9A3R2	SLC9A3 Regulator 2	Protein Coding	46	GC16P002241	2.39	https://www.genecards.org/cgi-bin/carddisp.pl?gene=SLC9A3R2
ZNF652	Zinc Finger Protein 652	Protein Coding	41	GC17M049289	2.39	https://www.genecards.org/cgi-bin/carddisp.pl?gene=ZNF652
OR4D2	Olfactory Receptor Family 4 Subfamily D Member 2	Protein Coding	39	GC17P058169	2.39	https://www.genecards.org/cgi-bin/carddisp.pl?gene=OR4D2
SMARCA2	SWI/SNF Related, Matrix Associated, Actin Dependent Regulator Of Chromatin, Subfamily A, Member 2	Protein Coding	56	GC09P002005	2.39	https://www.genecards.org/cgi-bin/carddisp.pl?gene=SMARCA2
RAN	RAN, Member RAS Oncogene Family	Protein Coding	51	GC12P130871	2.39	https://www.genecards.org/cgi-bin/carddisp.pl?gene=RAN
NBL1	NBL1, DAN Family BMP Antagonist	Protein Coding	46	GC01P019600	2.39	https://www.genecards.org/cgi-bin/carddisp.pl?gene=NBL1
NCR3	Natural Cytotoxicity Triggering Receptor 3	Protein Coding	45	GC06M031588	2.39	https://www.genecards.org/cgi-bin/carddisp.pl?gene=NCR3
ARID3B	AT-Rich Interaction Domain 3B	Protein Coding	44	GC15P074541	2.39	https://www.genecards.org/cgi-bin/carddisp.pl?gene=ARID3B
RLN2	Relaxin 2	Protein Coding	43	GC09M005311	2.37	https://www.genecards.org/cgi-bin/carddisp.pl?gene=RLN2
PNLIP	Pancreatic Lipase	Protein Coding	54	GC10P116545	2.36	https://www.genecards.org/cgi-bin/carddisp.pl?gene=PNLIP
YAP1	Yes Associated Protein 1	Protein Coding	54	GC11P102110	2.36	https://www.genecards.org/cgi-bin/carddisp.pl?gene=YAP1
VAMP2	Vesicle Associated Membrane Protein 2	Protein Coding	49	GC17M008544	2.35	https://www.genecards.org/cgi-bin/carddisp.pl?gene=VAMP2
SCN7A	Sodium Voltage-Gated Channel Alpha Subunit 7	Protein Coding	47	GC02M166403	2.35	https://www.genecards.org/cgi-bin/carddisp.pl?gene=SCN7A
WNK2	WNK Lysine Deficient Protein Kinase 2	Protein Coding	46	GC09P093184	2.35	https://www.genecards.org/cgi-bin/carddisp.pl?gene=WNK2
MYL2	Myosin Light Chain 2	Protein Coding	55	GC12M110910	2.34	https://www.genecards.org/cgi-bin/carddisp.pl?gene=MYL2
TTN	Titin	Protein Coding	54	GC02M178525	2.34	https://www.genecards.org/cgi-bin/carddisp.pl?gene=TTN
MDM2	MDM2 Proto-Oncogene	Protein Coding	59	GC12P068808	2.33	https://www.genecards.org/cgi-bin/carddisp.pl?gene=MDM2
JAK3	Janus Kinase 3	Protein Coding	58	GC19M017790	2.33	https://www.genecards.org/cgi-bin/carddisp.pl?gene=JAK3
EPHB2	EPH Receptor B2	Protein Coding	57	GC01P022710	2.33	https://www.genecards.org/cgi-bin/carddisp.pl?gene=EPHB2
NPM1	Nucleophosmin 1	Protein Coding	56	GC05P171387	2.33	https://www.genecards.org/cgi-bin/carddisp.pl?gene=NPM1
GLI3	GLI Family Zinc Finger 3	Protein Coding	56	GC07M042000	2.33	https://www.genecards.org/cgi-bin/carddisp.pl?gene=GLI3
MVK	Mevalonate Kinase	Protein Coding	55	GC12P109573	2.33	https://www.genecards.org/cgi-bin/carddisp.pl?gene=MVK
CTCF	CCCTC-Binding Factor	Protein Coding	53	GC16P067563	2.33	https://www.genecards.org/cgi-bin/carddisp.pl?gene=CTCF
ARSA	Arylsulfatase A	Protein Coding	53	GC22M050622	2.33	https://www.genecards.org/cgi-bin/carddisp.pl?gene=ARSA
PYGM	Glycogen Phosphorylase, Muscle Associated	Protein Coding	53	GC11M064763	2.33	https://www.genecards.org/cgi-bin/carddisp.pl?gene=PYGM
SLCO2B1	Solute Carrier Organic Anion Transporter Family Member 2B1	Protein Coding	51	GC11P075484	2.33	https://www.genecards.org/cgi-bin/carddisp.pl?gene=SLCO2B1
SALL4	Spalt Like Transcription Factor 4	Protein Coding	50	GC20M051784	2.33	https://www.genecards.org/cgi-bin/carddisp.pl?gene=SALL4
TAT	Tyrosine Aminotransferase	Protein Coding	50	GC16M071565	2.33	https://www.genecards.org/cgi-bin/carddisp.pl?gene=TAT
TRADD	TNFRSF1A Associated Via Death Domain	Protein Coding	49	GC16M067154	2.33	https://www.genecards.org/cgi-bin/carddisp.pl?gene=TRADD
CDIPT	CDP-Diacylglycerol--Inositol 3-Phosphatidyltransferase	Protein Coding	48	GC16M029869	2.33	https://www.genecards.org/cgi-bin/carddisp.pl?gene=CDIPT
PCM1	Pericentriolar Material 1	Protein Coding	47	GC08P017922	2.33	https://www.genecards.org/cgi-bin/carddisp.pl?gene=PCM1
CENPA	Centromere Protein A	Protein Coding	46	GC02P026750	2.33	https://www.genecards.org/cgi-bin/carddisp.pl?gene=CENPA
AP1M2	Adaptor Related Protein Complex 1 Subunit Mu 2	Protein Coding	46	GC19M010572	2.33	https://www.genecards.org/cgi-bin/carddisp.pl?gene=AP1M2
OBSCN	Obscurin, Cytoskeletal Calmodulin And Titin-Interacting RhoGEF	Protein Coding	46	GC01P228208	2.33	https://www.genecards.org/cgi-bin/carddisp.pl?gene=OBSCN
DYNC2H1	Dynein Cytoplasmic 2 Heavy Chain 1	Protein Coding	45	GC11P103109	2.33	https://www.genecards.org/cgi-bin/carddisp.pl?gene=DYNC2H1
TSLP	Thymic Stromal Lymphopoietin	Protein Coding	44	GC05P111070	2.33	https://www.genecards.org/cgi-bin/carddisp.pl?gene=TSLP
MIR30A	MicroRNA 30a	RNA Gene	20	GC06M071403	2.32	https://www.genecards.org/cgi-bin/carddisp.pl?gene=MIR30A
MTPN	Myotrophin	Protein Coding	42	GC07M135926	2.31	https://www.genecards.org/cgi-bin/carddisp.pl?gene=MTPN
F11R	F11 Receptor	Protein Coding	49	GC01M160965	2.29	https://www.genecards.org/cgi-bin/carddisp.pl?gene=F11R
IL4R	Interleukin 4 Receptor	Protein Coding	53	GC16P027325	2.29	https://www.genecards.org/cgi-bin/carddisp.pl?gene=IL4R
FBL	Fibrillarin	Protein Coding	49	GC19M039834	2.29	https://www.genecards.org/cgi-bin/carddisp.pl?gene=FBL
CCK	Cholecystokinin	Protein Coding	47	GC03M042274	2.29	https://www.genecards.org/cgi-bin/carddisp.pl?gene=CCK
ZFAT	Zinc Finger And AT-Hook Domain Containing	Protein Coding	42	GC08M134477	2.29	https://www.genecards.org/cgi-bin/carddisp.pl?gene=ZFAT
FGR	FGR Proto-Oncogene, Src Family Tyrosine Kinase	Protein Coding	55	GC01M027622	2.27	https://www.genecards.org/cgi-bin/carddisp.pl?gene=FGR
ASIC5	Acid Sensing Ion Channel Subunit Family Member 5	Protein Coding	39	GC04M155829	2.27	https://www.genecards.org/cgi-bin/carddisp.pl?gene=ASIC5
SLC25A5P2	Solute Carrier Family 25 Member 5 Pseudogene 2	Pseudogene	9	GC02M033839	2.27	https://www.genecards.org/cgi-bin/carddisp.pl?gene=SLC25A5P2
FSTL4	Follistatin Like 4	Protein Coding	41	GC05M133196	2.26	https://www.genecards.org/cgi-bin/carddisp.pl?gene=FSTL4
PDC	Phosducin	Protein Coding	44	GC01M186412	2.26	https://www.genecards.org/cgi-bin/carddisp.pl?gene=PDC
[truncated: 4,268 more rows]
[truncated: 4 more columns]
