# Supplementary material for: Systems Pharmacology-Based Strategy to Investigate Pharmacological Mechanisms of Radix Puerariae for Treatment of Hypertension
Source: Front Pharmacol. 2020 Mar 24;11:345. doi: 10.3389/fphar.2020.00345 (PMC7107014; doi:10.3389/fphar.2020.00345)
Supplement: Supplementary file 4 [file Table_4.xls]

## Sheet: Sheet1
Table S4: Detailed information between the active compounds and the gene symbols
Drug	Ingredient	Mol ID	Target	Disease
Radix Puerariae	daidzin	MOL009720	ALDH2	hypertension
	daidzin	MOL009720	MAOA
	daidzin	MOL009720	ACHE
	daidzin	MOL009720	GSK3B
	daidzin	MOL009720	KDR
	daidzin	MOL009720	F7
	daidzin	MOL009720	PPARG
	daidzin	MOL009720	ESR1
	daidzin	MOL009720	PTGS2
	daidzin	MOL009720	AR
	7-8-4'-Trihydroxyisoflavone	MOL004631	NCOA2
	7-8-4'-Trihydroxyisoflavone	MOL004631	CCNA2
	7-8-4'-Trihydroxyisoflavone	MOL004631	MAPK14
	7-8-4'-Trihydroxyisoflavone	MOL004631	ESR2
	7-8-4'-Trihydroxyisoflavone	MOL004631	PTGS2
	7-8-4'-Trihydroxyisoflavone	MOL004631	PPARG
	7-8-4'-Trihydroxyisoflavone	MOL004631	AR
	7-8-4'-Trihydroxyisoflavone	MOL004631	ESR1
	7-8-4'-Trihydroxyisoflavone	MOL004631	PTGS1
	puerarin	MOL012297	F2R
	puerarin	MOL012297	PLIN2
	puerarin	MOL012297	LEPR
	puerarin	MOL012297	CDKN1B
	puerarin	MOL012297	JAK3
	puerarin	MOL012297	GPT
	puerarin	MOL012297	ACE2
	puerarin	MOL012297	PDGFA
	puerarin	MOL012297	AKR1B1
	puerarin	MOL012297	AGTR1
	puerarin	MOL012297	SELP
	puerarin	MOL012297	CHEK2
	puerarin	MOL012297	GSTP1
	puerarin	MOL012297	PLAT
	puerarin	MOL012297	NOS3
	puerarin	MOL012297	BIRC5
	puerarin	MOL012297	MAPK9
	puerarin	MOL012297	VCAM1
	puerarin	MOL012297	PPARG
	puerarin	MOL012297	FAS
	puerarin	MOL012297	HIF1A
	puerarin	MOL012297	TIMP2
	puerarin	MOL012297	PRKCA
	puerarin	MOL012297	SOD1
	puerarin	MOL012297	CASP8
	puerarin	MOL012297	NFKBIA
	puerarin	MOL012297	CASP3
	puerarin	MOL012297	NOS2
	puerarin	MOL012297	JUN
	puerarin	MOL012297	TNFSF15
	puerarin	MOL012297	MMP9
	puerarin	MOL012297	MMP2
	puerarin	MOL012297	CASP9
	puerarin	MOL012297	BAX
	puerarin	MOL012297	FOS
	puerarin	MOL012297	BCL2
	puerarin	MOL012297	VEGFA
	puerarin	MOL012297	AKT1
	puerarin	MOL012297	STAT3
	puerarin	MOL012297	RELA
	puerarin	MOL012297	GSK3B
	puerarin	MOL012297	PTGS2
	puerarin	MOL012297	AR
	puerarin	MOL012297	ESR1
	3'-Methoxydaidzein	MOL002959	NCOA1
	3'-Methoxydaidzein	MOL002959	CCNA2
	3'-Methoxydaidzein	MOL002959	GSK3B
	3'-Methoxydaidzein	MOL002959	MAPK14
	3'-Methoxydaidzein	MOL002959	ESR2
	3'-Methoxydaidzein	MOL002959	RXRA
	3'-Methoxydaidzein	MOL002959	PTGS2
	3'-Methoxydaidzein	MOL002959	PPARG
	3'-Methoxydaidzein	MOL002959	AR
	3'-Methoxydaidzein	MOL002959	ESR1
	3'-Methoxydaidzein	MOL002959	PTGS1
	3'-Methoxydaidzein	MOL002959	NOS2
	(R)-Allantoin	MOL002347	PTGS2
	scoparone	MOL001999	TYR
	scoparone	MOL001999	CXCL8
	scoparone	MOL001999	CCL2
	scoparone	MOL001999	NFKBIA
	scoparone	MOL001999	RELA
	scoparone	MOL001999	PKIA
	scoparone	MOL001999	MAOB
	scoparone	MOL001999	LTA4H
	scoparone	MOL001999	SLC6A4
	scoparone	MOL001999	ADRB2
	scoparone	MOL001999	PTGS2
	scoparone	MOL001999	CHRM1
	scoparone	MOL001999	PTGS1
	lignoceric acid	MOL000663	NCF1
	genistein	MOL000481	SYK
	genistein	MOL000481	GLB1
	genistein	MOL000481	PTGFR
	genistein	MOL000481	PTGER2
	genistein	MOL000481	CYP24A1
	genistein	MOL000481	KCNJ11
	genistein	MOL000481	GCKR
	genistein	MOL000481	NCOR1
	genistein	MOL000481	CFTR
	genistein	MOL000481	APOA1
	genistein	MOL000481	MAP2K5
	genistein	MOL000481	KLK3
	genistein	MOL000481	AKR1B1
	genistein	MOL000481	INS
	genistein	MOL000481	ATM
	genistein	MOL000481	PPARA
	genistein	MOL000481	CHEK2
	genistein	MOL000481	UGT1A1
	genistein	MOL000481	GFAP
	genistein	MOL000481	BTK
	genistein	MOL000481	HMGCR
	genistein	MOL000481	NOS3
	genistein	MOL000481	BIRC5
	genistein	MOL000481	SOD2
	genistein	MOL000481	CXCL8
	genistein	MOL000481	FN1
	genistein	MOL000481	VCAM1
	genistein	MOL000481	SELE
	genistein	MOL000481	CCL2
	genistein	MOL000481	IL1B
	genistein	MOL000481	ICAM1
	genistein	MOL000481	PPARG
	genistein	MOL000481	AR
	genistein	MOL000481	ERBB2
	genistein	MOL000481	STAT1
	genistein	MOL000481	IGF1R
	genistein	MOL000481	HIF1A
	genistein	MOL000481	TIMP1
	genistein	MOL000481	RAF1
	genistein	MOL000481	RASGRF2
	genistein	MOL000481	MDM2
	genistein	MOL000481	LDLR
	genistein	MOL000481	TP63
	genistein	MOL000481	CASP3
	genistein	MOL000481	NOS2
	genistein	MOL000481	JUN
	genistein	MOL000481	TNFSF15
	genistein	MOL000481	MAPK1
	genistein	MOL000481	MAPK3
	genistein	MOL000481	MMP9
	genistein	MOL000481	CASP9
	genistein	MOL000481	BAX
	genistein	MOL000481	CDKN1A
	genistein	MOL000481	FOS
	genistein	MOL000481	BCL2
	genistein	MOL000481	VEGFA
	genistein	MOL000481	AKT1
	genistein	MOL000481	STAT3
	genistein	MOL000481	EGFR
	genistein	MOL000481	RELA
	genistein	MOL000481	MAPK14
	genistein	MOL000481	PTGS2
	genistein	MOL000481	PPARG
	genistein	MOL000481	ESR1
	genistein	MOL000481	PTGS1
	Ononin	MOL000391	PPARG
	Ononin	MOL000391	KDR
	Ononin	MOL000391	F7
	Ononin	MOL000391	PTGS2
	Ononin	MOL000391	AR
	Ononin	MOL000391	ESR1
	Ononin	MOL000391	NOS2
	daidzein	MOL000390	RAD51
	daidzein	MOL000390	CYP21A2
	daidzein	MOL000390	P4HB
	daidzein	MOL000390	GHR
	daidzein	MOL000390	PPARGC1B
	daidzein	MOL000390	GH1
	daidzein	MOL000390	TFF1
	daidzein	MOL000390	HSD3B1
	daidzein	MOL000390	HSD3B2
	daidzein	MOL000390	ATP5F1B
	daidzein	MOL000390	EP300
	daidzein	MOL000390	MT2A
	daidzein	MOL000390	RHOA
	daidzein	MOL000390	AHR
	daidzein	MOL000390	CPT1A
	daidzein	MOL000390	IL4
	daidzein	MOL000390	ECE1
	daidzein	MOL000390	NOS3
	daidzein	MOL000390	SOD2
	daidzein	MOL000390	VCAM1
	daidzein	MOL000390	APOB
	daidzein	MOL000390	MTTP
	daidzein	MOL000390	ICAM1
	daidzein	MOL000390	CAV1
	daidzein	MOL000390	CYP3A4
	daidzein	MOL000390	PPARG
	daidzein	MOL000390	STAT1
	daidzein	MOL000390	IGF1R
	daidzein	MOL000390	CAT
	daidzein	MOL000390	LDLR
	daidzein	MOL000390	TP63
	daidzein	MOL000390	CASP3
	daidzein	MOL000390	NOS2
	daidzein	MOL000390	IL6
	daidzein	MOL000390	JUN
	daidzein	MOL000390	TNFSF15
	daidzein	MOL000390	BAX
	daidzein	MOL000390	CDKN1A
	daidzein	MOL000390	FOS
	daidzein	MOL000390	VEGFA
	daidzein	MOL000390	RELA
	daidzein	MOL000390	MAPK14
	daidzein	MOL000390	ADRB2
	daidzein	MOL000390	RXRA
	daidzein	MOL000390	PTGS2
	daidzein	MOL000390	PPARG
	daidzein	MOL000390	ESR1
	daidzein	MOL000390	PTGS1
	beta-sitosterol	MOL000358	MAP2
	beta-sitosterol	MOL000358	PON1
	beta-sitosterol	MOL000358	PRKCA
	beta-sitosterol	MOL000358	CASP8
	beta-sitosterol	MOL000358	CASP3
	beta-sitosterol	MOL000358	JUN
	beta-sitosterol	MOL000358	CASP9
	beta-sitosterol	MOL000358	BAX
	beta-sitosterol	MOL000358	BCL2
	beta-sitosterol	MOL000358	OPRM1
	beta-sitosterol	MOL000358	SLC6A4
	beta-sitosterol	MOL000358	CHRNA2
	beta-sitosterol	MOL000358	ADRB2
	beta-sitosterol	MOL000358	ADRA1B
	beta-sitosterol	MOL000358	CHRM2
	beta-sitosterol	MOL000358	ADRA1A
	beta-sitosterol	MOL000358	SCN5A
	beta-sitosterol	MOL000358	CHRM1
	beta-sitosterol	MOL000358	CHRM3
	beta-sitosterol	MOL000358	KCNH2
	beta-sitosterol	MOL000358	PTGS2
	beta-sitosterol	MOL000358	PTGS1
	beta-sitosterol	MOL000358	NCOA2
	beta-sitosterol	MOL000358	PGR
	Sitogluside	MOL000357	NCOA2
	Sitogluside	MOL000357	ADRA1D
	Sitogluside	MOL000357	ADRB2
	Sitogluside	MOL000357	ADRA1B
	Sitogluside	MOL000357	RXRA
	Sitogluside	MOL000357	HTR3A
	Sitogluside	MOL000357	PTGS2
	Sitogluside	MOL000357	SCN5A
	Sitogluside	MOL000357	CHRM1
	Sitogluside	MOL000357	KCNH2
	Sitogluside	MOL000357	CHRM3
	Sitogluside	MOL000357	PTGS1
	Sitogluside	MOL000357	PGR
	formononetin	MOL000392	HSD3B1
	formononetin	MOL000392	HSD3B2
	formononetin	MOL000392	ATP5F1B
	formononetin	MOL000392	IL4
	formononetin	MOL000392	PPARG
	formononetin	MOL000392	JUN
	formononetin	MOL000392	ACHE
	formononetin	MOL000392	PKIA
	formononetin	MOL000392	CCNA2
	formononetin	MOL000392	MAOB
	formononetin	MOL000392	GSK3B
	formononetin	MOL000392	MAPK14
	formononetin	MOL000392	ESR2
	formononetin	MOL000392	SLC6A4
	formononetin	MOL000392	ADRB2
	formononetin	MOL000392	SLC6A3
	formononetin	MOL000392	ADRA1A
	formononetin	MOL000392	RXRA
	formononetin	MOL000392	PTGS2
	formononetin	MOL000392	PPARG
	formononetin	MOL000392	AR
	formononetin	MOL000392	ESR1
	formononetin	MOL000392	CHRM1
	formononetin	MOL000392	PTGS1
	formononetin	MOL000392	NOS2
