# Supplementary material for: Systems Pharmacology-Based Strategy to Investigate Pharmacological Mechanisms of Radix Puerariae for Treatment of Hypertension
Source: Front Pharmacol. 2020 Mar 24;11:345. doi: 10.3389/fphar.2020.00345 (PMC7107014; doi:10.3389/fphar.2020.00345)
Supplement: Supplementary file 5 [file Table_5.xls]

## Sheet: Sheet1
#node1	node2	node1_string_internal_id	node2_string_internal_id	node1_external_id	node2_external_id	neighborhood_on_chromosome	gene_fusion	phylogenetic_cooccurrence	homology	coexpression	experimentally_determined_interaction	database_annotated	automated_textmining	combined_score
CDKN1A	CCNA2	4447168	4436109	9606.ENSP00000384849	9606.ENSP00000274026	0	0	0	0	0.058	0.994	0.9	0.793	0.999
TIMP2	MMP2	4435138	4433061	9606.ENSP00000262768	9606.ENSP00000219070	0	0	0	0	0.159	0.944	0.9	0.964	0.999
MAPK9	JUN	4447857	4443699	9606.ENSP00000394560	9606.ENSP00000360266	0	0	0	0	0	0.711	0.9	0.982	0.999
AKT1	GSK3B	4450372	4439717	9606.ENSP00000451828	9606.ENSP00000324806	0	0	0.218	0.576	0.049	0.995	0.9	0.918	0.999
NCOA2	AR	4448095	4444436	9606.ENSP00000399968	9606.ENSP00000363822	0	0	0	0	0	0.974	0.9	0.794	0.999
CHEK2	ATM	4445704	4436300	9606.ENSP00000372023	9606.ENSP00000278616	0	0	0	0	0	0.525	0.9	0.992	0.999
CASP8	FAS	4442125	4441783	9606.ENSP00000351273	9606.ENSP00000347979	0	0	0	0	0.063	0.993	0.9	0.867	0.999
APOA1	APOB	4433668	4433584	9606.ENSP00000236850	9606.ENSP00000233242	0	0	0	0	0.793	0.521	0.9	0.936	0.999
CASP8	CASP3	4442125	4438651	9606.ENSP00000351273	9606.ENSP00000311032	0	0	0	0.835	0.061	0.993	0.9	0.978	0.999
AKT1	NOS3	4450372	4437409	9606.ENSP00000451828	9606.ENSP00000297494	0	0	0	0	0.049	0.693	0.9	0.97	0.999
CCNA2	CDKN1B	4436109	4433436	9606.ENSP00000274026	9606.ENSP00000228872	0	0	0	0	0.058	0.998	0.9	0.843	0.999
JUN	FOS	4443699	4438204	9606.ENSP00000360266	9606.ENSP00000306245	0	0	0	0	0.656	0.879	0.9	0.975	0.999
VEGFA	KDR	4451310	4435337	9606.ENSP00000478570	9606.ENSP00000263923	0	0	0	0	0.061	0.472	0.9	0.987	0.999
HIF1A	EP300	4449842	4435224	9606.ENSP00000437955	9606.ENSP00000263253	0	0	0	0	0.055	0.974	0.9	0.614	0.998
SOD2	CAT	4450194	4433793	9606.ENSP00000446252	9606.ENSP00000241052	0.069	0	0	0	0.08	0.419	0.9	0.968	0.998
SOD2	SOD1	4450194	4435927	9606.ENSP00000446252	9606.ENSP00000270142	0	0	0	0	0.176	0.624	0.9	0.959	0.998
NCOA2	PPARG	4448095	4436745	9606.ENSP00000399968	9606.ENSP00000287820	0	0	0	0	0.062	0.974	0.9	0.356	0.998
INS	IGF1R	4446661	4435797	9606.ENSP00000380432	9606.ENSP00000268035	0	0	0	0	0	0.84	0.8	0.949	0.998
EGFR	STAT3	4436186	4435468	9606.ENSP00000275493	9606.ENSP00000264657	0	0	0	0	0	0.753	0.9	0.927	0.998
NCOA1	PPARG	4447214	4436745	9606.ENSP00000385216	9606.ENSP00000287820	0	0	0	0	0	0.974	0.9	0.583	0.998
RELA	NFKBIA	4447098	4432983	9606.ENSP00000384273	9606.ENSP00000216797	0	0.003	0	0	0.084	0.953	0.9	0.77	0.998
MMP9	TIMP1	4443919	4433052	9606.ENSP00000361405	9606.ENSP00000218388	0	0	0	0	0.063	0.457	0.9	0.957	0.997
RXRA	PPARG	4449061	4436745	9606.ENSP00000419692	9606.ENSP00000287820	0	0	0	0.694	0.061	0.961	0.9	0.821	0.997
AKT1	INS	4450372	4446661	9606.ENSP00000451828	9606.ENSP00000380432	0	0	0	0	0	0.262	0.9	0.967	0.997
RXRA	NCOA1	4449061	4447214	9606.ENSP00000419692	9606.ENSP00000385216	0	0	0	0	0	0.962	0.9	0.459	0.997
IL6	STAT3	4447254	4435468	9606.ENSP00000385675	9606.ENSP00000264657	0	0	0	0	0	0.269	0.9	0.97	0.997
ESR1	NCOA1	4448358	4447214	9606.ENSP00000405330	9606.ENSP00000385216	0	0	0	0	0	0.921	0.9	0.659	0.997
RXRA	NCOA2	4449061	4448095	9606.ENSP00000419692	9606.ENSP00000399968	0	0	0	0	0.061	0.963	0.9	0.458	0.997
AR	KLK3	4444436	4438915	9606.ENSP00000363822	9606.ENSP00000314151	0	0	0	0	0	0.519	0.9	0.955	0.997
MTTP	APOB	4449410	4433584	9606.ENSP00000427679	9606.ENSP00000233242	0	0	0	0	0.546	0.379	0.9	0.927	0.997
BCL2	CASP8	4446777	4442125	9606.ENSP00000381185	9606.ENSP00000351273	0	0	0	0	0	0.993	0	0.43	0.996
IL6	IL4	4447254	4433533	9606.ENSP00000385675	9606.ENSP00000231449	0	0	0	0	0	0	0.9	0.968	0.996
VEGFA	HIF1A	4451310	4449842	9606.ENSP00000478570	9606.ENSP00000437955	0	0	0	0	0.062	0.348	0.9	0.947	0.996
GHR	GH1	4451768	4438810	9606.ENSP00000483403	9606.ENSP00000312673	0	0	0	0	0	0.87	0.9	0.752	0.996
JUN	MAPK1	4443699	4432880	9606.ENSP00000360266	9606.ENSP00000215832	0	0	0	0	0	0.411	0.9	0.952	0.996
LDLR	APOB	4450447	4433584	9606.ENSP00000454071	9606.ENSP00000233242	0	0	0	0	0.061	0.463	0.9	0.943	0.996
SOD1	CAT	4435927	4433793	9606.ENSP00000270142	9606.ENSP00000241052	0.11	0	0	0	0.129	0.44	0.9	0.937	0.996
RAD51	ATM	4445709	4436300	9606.ENSP00000372088	9606.ENSP00000278616	0	0	0	0	0.055	0.485	0.9	0.918	0.995
JUN	MAPK14	4443699	4433482	9606.ENSP00000360266	9606.ENSP00000229795	0	0	0	0	0	0.471	0.9	0.918	0.995
JUN	MAPK3	4443699	4435180	9606.ENSP00000360266	9606.ENSP00000263025	0	0	0	0	0	0.402	0.9	0.929	0.995
AKT1	CDKN1A	4450372	4447168	9606.ENSP00000451828	9606.ENSP00000384849	0	0	0	0	0	0.696	0.9	0.851	0.995
NCOA1	EP300	4447214	4435224	9606.ENSP00000385216	9606.ENSP00000263253	0	0	0	0	0.062	0.862	0.9	0.671	0.995
AKT1	CDKN1B	4450372	4433436	9606.ENSP00000451828	9606.ENSP00000228872	0	0	0	0	0	0.709	0.9	0.872	0.995
ESR1	NCOA2	4448358	4448095	9606.ENSP00000405330	9606.ENSP00000399968	0	0	0	0	0.062	0.9	0.9	0.583	0.995
CASP8	CASP9	4442125	4440164	9606.ENSP00000351273	9606.ENSP00000330237	0	0	0	0.707	0	0.993	0	0.956	0.994
JAK3	STAT3	4447709	4435468	9606.ENSP00000391676	9606.ENSP00000264657	0	0	0	0	0.062	0.46	0.9	0.906	0.994
CAV1	NOS3	4440933	4437409	9606.ENSP00000339191	9606.ENSP00000297494	0	0	0	0	0	0.379	0.9	0.915	0.994
VEGFA	STAT3	4451310	4435468	9606.ENSP00000478570	9606.ENSP00000264657	0	0	0	0	0	0.434	0.9	0.916	0.994
NCOA1	ESR2	4447214	4441379	9606.ENSP00000385216	9606.ENSP00000343925	0	0	0	0	0	0.9	0.9	0.5	0.994
AKT1	CASP9	4450372	4440164	9606.ENSP00000451828	9606.ENSP00000330237	0	0	0	0	0	0.393	0.9	0.919	0.994
AKT1	STAT3	4450372	4435468	9606.ENSP00000451828	9606.ENSP00000264657	0	0	0	0	0	0.124	0.9	0.938	0.994
RELA	EP300	4447098	4435224	9606.ENSP00000384273	9606.ENSP00000263253	0	0	0	0	0	0.829	0.9	0.667	0.993
VEGFA	NOS3	4451310	4437409	9606.ENSP00000478570	9606.ENSP00000297494	0	0	0	0	0.062	0	0.9	0.934	0.993
PPARA	NCOA1	4447242	4447214	9606.ENSP00000385523	9606.ENSP00000385216	0	0	0	0	0.051	0.9	0.9	0.418	0.993
CAV1	EGFR	4440933	4436186	9606.ENSP00000339191	9606.ENSP00000275493	0	0	0	0	0.335	0.393	0.9	0.844	0.992
FOS	MAPK1	4438204	4432880	9606.ENSP00000306245	9606.ENSP00000215832	0	0	0	0	0	0.523	0.9	0.852	0.992
CXCL8	IL1B	4438229	4435241	9606.ENSP00000306512	9606.ENSP00000263341	0	0	0	0	0.676	0	0	0.977	0.992
MMP9	TIMP2	4443919	4435138	9606.ENSP00000361405	9606.ENSP00000262768	0	0	0	0	0.066	0.162	0.9	0.913	0.992
CXCL8	IL4	4438229	4433533	9606.ENSP00000306512	9606.ENSP00000231449	0	0	0	0	0	0	0.9	0.927	0.992
IL4	CCL2	4433533	4433339	9606.ENSP00000231449	9606.ENSP00000225831	0	0	0	0	0	0	0.9	0.918	0.991
AKT1	MDM2	4450372	4434604	9606.ENSP00000451828	9606.ENSP00000258149	0	0	0	0	0	0.695	0.9	0.756	0.991
AKT1	ESR1	4450372	4448358	9606.ENSP00000451828	9606.ENSP00000405330	0	0	0	0	0.055	0.407	0.9	0.867	0.991
IL1B	IL4	4435241	4433533	9606.ENSP00000263341	9606.ENSP00000231449	0	0	0	0	0	0	0.9	0.916	0.991
LEPR	STAT3	4440182	4435468	9606.ENSP00000330393	9606.ENSP00000264657	0	0	0	0	0	0.401	0.9	0.859	0.99
ATM	MDM2	4436300	4434604	9606.ENSP00000278616	9606.ENSP00000258149	0	0	0	0	0.062	0.379	0.9	0.86	0.99
PPARG	EP300	4436745	4435224	9606.ENSP00000287820	9606.ENSP00000263253	0	0	0	0	0	0.847	0.9	0.443	0.99
VEGFA	MMP9	4451310	4443919	9606.ENSP00000478570	9606.ENSP00000361405	0	0	0	0	0	0	0.8	0.946	0.989
RXRA	NCOR1	4449061	4435844	9606.ENSP00000419692	9606.ENSP00000268712	0	0	0	0	0.082	0.825	0.9	0.44	0.989
CASP3	MAPK14	4438651	4433482	9606.ENSP00000311032	9606.ENSP00000229795	0	0	0	0	0.061	0.521	0.9	0.793	0.989
ESR1	IGF1R	4448358	4435797	9606.ENSP00000405330	9606.ENSP00000268035	0	0	0	0	0	0.407	0.9	0.835	0.989
TP63	MDM2	4435488	4434604	9606.ENSP00000264731	9606.ENSP00000258149	0	0	0	0	0	0.829	0.9	0.449	0.989
STAT3	MAPK1	4435468	4432880	9606.ENSP00000264657	9606.ENSP00000215832	0	0	0	0	0.06	0.384	0.9	0.837	0.989
VEGFA	FN1	4451310	4441661	9606.ENSP00000478570	9606.ENSP00000346839	0	0	0	0	0.076	0	0.9	0.88	0.988
AKT1	HIF1A	4450372	4449842	9606.ENSP00000451828	9606.ENSP00000437955	0	0	0	0	0	0.362	0.9	0.827	0.988
FOS	STAT3	4438204	4435468	9606.ENSP00000306245	9606.ENSP00000264657	0	0	0	0	0	0.423	0.9	0.811	0.988
MAPK3	MAPK1	4435180	4432880	9606.ENSP00000263025	9606.ENSP00000215832	0	0	0.446	0.983	0	0.872	0.9	0.951	0.987
FOS	MAPK3	4438204	4435180	9606.ENSP00000306245	9606.ENSP00000263025	0	0	0	0	0	0.264	0.9	0.847	0.987
MTTP	P4HB	4449410	4439955	9606.ENSP00000427679	9606.ENSP00000327801	0	0	0	0	0.062	0.387	0.9	0.8	0.987
CASP8	MAPK1	4442125	4432880	9606.ENSP00000351273	9606.ENSP00000215832	0	0	0	0	0	0.482	0.9	0.778	0.987
ESR1	TFF1	4448358	4436911	9606.ENSP00000405330	9606.ENSP00000291527	0	0	0	0	0.076	0.442	0.9	0.794	0.987
AKT1	RHOA	4450372	4448110	9606.ENSP00000451828	9606.ENSP00000400175	0	0	0	0	0.061	0.16	0.9	0.858	0.987
NCOA1	AR	4447214	4444436	9606.ENSP00000385216	9606.ENSP00000363822	0	0	0	0	0	0.525	0.9	0.751	0.987
RELA	CXCL8	4447098	4438229	9606.ENSP00000384273	9606.ENSP00000306512	0	0	0	0	0.065	0.342	0.9	0.817	0.987
NCOA2	EP300	4448095	4435224	9606.ENSP00000399968	9606.ENSP00000263253	0	0	0	0	0.109	0.619	0.9	0.655	0.986
STAT3	MAPK3	4435468	4435180	9606.ENSP00000264657	9606.ENSP00000263025	0	0	0	0	0.06	0.3	0.9	0.815	0.986
HIF1A	STAT3	4449842	4435468	9606.ENSP00000437955	9606.ENSP00000264657	0	0	0	0	0.061	0.434	0.9	0.781	0.986
JAK3	STAT1	4447709	4442456	9606.ENSP00000391676	9606.ENSP00000354394	0	0	0	0	0.061	0.124	0.9	0.852	0.986
NCOR1	EP300	4435844	4435224	9606.ENSP00000268712	9606.ENSP00000263253	0	0	0	0	0.426	0.324	0.9	0.686	0.986
ESR1	NOS3	4448358	4437409	9606.ENSP00000405330	9606.ENSP00000297494	0	0	0	0	0	0.472	0.9	0.749	0.985
STAT1	EGFR	4442456	4436186	9606.ENSP00000354394	9606.ENSP00000275493	0	0	0	0	0.061	0.42	0.9	0.764	0.985
IL6	CXCL8	4447254	4438229	9606.ENSP00000385675	9606.ENSP00000306512	0	0	0	0	0.581	0	0	0.966	0.985
ESR1	EP300	4448358	4435224	9606.ENSP00000405330	9606.ENSP00000263253	0	0	0	0	0	0.664	0.9	0.583	0.984
IL6	JUN	4447254	4443699	9606.ENSP00000385675	9606.ENSP00000360266	0	0	0	0	0.053	0	0.9	0.85	0.984
IL6	IL1B	4447254	4435241	9606.ENSP00000385675	9606.ENSP00000263341	0	0	0	0	0.43	0	0	0.973	0.984
RHOA	MAPK1	4448110	4432880	9606.ENSP00000400175	9606.ENSP00000215832	0	0	0	0	0.085	0.272	0.9	0.794	0.984
IL6	RELA	4447254	4447098	9606.ENSP00000385675	9606.ENSP00000384273	0	0	0	0	0	0.223	0.9	0.804	0.983
PPARA	NCOR1	4447242	4435844	9606.ENSP00000385523	9606.ENSP00000268712	0	0	0	0	0.049	0.575	0.9	0.638	0.983
IL6	STAT1	4447254	4442456	9606.ENSP00000385675	9606.ENSP00000354394	0	0	0	0	0.058	0.163	0.9	0.818	0.983
CXCL8	STAT3	4438229	4435468	9606.ENSP00000306512	9606.ENSP00000264657	0	0	0	0	0	0	0.9	0.838	0.983
VEGFA	JUN	4451310	4443699	9606.ENSP00000478570	9606.ENSP00000360266	0	0	0	0	0.066	0.261	0.9	0.794	0.983
ESR1	FOS	4448358	4438204	9606.ENSP00000405330	9606.ENSP00000306245	0	0	0	0	0	0.475	0.9	0.688	0.982
IL6	MAPK1	4447254	4432880	9606.ENSP00000385675	9606.ENSP00000215832	0	0	0	0	0	0	0.9	0.834	0.982
IL6	CCL2	4447254	4433339	9606.ENSP00000385675	9606.ENSP00000225831	0	0	0	0	0.267	0	0	0.977	0.982
IL6	TIMP1	4447254	4433052	9606.ENSP00000385675	9606.ENSP00000218388	0	0	0	0	0.099	0	0.9	0.819	0.982
IL6	FOS	4447254	4438204	9606.ENSP00000385675	9606.ENSP00000306245	0	0	0	0	0.088	0	0.9	0.819	0.982
NOS3	KDR	4437409	4435337	9606.ENSP00000297494	9606.ENSP00000263923	0	0	0	0	0.062	0	0.9	0.832	0.982
RHOA	CDKN1B	4448110	4433436	9606.ENSP00000400175	9606.ENSP00000228872	0	0	0	0	0	0.472	0.9	0.69	0.982
STAT1	MAPK14	4442456	4433482	9606.ENSP00000354394	9606.ENSP00000229795	0	0	0	0	0.06	0.406	0.9	0.718	0.982
ESR1	NCOR1	4448358	4435844	9606.ENSP00000405330	9606.ENSP00000268712	0	0	0	0	0	0.575	0.9	0.597	0.981
CDKN1A	JUN	4447168	4443699	9606.ENSP00000384849	9606.ENSP00000360266	0	0	0	0	0.079	0.305	0.9	0.743	0.981
AKT1	CAV1	4450372	4440933	9606.ENSP00000451828	9606.ENSP00000339191	0	0	0	0	0	0.057	0.9	0.815	0.981
CHEK2	MDM2	4445704	4434604	9606.ENSP00000372023	9606.ENSP00000258149	0	0	0	0	0	0.379	0.9	0.722	0.981
STAT3	CCL2	4435468	4433339	9606.ENSP00000264657	9606.ENSP00000225831	0	0	0	0	0	0	0.9	0.824	0.981
MMP9	STAT3	4443919	4435468	9606.ENSP00000361405	9606.ENSP00000264657	0	0	0	0	0	0	0.9	0.824	0.981
RELA	JUN	4447098	4443699	9606.ENSP00000384273	9606.ENSP00000360266	0	0	0	0	0.069	0.457	0.9	0.667	0.98
CASP8	MAPK3	4442125	4435180	9606.ENSP00000351273	9606.ENSP00000263025	0	0	0	0	0	0.482	0.9	0.646	0.98
STAT3	IL4	4435468	4433533	9606.ENSP00000264657	9606.ENSP00000231449	0	0	0	0	0	0	0.9	0.817	0.98
CXCL8	CCL2	4438229	4433339	9606.ENSP00000306512	9606.ENSP00000225831	0	0	0	0	0.278	0.667	0	0.925	0.98
AR	EP300	4444436	4435224	9606.ENSP00000363822	9606.ENSP00000263253	0	0	0	0	0	0.574	0.9	0.585	0.98
PTGS2	STAT3	4442894	4435468	9606.ENSP00000356438	9606.ENSP00000264657	0	0	0	0	0	0	0.9	0.81	0.98
CDKN1A	CASP3	4447168	4438651	9606.ENSP00000384849	9606.ENSP00000311032	0	0	0	0	0	0.682	0.8	0.718	0.98
MTTP	APOA1	4449410	4433668	9606.ENSP00000427679	9606.ENSP00000236850	0	0	0	0	0.548	0	0.9	0.593	0.98
NCOA1	NCOR1	4447214	4435844	9606.ENSP00000385216	9606.ENSP00000268712	0	0	0	0	0.062	0.379	0.9	0.705	0.98
STAT3	MMP2	4435468	4433061	9606.ENSP00000264657	9606.ENSP00000219070	0	0	0	0	0	0	0.9	0.799	0.979
AKT1	RAF1	4450372	4434195	9606.ENSP00000451828	9606.ENSP00000251849	0	0	0	0.581	0	0.695	0.9	0.879	0.979
HSD3B2	CYP21A2	4450147	4448497	9606.ENSP00000445122	9606.ENSP00000408860	0	0	0	0	0.061	0.132	0.9	0.773	0.979
VEGFA	MMP2	4451310	4433061	9606.ENSP00000478570	9606.ENSP00000219070	0	0	0	0	0.065	0	0.8	0.899	0.979
ESR1	JUN	4448358	4443699	9606.ENSP00000405330	9606.ENSP00000360266	0	0	0	0	0	0.472	0.9	0.646	0.979
JUN	EP300	4443699	4435224	9606.ENSP00000360266	9606.ENSP00000263253	0	0	0	0	0	0.434	0.9	0.671	0.979
ESR1	MAPK3	4448358	4435180	9606.ENSP00000405330	9606.ENSP00000263025	0	0	0	0	0	0.399	0.9	0.678	0.979
VEGFA	EGFR	4451310	4436186	9606.ENSP00000478570	9606.ENSP00000275493	0	0	0	0	0.089	0	0.6	0.947	0.979
JUN	CCL2	4443699	4433339	9606.ENSP00000360266	9606.ENSP00000225831	0	0	0	0	0.062	0	0.9	0.792	0.978
JUN	GSK3B	4443699	4439717	9606.ENSP00000360266	9606.ENSP00000324806	0	0	0	0	0	0.541	0.9	0.574	0.978
STAT1	EP300	4442456	4435224	9606.ENSP00000354394	9606.ENSP00000263253	0	0	0	0	0.061	0.568	0.9	0.53	0.978
FOS	MAPK14	4438204	4433482	9606.ENSP00000306245	9606.ENSP00000229795	0	0	0	0	0	0.264	0.9	0.733	0.978
IL1B	MAPK14	4435241	4433482	9606.ENSP00000263341	9606.ENSP00000229795	0	0	0	0	0	0	0.9	0.79	0.978
PPARG	NCOR1	4436745	4435844	9606.ENSP00000287820	9606.ENSP00000268712	0	0	0	0	0	0.575	0.9	0.53	0.978
RHOA	MAPK3	4448110	4435180	9606.ENSP00000400175	9606.ENSP00000263025	0	0	0	0	0.062	0.272	0.9	0.726	0.978
MAPK14	NFKBIA	4433482	4432983	9606.ENSP00000229795	9606.ENSP00000216797	0	0	0	0	0	0.593	0.9	0.485	0.977
VEGFA	RHOA	4451310	4448110	9606.ENSP00000478570	9606.ENSP00000400175	0	0	0	0	0	0	0.9	0.781	0.977
AKT1	EP300	4450372	4435224	9606.ENSP00000451828	9606.ENSP00000263253	0	0	0	0	0	0.435	0.9	0.624	0.976
STAT3	EP300	4435468	4435224	9606.ENSP00000264657	9606.ENSP00000263253	0	0	0	0	0.061	0.472	0.9	0.587	0.976
CDKN1A	STAT3	4447168	4435468	9606.ENSP00000384849	9606.ENSP00000264657	0	0	0	0	0.074	0.513	0.9	0.547	0.976
IL6	MAPK3	4447254	4435180	9606.ENSP00000385675	9606.ENSP00000263025	0	0	0	0	0	0	0.9	0.771	0.976
INS	CAV1	4446661	4440933	9606.ENSP00000380432	9606.ENSP00000339191	0	0	0	0	0	0	0.9	0.775	0.976
MMP2	TIMP1	4433061	4433052	9606.ENSP00000219070	9606.ENSP00000218388	0	0	0	0	0.154	0.457	0	0.951	0.976
EP300	MDM2	4435224	4434604	9606.ENSP00000263253	9606.ENSP00000258149	0	0	0	0	0	0.379	0.9	0.643	0.975
UGT1A1	CYP3A4	4444184	4440831	9606.ENSP00000362549	9606.ENSP00000337915	0	0	0	0	0.174	0.379	0.65	0.877	0.975
ATM	CCNA2	4436300	4436109	9606.ENSP00000278616	9606.ENSP00000274026	0	0	0	0	0.061	0.058	0.9	0.755	0.975
RXRA	EP300	4449061	4435224	9606.ENSP00000419692	9606.ENSP00000263253	0	0	0	0	0	0.639	0.9	0.376	0.975
ICAM1	STAT3	4435501	4435468	9606.ENSP00000264832	9606.ENSP00000264657	0	0	0	0	0.084	0	0.9	0.749	0.975
CXCL8	MAPK14	4438229	4433482	9606.ENSP00000306512	9606.ENSP00000229795	0	0	0	0	0	0	0.9	0.757	0.974
PTGS2	IL1B	4442894	4435241	9606.ENSP00000356438	9606.ENSP00000263341	0	0	0	0	0.561	0	0	0.943	0.974
CDKN1A	CDKN1B	4447168	4433436	9606.ENSP00000384849	9606.ENSP00000228872	0	0	0	0.739	0	0.689	0.9	0.872	0.974
PPARA	CPT1A	4447242	4435626	9606.ENSP00000385523	9606.ENSP00000265641	0	0	0	0	0.062	0.05	0.9	0.751	0.974
VEGFA	EP300	4451310	4435224	9606.ENSP00000478570	9606.ENSP00000263253	0	0	0	0	0	0.468	0.9	0.537	0.973
PGR	EP300	4439740	4435224	9606.ENSP00000325120	9606.ENSP00000263253	0	0	0	0	0	0.574	0.9	0.418	0.973
VEGFA	TIMP1	4451310	4433052	9606.ENSP00000478570	9606.ENSP00000218388	0	0	0	0	0.084	0	0.9	0.731	0.973
HIF1A	EGFR	4449842	4436186	9606.ENSP00000437955	9606.ENSP00000275493	0	0	0	0	0	0	0.9	0.743	0.973
AKT1	SOD2	4450372	4450194	9606.ENSP00000451828	9606.ENSP00000446252	0	0	0	0	0	0	0.9	0.745	0.973
STAT1	MAPK3	4442456	4435180	9606.ENSP00000354394	9606.ENSP00000263025	0	0	0	0	0.06	0.189	0.9	0.676	0.972
STAT1	MAPK1	4442456	4432880	9606.ENSP00000354394	9606.ENSP00000215832	0	0	0	0	0.06	0.263	0.9	0.649	0.972
IL6	ERBB2	4447254	4435897	9606.ENSP00000385675	9606.ENSP00000269571	0	0	0	0	0	0	0.9	0.739	0.972
CASP9	CASP3	4440164	4438651	9606.ENSP00000330237	9606.ENSP00000311032	0	0	0	0.833	0.061	0.682	0.9	0.971	0.972
STAT1	STAT3	4442456	4435468	9606.ENSP00000354394	9606.ENSP00000264657	0	0	0	0.948	0.062	0.713	0.9	0.95	0.972
FN1	TIMP1	4441661	4433052	9606.ENSP00000346839	9606.ENSP00000218388	0	0	0	0	0.11	0	0.9	0.712	0.972
ESR1	MAPK1	4448358	4432880	9606.ENSP00000405330	9606.ENSP00000215832	0	0	0	0	0	0.399	0.9	0.57	0.971
AKT1	CAT	4450372	4433793	9606.ENSP00000451828	9606.ENSP00000241052	0.043	0	0	0	0	0.073	0.9	0.715	0.971
IL6	APOA1	4447254	4433668	9606.ENSP00000385675	9606.ENSP00000236850	0	0	0	0	0	0	0.9	0.726	0.971
MAPK9	FOS	4447857	4438204	9606.ENSP00000394560	9606.ENSP00000306245	0	0	0	0	0	0.331	0.9	0.612	0.971
STAT3	MAPK14	4435468	4433482	9606.ENSP00000264657	9606.ENSP00000229795	0	0	0	0	0.06	0.05	0.9	0.722	0.971
NCOA2	ESR2	4448095	4441379	9606.ENSP00000399968	9606.ENSP00000343925	0	0	0	0	0	0.48	0.9	0.5	0.971
STAT3	TIMP1	4435468	4433052	9606.ENSP00000264657	9606.ENSP00000218388	0	0	0	0	0.062	0	0.9	0.72	0.971
ESR2	NCOR1	4441379	4435844	9606.ENSP00000343925	9606.ENSP00000268712	0	0	0	0	0.062	0.575	0.8	0.683	0.971
IL6	FN1	4447254	4441661	9606.ENSP00000385675	9606.ENSP00000346839	0	0	0	0	0.074	0	0.9	0.716	0.971
JUN	CXCL8	4443699	4438229	9606.ENSP00000360266	9606.ENSP00000306512	0	0	0	0	0.095	0.294	0.8	0.799	0.971
EGFR	ERBB2	4436186	4435897	9606.ENSP00000275493	9606.ENSP00000269571	0	0	0	0.941	0.077	0.699	0.9	0.967	0.971
LDLR	APOA1	4450447	4433668	9606.ENSP00000454071	9606.ENSP00000236850	0	0	0	0	0	0	0.9	0.715	0.97
HIF1A	JUN	4449842	4443699	9606.ENSP00000437955	9606.ENSP00000360266	0	0	0	0	0	0.379	0.9	0.561	0.97
RAD51	CHEK2	4445709	4445704	9606.ENSP00000372088	9606.ENSP00000372023	0	0	0	0	0.192	0.682	0	0.894	0.97
FN1	MAPK3	4441661	4435180	9606.ENSP00000346839	9606.ENSP00000263025	0	0	0	0	0	0	0.9	0.72	0.97
FOS	EP300	4438204	4435224	9606.ENSP00000306245	9606.ENSP00000263253	0	0	0	0	0	0.391	0.9	0.561	0.97
CYP21A2	HSD3B1	4448497	4443313	9606.ENSP00000408860	9606.ENSP00000358421	0	0	0	0	0.061	0.132	0.9	0.676	0.97
FOS	CCL2	4438204	4433339	9606.ENSP00000306245	9606.ENSP00000225831	0	0	0	0	0	0	0.9	0.719	0.97
CDKN1A	EP300	4447168	4435224	9606.ENSP00000384849	9606.ENSP00000263253	0	0	0	0	0.055	0.379	0.9	0.535	0.969
AKT1	CASP3	4450372	4438651	9606.ENSP00000451828	9606.ENSP00000311032	0	0	0	0	0.055	0.393	0	0.95	0.969
PRKCA	RHOA	4448494	4448110	9606.ENSP00000408695	9606.ENSP00000400175	0	0	0	0	0	0.379	0.9	0.552	0.969
NCOA2	NCOR1	4448095	4435844	9606.ENSP00000399968	9606.ENSP00000268712	0	0	0	0	0.068	0	0.9	0.698	0.969
HIF1A	NOS3	4449842	4437409	9606.ENSP00000437955	9606.ENSP00000297494	0	0	0	0	0	0	0.9	0.706	0.969
RHOA	EGFR	4448110	4436186	9606.ENSP00000400175	9606.ENSP00000275493	0	0	0	0	0	0.126	0.9	0.668	0.968
RELA	FOS	4447098	4438204	9606.ENSP00000384273	9606.ENSP00000306245	0	0	0	0	0	0.379	0.9	0.539	0.968
PPARA	EP300	4447242	4435224	9606.ENSP00000385523	9606.ENSP00000263253	0	0	0	0	0	0.574	0.9	0.312	0.968
FOS	PPARG	4438204	4436745	9606.ENSP00000306245	9606.ENSP00000287820	0	0	0	0	0	0.098	0.9	0.683	0.968
JUN	NFKBIA	4443699	4432983	9606.ENSP00000360266	9606.ENSP00000216797	0	0	0	0	0.125	0	0.9	0.671	0.968
INS	EGFR	4446661	4436186	9606.ENSP00000380432	9606.ENSP00000275493	0	0	0	0	0	0	0.8	0.843	0.967
ESR2	NOS3	4441379	4437409	9606.ENSP00000343925	9606.ENSP00000297494	0	0	0	0	0	0.091	0.9	0.671	0.967
AR	GSK3B	4444436	4439717	9606.ENSP00000363822	9606.ENSP00000324806	0	0	0	0	0	0.407	0.9	0.49	0.967
ESR1	STAT1	4448358	4442456	9606.ENSP00000405330	9606.ENSP00000354394	0	0	0	0	0	0.448	0.9	0.458	0.967
BCL2	BAX	4446777	4437004	9606.ENSP00000381185	9606.ENSP00000293288	0	0	0	0.645	0	0.58	0.9	0.734	0.967
HIF1A	MDM2	4449842	4434604	9606.ENSP00000437955	9606.ENSP00000258149	0	0	0	0	0.061	0.433	0.9	0.44	0.966
VEGFA	AKT1	4451310	4450372	9606.ENSP00000478570	9606.ENSP00000451828	0	0	0	0	0.063	0.342	0	0.95	0.966
CASP8	IL1B	4442125	4435241	9606.ENSP00000351273	9606.ENSP00000263341	0	0	0	0	0.063	0.268	0.9	0.568	0.966
ADRB2	CFTR	4438121	4432552	9606.ENSP00000305372	9606.ENSP00000003084	0	0	0	0	0	0	0.9	0.665	0.965
MAPK3	RAF1	4435180	4434195	9606.ENSP00000263025	9606.ENSP00000251849	0	0	0	0.586	0.064	0.478	0.9	0.86	0.965
AR	CASP8	4444436	4442125	9606.ENSP00000363822	9606.ENSP00000351273	0	0	0	0	0	0.472	0.9	0.399	0.965
EGFR	MAPK1	4436186	4432880	9606.ENSP00000275493	9606.ENSP00000215832	0	0	0	0.577	0	0.472	0.9	0.887	0.965
STAT3	IL1B	4435468	4435241	9606.ENSP00000264657	9606.ENSP00000263341	0	0	0	0	0	0	0.9	0.669	0.965
FN1	MAPK1	4441661	4432880	9606.ENSP00000346839	9606.ENSP00000215832	0	0	0	0	0	0	0.9	0.671	0.965
JAK3	IL4	4447709	4433533	9606.ENSP00000391676	9606.ENSP00000231449	0	0	0	0	0	0	0.9	0.669	0.965
BIRC5	CCNA2	4437778	4436109	9606.ENSP00000301633	9606.ENSP00000274026	0	0	0	0	0.921	0.157	0	0.522	0.965
P4HB	APOB	4439955	4433584	9606.ENSP00000327801	9606.ENSP00000233242	0	0	0	0	0.061	0	0.9	0.656	0.964
BTK	SYK	4451790	4444619	9606.ENSP00000483570	9606.ENSP00000364907	0	0	0	0.656	0.305	0.321	0.9	0.907	0.964
HIF1A	MAPK3	4449842	4435180	9606.ENSP00000437955	9606.ENSP00000263025	0	0	0	0	0	0.379	0.8	0.737	0.964
AGTR1	EGFR	4449040	4436186	9606.ENSP00000419422	9606.ENSP00000275493	0	0	0	0	0.076	0.406	0.9	0.424	0.964
ESR1	PGR	4448358	4439740	9606.ENSP00000405330	9606.ENSP00000325120	0	0	0	0.679	0.102	0.472	0.9	0.964	0.964
RAF1	MAPK1	4434195	4432880	9606.ENSP00000251849	9606.ENSP00000215832	0	0	0	0.587	0.064	0.447	0.9	0.888	0.964
RHOA	CDKN1A	4448110	4447168	9606.ENSP00000400175	9606.ENSP00000384849	0	0	0	0	0	0.087	0.9	0.643	0.964
AKT1	SOD1	4450372	4435927	9606.ENSP00000451828	9606.ENSP00000270142	0	0	0	0	0	0.064	0.9	0.64	0.963
SOD2	RELA	4450194	4447098	9606.ENSP00000446252	9606.ENSP00000384273	0	0	0	0	0	0	0.9	0.645	0.963
JUN	IL1B	4443699	4435241	9606.ENSP00000360266	9606.ENSP00000263341	0	0	0	0	0.052	0	0.8	0.82	0.963
BIRC5	STAT3	4437778	4435468	9606.ENSP00000301633	9606.ENSP00000264657	0	0	0	0	0	0.417	0.9	0.406	0.962
IL4	MAPK14	4433533	4433482	9606.ENSP00000231449	9606.ENSP00000229795	0	0	0	0	0	0	0.9	0.641	0.962
RELA	PPARG	4447098	4436745	9606.ENSP00000384273	9606.ENSP00000287820	0	0	0	0	0	0.472	0.9	0.348	0.962
ESR1	MAPK14	4448358	4433482	9606.ENSP00000405330	9606.ENSP00000229795	0	0	0	0	0	0.399	0.9	0.421	0.962
RHOA	ERBB2	4448110	4435897	9606.ENSP00000400175	9606.ENSP00000269571	0	0	0	0	0	0.126	0.9	0.607	0.962
NFKBIA	MAPK1	4432983	4432880	9606.ENSP00000216797	9606.ENSP00000215832	0	0	0	0	0	0.185	0.9	0.561	0.961
MAPK3	NFKBIA	4435180	4432983	9606.ENSP00000263025	9606.ENSP00000216797	0	0	0	0	0	0.185	0.9	0.568	0.961
NCOA2	PPARA	4448095	4447242	9606.ENSP00000399968	9606.ENSP00000385523	0	0	0	0	0.061	0.512	0.9	0.262	0.961
CCNA2	MDM2	4436109	4434604	9606.ENSP00000274026	9606.ENSP00000258149	0	0	0	0	0.062	0.108	0.9	0.58	0.96
FN1	IGF1R	4441661	4435797	9606.ENSP00000346839	9606.ENSP00000268035	0	0	0	0	0	0.261	0.9	0.511	0.96
JAK3	IL6	4447709	4447254	9606.ENSP00000391676	9606.ENSP00000385675	0	0	0	0	0.062	0	0.9	0.601	0.959
VEGFA	IL6	4451310	4447254	9606.ENSP00000478570	9606.ENSP00000385675	0	0	0	0	0.063	0	0	0.957	0.959
PRKCA	EGFR	4448494	4436186	9606.ENSP00000408695	9606.ENSP00000275493	0	0	0	0.557	0.049	0.44	0.9	0.676	0.959
CXCL8	EP300	4438229	4435224	9606.ENSP00000306512	9606.ENSP00000263253	0	0	0	0	0	0.379	0.9	0.397	0.959
PPARA	NFKBIA	4447242	4432983	9606.ENSP00000385523	9606.ENSP00000216797	0	0	0	0	0	0	0.9	0.614	0.959
ALDH2	CAT	4434937	4433793	9606.ENSP00000261733	9606.ENSP00000241052	0	0	0	0	0.124	0.05	0.9	0.574	0.959
NOS2	CAT	4439909	4433793	9606.ENSP00000327251	9606.ENSP00000241052	0	0	0	0	0	0	0.9	0.603	0.958
RXRA	PPARA	4449061	4447242	9606.ENSP00000419692	9606.ENSP00000385523	0	0	0	0.695	0.062	0.478	0.9	0.715	0.958
PTGS2	CXCL8	4442894	4438229	9606.ENSP00000356438	9606.ENSP00000306512	0	0	0	0	0.753	0	0	0.839	0.958
GHR	STAT3	4451768	4435468	9606.ENSP00000483403	9606.ENSP00000264657	0	0	0	0	0	0.454	0.9	0.294	0.958
NCOA2	NCOA1	4448095	4447214	9606.ENSP00000399968	9606.ENSP00000385216	0	0	0	0.817	0.082	0.51	0.9	0.849	0.958
SYK	NFKBIA	4444619	4432983	9606.ENSP00000364907	9606.ENSP00000216797	0	0	0	0	0.061	0.125	0.9	0.544	0.957
PPARA	MAPK3	4447242	4435180	9606.ENSP00000385523	9606.ENSP00000263025	0	0	0	0	0	0.399	0.9	0.342	0.957
IL6	APOB	4447254	4433584	9606.ENSP00000385675	9606.ENSP00000233242	0	0	0	0	0	0	0.9	0.589	0.957
PGR	MAPK1	4439740	4432880	9606.ENSP00000325120	9606.ENSP00000215832	0	0	0	0	0	0.399	0.9	0.354	0.957
PGR	NCOR1	4439740	4435844	9606.ENSP00000325120	9606.ENSP00000268712	0	0	0	0	0	0.92	0	0.49	0.957
PRKCA	NFKBIA	4448494	4432983	9606.ENSP00000408695	9606.ENSP00000216797	0	0	0	0	0	0.39	0.9	0.356	0.957
RELA	SYK	4447098	4444619	9606.ENSP00000384273	9606.ENSP00000364907	0	0	0	0	0.061	0	0.9	0.582	0.957
JUN	NOS2	4443699	4439909	9606.ENSP00000360266	9606.ENSP00000327251	0	0	0	0	0	0	0.9	0.584	0.956
EP300	NFKBIA	4435224	4432983	9606.ENSP00000263253	9606.ENSP00000216797	0	0	0	0	0	0.391	0.9	0.348	0.956
VEGFA	ERBB2	4451310	4435897	9606.ENSP00000478570	9606.ENSP00000269571	0	0	0	0	0	0	0.6	0.895	0.956
APOA1	PON1	4433668	4433224	9606.ENSP00000236850	9606.ENSP00000222381	0	0	0	0	0.097	0.379	0.72	0.753	0.956
JUN	PPARG	4443699	4436745	9606.ENSP00000360266	9606.ENSP00000287820	0	0	0	0	0	0.144	0.9	0.533	0.956
SYK	FN1	4444619	4441661	9606.ENSP00000364907	9606.ENSP00000346839	0	0	0	0	0	0.261	0.9	0.44	0.955
HIF1A	NCOA1	4449842	4447214	9606.ENSP00000437955	9606.ENSP00000385216	0	0	0	0.548	0	0.529	0.9	0.221	0.955
RHOA	CASP3	4448110	4438651	9606.ENSP00000400175	9606.ENSP00000311032	0	0	0	0	0.058	0.054	0.9	0.555	0.955
NOS2	STAT3	4439909	4435468	9606.ENSP00000327251	9606.ENSP00000264657	0	0	0	0	0	0	0.9	0.575	0.955
PPARA	APOA1	4447242	4433668	9606.ENSP00000385523	9606.ENSP00000236850	0	0	0	0	0.063	0	0.9	0.567	0.955
SELE	ICAM1	4440292	4435501	9606.ENSP00000331736	9606.ENSP00000264832	0	0	0	0	0.058	0	0	0.953	0.954
PGR	ERBB2	4439740	4435897	9606.ENSP00000325120	9606.ENSP00000269571	0	0	0	0	0	0.36	0	0.931	0.954
NCOA1	PGR	4447214	4439740	9606.ENSP00000385216	9606.ENSP00000325120	0	0	0	0	0	0.525	0.8	0.562	0.954
JUN	IL4	4443699	4433533	9606.ENSP00000360266	9606.ENSP00000231449	0	0	0	0	0	0	0.9	0.559	0.954
VEGFA	CXCL8	4451310	4438229	9606.ENSP00000478570	9606.ENSP00000306512	0	0	0	0	0.065	0	0	0.953	0.954
FN1	IL4	4441661	4433533	9606.ENSP00000346839	9606.ENSP00000231449	0	0	0	0	0	0	0.9	0.567	0.954
RELA	IL1B	4447098	4435241	9606.ENSP00000384273	9606.ENSP00000263341	0	0	0	0	0	0	0.9	0.559	0.954
IL6	ICAM1	4447254	4435501	9606.ENSP00000385675	9606.ENSP00000264832	0	0	0	0	0.152	0	0	0.947	0.953
RELA	CASP8	4447098	4442125	9606.ENSP00000384273	9606.ENSP00000351273	0	0	0	0	0.061	0	0.9	0.542	0.953
NOS2	NFKBIA	4439909	4432983	9606.ENSP00000327251	9606.ENSP00000216797	0	0	0	0	0.055	0.064	0.9	0.54	0.953
ESR1	PPARGC1B	4448358	4438804	9606.ENSP00000405330	9606.ENSP00000312649	0	0	0	0	0	0.398	0.9	0.294	0.953
ESR2	FOS	4441379	4438204	9606.ENSP00000343925	9606.ENSP00000306245	0	0	0	0	0	0.299	0.8	0.695	0.953
BTK	FAS	4451790	4441783	9606.ENSP00000483570	9606.ENSP00000347979	0	0	0	0	0	0.379	0.9	0.299	0.952
RHOA	KDR	4448110	4435337	9606.ENSP00000400175	9606.ENSP00000263923	0	0	0	0	0	0.08	0.9	0.528	0.952
RELA	MAPK1	4447098	4432880	9606.ENSP00000384273	9606.ENSP00000215832	0	0	0	0	0	0	0.9	0.541	0.952
JUN	NOS3	4443699	4437409	9606.ENSP00000360266	9606.ENSP00000297494	0	0	0	0	0	0	0.9	0.542	0.952
PPARA	PLIN2	4447242	4436246	9606.ENSP00000385523	9606.ENSP00000276914	0	0	0	0	0	0	0.9	0.534	0.951
TP63	EP300	4435488	4435224	9606.ENSP00000264731	9606.ENSP00000263253	0	0	0	0	0.064	0.393	0.9	0.252	0.951
RELA	NOS2	4447098	4439909	9606.ENSP00000384273	9606.ENSP00000327251	0	0	0	0	0	0.343	0.9	0.327	0.951
PPARA	MAPK1	4447242	4432880	9606.ENSP00000385523	9606.ENSP00000215832	0	0	0	0	0	0.399	0.9	0.264	0.951
IL1B	CCL2	4435241	4433339	9606.ENSP00000263341	9606.ENSP00000225831	0	0	0	0	0.126	0	0	0.945	0.95
PGR	MAPK3	4439740	4435180	9606.ENSP00000325120	9606.ENSP00000263025	0	0	0	0	0	0.073	0.9	0.511	0.95
EP300	MAPK14	4435224	4433482	9606.ENSP00000263253	9606.ENSP00000229795	0	0	0	0	0	0.342	0.9	0.308	0.95
RELA	MAPK3	4447098	4435180	9606.ENSP00000384273	9606.ENSP00000263025	0	0	0	0	0	0	0.9	0.527	0.95
AGTR1	PTGFR	4449040	4443612	9606.ENSP00000419422	9606.ENSP00000359793	0	0	0	0	0.09	0.379	0.9	0.218	0.949
VCAM1	STAT3	4437090	4435468	9606.ENSP00000294728	9606.ENSP00000264657	0	0	0	0	0.061	0	0.9	0.506	0.949
SYK	JUN	4444619	4443699	9606.ENSP00000364907	9606.ENSP00000360266	0	0	0	0	0	0.072	0.9	0.497	0.949
RHOA	SYK	4448110	4444619	9606.ENSP00000400175	9606.ENSP00000364907	0	0	0	0	0	0.16	0.9	0.441	0.948
RELA	MAPK14	4447098	4433482	9606.ENSP00000384273	9606.ENSP00000229795	0	0	0	0	0	0.106	0.9	0.465	0.948
TFF1	ERBB2	4436911	4435897	9606.ENSP00000291527	9606.ENSP00000269571	0	0	0	0	0.065	0	0.9	0.493	0.948
PRKCA	RAF1	4448494	4434195	9606.ENSP00000408695	9606.ENSP00000251849	0	0	0	0.58	0	0.399	0.9	0.421	0.947
ESR1	ERBB2	4448358	4435897	9606.ENSP00000405330	9606.ENSP00000269571	0	0	0	0	0	0.32	0	0.926	0.947
FN1	RAF1	4441661	4434195	9606.ENSP00000346839	9606.ENSP00000251849	0	0	0	0	0.061	0.261	0.9	0.33	0.947
FN1	EGFR	4441661	4436186	9606.ENSP00000346839	9606.ENSP00000275493	0	0	0	0	0.185	0.812	0	0.684	0.947
BCL2	MAPK3	4446777	4435180	9606.ENSP00000381185	9606.ENSP00000263025	0	0	0	0	0	0.379	0.9	0.225	0.947
IL6	INS	4447254	4446661	9606.ENSP00000385675	9606.ENSP00000380432	0	0	0	0	0	0	0	0.947	0.947
PPARA	RELA	4447242	4447098	9606.ENSP00000385523	9606.ENSP00000384273	0	0	0	0	0	0.393	0.9	0.21	0.947
STAT1	VCAM1	4442456	4437090	9606.ENSP00000354394	9606.ENSP00000294728	0	0	0	0	0.062	0	0.9	0.472	0.946
EGFR	MAPK3	4436186	4435180	9606.ENSP00000275493	9606.ENSP00000263025	0	0	0	0.58	0	0.185	0.9	0.886	0.946
RHOA	RASGRF2	4448110	4435553	9606.ENSP00000400175	9606.ENSP00000265080	0	0	0	0	0	0.185	0.9	0.382	0.945
MAOB	MAOA	4444997	4441072	9606.ENSP00000367309	9606.ENSP00000340684	0	0	0.448	0.976	0.18	0.685	0.8	0.931	0.945
AR	MAPK14	4444436	4433482	9606.ENSP00000363822	9606.ENSP00000229795	0	0	0	0	0	0.073	0.9	0.462	0.945
INS	PPARG	4446661	4436745	9606.ENSP00000380432	9606.ENSP00000287820	0	0	0	0	0	0	0	0.944	0.945
IL6	PTGS2	4447254	4442894	9606.ENSP00000385675	9606.ENSP00000356438	0	0	0	0	0.314	0	0	0.922	0.945
BCL2	MAPK1	4446777	4432880	9606.ENSP00000381185	9606.ENSP00000215832	0	0	0	0	0	0.379	0.9	0.198	0.945
PRKCA	MAPK3	4448494	4435180	9606.ENSP00000408695	9606.ENSP00000263025	0	0	0	0.588	0.056	0.261	0.9	0.627	0.943
ESR1	EGFR	4448358	4436186	9606.ENSP00000405330	9606.ENSP00000275493	0	0	0	0	0	0.402	0	0.908	0.943
ADRB2	APOB	4438121	4433584	9606.ENSP00000305372	9606.ENSP00000233242	0	0	0	0	0	0	0.9	0.459	0.943
VCAM1	NCF1	4437090	4436815	9606.ENSP00000294728	9606.ENSP00000289473	0	0	0	0	0.062	0	0.9	0.444	0.943
FN1	APOA1	4441661	4433668	9606.ENSP00000346839	9606.ENSP00000236850	0	0	0	0	0.076	0.104	0.9	0.398	0.943
SYK	FOS	4444619	4438204	9606.ENSP00000364907	9606.ENSP00000306245	0	0	0	0	0	0.08	0.9	0.425	0.942
MAOA	ALDH2	4441072	4434937	9606.ENSP00000340684	9606.ENSP00000261733	0	0	0	0	0.064	0	0.9	0.431	0.942
F2R	MAPK3	4439430	4435180	9606.ENSP00000321326	9606.ENSP00000263025	0	0	0	0	0	0	0.9	0.448	0.942
LDLR	EGFR	4450447	4436186	9606.ENSP00000454071	9606.ENSP00000275493	0	0	0	0	0.063	0.057	0.9	0.427	0.942
RELA	IL4	4447098	4433533	9606.ENSP00000384273	9606.ENSP00000231449	0	0	0	0	0	0	0.9	0.451	0.942
RXRA	MAPK1	4449061	4432880	9606.ENSP00000419692	9606.ENSP00000215832	0	0	0	0	0	0.363	0.9	0.154	0.941
PRKCA	MAPK1	4448494	4432880	9606.ENSP00000408695	9606.ENSP00000215832	0	0	0	0.594	0.056	0.261	0.9	0.575	0.941
AKT1	BCL2	4450372	4446777	9606.ENSP00000451828	9606.ENSP00000381185	0	0	0	0	0.061	0	0.9	0.426	0.941
ESR1	ESR2	4448358	4441379	9606.ENSP00000405330	9606.ENSP00000343925	0	0	0	0.925	0.061	0.379	0.9	0.967	0.941
VCAM1	CCL2	4437090	4433339	9606.ENSP00000294728	9606.ENSP00000225831	0	0	0	0	0.206	0	0	0.927	0.94
BTK	JUN	4451790	4443699	9606.ENSP00000483570	9606.ENSP00000360266	0	0	0	0	0	0.079	0.9	0.405	0.94
VCAM1	ICAM1	4437090	4435501	9606.ENSP00000294728	9606.ENSP00000264832	0	0	0	0	0.069	0	0	0.938	0.94
MAPK3	MAPK14	4435180	4433482	9606.ENSP00000263025	9606.ENSP00000229795	0	0	0.394	0.924	0	0.687	0.8	0.886	0.94
TFF1	EGFR	4436911	4436186	9606.ENSP00000291527	9606.ENSP00000275493	0	0	0	0	0	0	0.9	0.417	0.939
ADRA1A	ADRA1B	4445417	4438245	9606.ENSP00000369960	9606.ENSP00000306662	0	0	0	0.936	0.061	0.379	0.9	0.789	0.939
FN1	P4HB	4441661	4439955	9606.ENSP00000346839	9606.ENSP00000327801	0	0	0	0	0.139	0	0.9	0.356	0.939
CDKN1A	MDM2	4447168	4434604	9606.ENSP00000384849	9606.ENSP00000258149	0	0	0	0	0.062	0.692	0	0.806	0.939
RELA	CCL2	4447098	4433339	9606.ENSP00000384273	9606.ENSP00000225831	0	0	0	0	0	0.379	0.8	0.555	0.939
PPARA	JUN	4447242	4443699	9606.ENSP00000385523	9606.ENSP00000360266	0	0	0	0	0	0.082	0.9	0.385	0.938
CPT1A	APOA1	4435626	4433668	9606.ENSP00000265641	9606.ENSP00000236850	0	0	0	0	0	0	0.9	0.411	0.938
IGF1R	MAPK3	4435797	4435180	9606.ENSP00000268035	9606.ENSP00000263025	0	0	0	0.568	0	0.146	0.9	0.727	0.938
FN1	APOB	4441661	4433584	9606.ENSP00000346839	9606.ENSP00000233242	0	0	0	0	0.086	0	0.9	0.381	0.938
RXRA	MAPK3	4449061	4435180	9606.ENSP00000419692	9606.ENSP00000263025	0	0	0	0	0	0.363	0.9	0.117	0.938
ADRB2	EGFR	4438121	4436186	9606.ENSP00000305372	9606.ENSP00000275493	0	0	0	0	0	0.186	0.9	0.293	0.937
HIF1A	CDKN1A	4449842	4447168	9606.ENSP00000437955	9606.ENSP00000384849	0	0	0	0	0	0	0.9	0.399	0.937
EGFR	CFTR	4436186	4432552	9606.ENSP00000275493	9606.ENSP00000003084	0	0	0	0	0	0.051	0.9	0.383	0.936
MAOB	ALDH2	4444997	4434937	9606.ENSP00000367309	9606.ENSP00000261733	0	0	0	0	0.083	0	0.9	0.346	0.934
IGF1R	MAPK1	4435797	4432880	9606.ENSP00000268035	9606.ENSP00000215832	0	0	0	0.57	0	0.146	0.9	0.638	0.934
MMP9	CXCL8	4443919	4438229	9606.ENSP00000361405	9606.ENSP00000306512	0	0	0	0	0.134	0.379	0	0.885	0.933
HSD3B2	HSD3B1	4450147	4443313	9606.ENSP00000445122	9606.ENSP00000358421	0	0	0.449	0.985	0.152	0.269	0.9	0.73	0.933
RXRA	CPT1A	4449061	4435626	9606.ENSP00000419692	9606.ENSP00000265641	0	0	0	0	0.062	0.05	0.9	0.345	0.933
SCN5A	KCNH2	4448544	4435024	9606.ENSP00000410257	9606.ENSP00000262186	0	0	0	0	0.063	0.094	0	0.927	0.933
MAOA	CYP3A4	4441072	4440831	9606.ENSP00000340684	9606.ENSP00000337915	0	0	0	0	0.063	0	0.9	0.34	0.932
SELE	VCAM1	4440292	4437090	9606.ENSP00000331736	9606.ENSP00000294728	0	0	0	0	0.12	0	0	0.926	0.932
HSD3B2	CYP3A4	4450147	4440831	9606.ENSP00000445122	9606.ENSP00000337915	0	0	0	0	0.064	0.132	0.9	0.268	0.932
APOA1	TIMP1	4433668	4433052	9606.ENSP00000236850	9606.ENSP00000218388	0	0	0	0	0	0	0.9	0.348	0.932
AKT1	AR	4450372	4444436	9606.ENSP00000451828	9606.ENSP00000363822	0	0	0	0	0	0.407	0	0.89	0.932
TFF1	EP300	4436911	4435224	9606.ENSP00000291527	9606.ENSP00000263253	0	0	0	0	0	0.187	0.9	0.226	0.931
BCL2	STAT3	4446777	4435468	9606.ENSP00000381185	9606.ENSP00000264657	0	0	0	0	0	0.186	0.9	0.225	0.931
AKT1	MAPK14	4450372	4433482	9606.ENSP00000451828	9606.ENSP00000229795	0	0	0.303	0.623	0.082	0.715	0.6	0.858	0.931
AKT1	RXRA	4450372	4449061	9606.ENSP00000451828	9606.ENSP00000419692	0	0	0	0	0.085	0.085	0.9	0.271	0.93
JAK3	MAPK3	4447709	4435180	9606.ENSP00000391676	9606.ENSP00000263025	0	0	0	0.592	0.064	0.146	0.9	0.507	0.93
RHOA	JAK3	4448110	4447709	9606.ENSP00000400175	9606.ENSP00000391676	0	0	0	0	0	0.185	0.9	0.212	0.93
ADRA1A	ADRA1D	4445417	4445214	9606.ENSP00000369960	9606.ENSP00000368766	0	0	0	0.932	0.062	0.32	0.9	0.107	0.93
ADRB2	PTGER2	4438121	4433932	9606.ENSP00000305372	9606.ENSP00000245457	0	0	0	0	0.084	0	0.9	0.304	0.93
SYK	MAPK14	4444619	4433482	9606.ENSP00000364907	9606.ENSP00000229795	0	0	0	0.574	0.061	0.146	0.9	0.507	0.93
ICAM1	CCL2	4435501	4433339	9606.ENSP00000264832	9606.ENSP00000225831	0	0	0	0	0.149	0	0	0.919	0.929
JAK3	MAPK1	4447709	4432880	9606.ENSP00000391676	9606.ENSP00000215832	0	0	0	0.597	0.064	0.146	0.9	0.479	0.929
BTK	FOS	4451790	4438204	9606.ENSP00000483570	9606.ENSP00000306245	0	0	0	0	0	0.084	0.9	0.289	0.929
MMP9	LTA4H	4443919	4433425	9606.ENSP00000361405	9606.ENSP00000228740	0	0	0	0	0	0	0.9	0.327	0.929
F2R	MAPK1	4439430	4432880	9606.ENSP00000321326	9606.ENSP00000215832	0	0	0	0	0	0	0.9	0.31	0.928
CXCL8	ICAM1	4438229	4435501	9606.ENSP00000306512	9606.ENSP00000264832	0	0	0	0	0.214	0	0	0.912	0.928
HSD3B1	CYP3A4	4443313	4440831	9606.ENSP00000358421	9606.ENSP00000337915	0	0	0	0	0.066	0.132	0.9	0.224	0.928
LDLR	AGTR1	4450447	4449040	9606.ENSP00000454071	9606.ENSP00000419422	0	0	0	0	0	0.062	0.9	0.291	0.927
GHR	STAT1	4451768	4442456	9606.ENSP00000483403	9606.ENSP00000354394	0	0	0	0	0	0.064	0.9	0.283	0.927
STAT1	GSK3B	4442456	4439717	9606.ENSP00000354394	9606.ENSP00000324806	0	0	0	0	0.062	0.124	0.9	0.209	0.926
OPRM1	CXCL8	4447859	4438229	9606.ENSP00000394624	9606.ENSP00000306512	0	0	0	0	0	0	0.9	0.293	0.926
NOS3	EP300	4437409	4435224	9606.ENSP00000297494	9606.ENSP00000263253	0	0	0	0	0.045	0	0.9	0.291	0.926
SYK	FAS	4444619	4441783	9606.ENSP00000364907	9606.ENSP00000347979	0	0	0	0	0.061	0	0.9	0.279	0.926
IL6	P4HB	4447254	4439955	9606.ENSP00000385675	9606.ENSP00000327801	0	0	0	0	0	0	0.9	0.292	0.926
ICAM1	IL1B	4435501	4435241	9606.ENSP00000264832	9606.ENSP00000263341	0	0	0	0	0.154	0	0	0.916	0.926
AGTR1	CXCL8	4449040	4438229	9606.ENSP00000419422	9606.ENSP00000306512	0	0	0	0	0	0	0.9	0.293	0.926
CAV1	GSK3B	4440933	4439717	9606.ENSP00000339191	9606.ENSP00000324806	0	0	0	0	0	0.057	0.9	0.282	0.926
MAOB	CYP3A4	4444997	4440831	9606.ENSP00000367309	9606.ENSP00000337915	0	0	0	0	0.063	0	0.9	0.267	0.925
LDLR	CFTR	4450447	4432552	9606.ENSP00000454071	9606.ENSP00000003084	0	0	0	0	0	0	0.9	0.284	0.925
ESR1	BCL2	4448358	4446777	9606.ENSP00000405330	9606.ENSP00000381185	0	0	0	0	0.069	0.064	0.9	0.244	0.925
AGTR1	APOB	4449040	4433584	9606.ENSP00000419422	9606.ENSP00000233242	0	0	0	0	0.064	0	0.9	0.265	0.925
AGTR1	ADRA1B	4449040	4438245	9606.ENSP00000419422	9606.ENSP00000306662	0	0	0	0.582	0.086	0	0.9	0.534	0.925
APOB	CFTR	4433584	4432552	9606.ENSP00000233242	9606.ENSP00000003084	0	0	0	0	0.062	0	0.9	0.264	0.924
AGTR1	ADRA1D	4449040	4445214	9606.ENSP00000419422	9606.ENSP00000368766	0	0	0	0.594	0.043	0	0.9	0.625	0.924
JAK3	SYK	4447709	4444619	9606.ENSP00000391676	9606.ENSP00000364907	0	0	0	0.646	0.088	0.064	0.9	0.552	0.924
AKT1	JAK3	4450372	4447709	9606.ENSP00000451828	9606.ENSP00000391676	0	0	0	0.584	0.05	0	0.9	0.599	0.924
EGFR	APOB	4436186	4433584	9606.ENSP00000275493	9606.ENSP00000233242	0	0	0	0	0.062	0.105	0.9	0.195	0.923
IL6	MMP9	4447254	4443919	9606.ENSP00000385675	9606.ENSP00000361405	0	0	0	0	0.074	0	0	0.92	0.923
IGF1R	RAF1	4435797	4434195	9606.ENSP00000268035	9606.ENSP00000251849	0	0	0	0.586	0.055	0	0.9	0.562	0.923
IL1B	EP300	4435241	4435224	9606.ENSP00000263341	9606.ENSP00000263253	0	0	0	0	0	0	0.9	0.266	0.923
RXRA	PLIN2	4449061	4436246	9606.ENSP00000419692	9606.ENSP00000276914	0	0	0	0	0.061	0	0.9	0.248	0.923
CPT1A	EP300	4435626	4435224	9606.ENSP00000265641	9606.ENSP00000263253	0	0	0	0	0	0	0.9	0.269	0.923
PPARA	NOS2	4447242	4439909	9606.ENSP00000385523	9606.ENSP00000327251	0	0	0	0	0	0.091	0.9	0.211	0.922
NCOA1	TFF1	4447214	4436911	9606.ENSP00000385216	9606.ENSP00000291527	0	0	0	0	0	0	0.9	0.256	0.922
JAK3	MAPK14	4447709	4433482	9606.ENSP00000391676	9606.ENSP00000229795	0	0	0	0.597	0.062	0.146	0.9	0.306	0.922
JUN	STAT3	4443699	4435468	9606.ENSP00000360266	9606.ENSP00000264657	0	0	0	0	0.055	0.476	0	0.852	0.921
KDR	MAPK14	4435337	4433482	9606.ENSP00000263923	9606.ENSP00000229795	0	0	0	0.579	0	0.084	0.9	0.442	0.921
GHR	MAPK3	4451768	4435180	9606.ENSP00000483403	9606.ENSP00000263025	0	0	0	0	0.061	0	0.9	0.227	0.921
IGF1R	MDM2	4435797	4434604	9606.ENSP00000268035	9606.ENSP00000258149	0	0	0	0	0	0.56	0.6	0.589	0.921
GHR	MAPK1	4451768	4432880	9606.ENSP00000483403	9606.ENSP00000215832	0	0	0	0	0.061	0	0.9	0.232	0.921
RELA	RAF1	4447098	4434195	9606.ENSP00000384273	9606.ENSP00000251849	0	0	0	0	0.112	0	0.9	0.187	0.921
IL6	EGFR	4447254	4436186	9606.ENSP00000385675	9606.ENSP00000275493	0	0	0	0	0	0	0.6	0.811	0.921
AGTR1	ADRA1A	4449040	4445417	9606.ENSP00000419422	9606.ENSP00000369960	0	0	0	0.602	0.043	0	0.9	0.532	0.92
AGTR1	ADRB2	4449040	4438121	9606.ENSP00000419422	9606.ENSP00000305372	0	0	0	0.614	0	0	0.9	0.556	0.92
RXRA	APOA1	4449061	4433668	9606.ENSP00000419692	9606.ENSP00000236850	0	0	0	0	0.061	0	0.9	0.221	0.92
MAPK9	JAK3	4447857	4447709	9606.ENSP00000394560	9606.ENSP00000391676	0	0	0	0.579	0.062	0.115	0.9	0.309	0.92
MAPK9	MAPK14	4447857	4433482	9606.ENSP00000394560	9606.ENSP00000229795	0	0	0.387	0.928	0.064	0.148	0.9	0.749	0.92
APOB	TIMP1	4433584	4433052	9606.ENSP00000233242	9606.ENSP00000218388	0	0	0	0	0.061	0	0.9	0.21	0.919
CHRM2	ADRB2	4448086	4438121	9606.ENSP00000399745	9606.ENSP00000305372	0	0	0	0.652	0.052	0	0.9	0.563	0.919
LDLR	ADRB2	4450447	4438121	9606.ENSP00000454071	9606.ENSP00000305372	0	0	0	0	0	0.062	0.9	0.206	0.919
P4HB	APOA1	4439955	4433668	9606.ENSP00000327801	9606.ENSP00000236850	0	0	0	0	0.062	0	0.9	0.212	0.919
VEGFA	INS	4451310	4446661	9606.ENSP00000478570	9606.ENSP00000380432	0	0	0	0	0	0	0	0.918	0.919
HIF1A	P4HB	4449842	4439955	9606.ENSP00000437955	9606.ENSP00000327801	0	0	0	0	0	0	0.9	0.227	0.919
AR	PGR	4444436	4439740	9606.ENSP00000363822	9606.ENSP00000325120	0	0	0	0.813	0.069	0	0.9	0.904	0.919
PRKCA	RELA	4448494	4447098	9606.ENSP00000408695	9606.ENSP00000384273	0	0	0	0	0	0	0.9	0.214	0.918
OPRM1	STAT3	4447859	4435468	9606.ENSP00000394624	9606.ENSP00000264657	0	0	0	0	0	0	0.9	0.222	0.918
ADRA1D	CHRM3	4445214	4434428	9606.ENSP00000368766	9606.ENSP00000255380	0	0	0	0.635	0.061	0	0.9	0.494	0.918
VEGFA	PTGS2	4451310	4442894	9606.ENSP00000478570	9606.ENSP00000356438	0	0	0	0	0.082	0	0	0.914	0.918
ERBB2	STAT3	4435897	4435468	9606.ENSP00000269571	9606.ENSP00000264657	0	0	0	0	0	0.457	0	0.856	0.918
ADRA1D	PTGFR	4445214	4443612	9606.ENSP00000368766	9606.ENSP00000359793	0	0	0	0	0.069	0	0.9	0.191	0.918
CHRM2	OPRM1	4448086	4447859	9606.ENSP00000399745	9606.ENSP00000394624	0	0	0	0.573	0	0	0.9	0.45	0.918
ADRA1D	CHRM1	4445214	4438226	9606.ENSP00000368766	9606.ENSP00000306490	0	0	0	0.683	0.079	0	0.9	0.437	0.916
ADRA1B	CHRM1	4438245	4438226	9606.ENSP00000306662	9606.ENSP00000306490	0	0	0	0.676	0.076	0	0.9	0.437	0.916
P4HB	TIMP1	4439955	4433052	9606.ENSP00000327801	9606.ENSP00000218388	0	0	0	0	0.076	0	0.9	0.172	0.916
GH1	STAT3	4438810	4435468	9606.ENSP00000312673	9606.ENSP00000264657	0	0	0	0	0	0	0.9	0.197	0.916
RELA	APOA1	4447098	4433668	9606.ENSP00000384273	9606.ENSP00000236850	0	0	0	0	0	0	0.9	0.204	0.916
HIF1A	MAPK1	4449842	4432880	9606.ENSP00000437955	9606.ENSP00000215832	0	0	0	0	0	0.294	0.8	0.455	0.916
RXRA	NFKBIA	4449061	4432983	9606.ENSP00000419692	9606.ENSP00000216797	0	0	0	0	0	0	0.9	0.185	0.915
VEGFA	IGF1R	4451310	4435797	9606.ENSP00000478570	9606.ENSP00000268035	0	0	0	0	0	0	0.6	0.796	0.915
GH1	MAPK1	4438810	4432880	9606.ENSP00000312673	9606.ENSP00000215832	0	0	0	0	0	0	0.9	0.185	0.915
INS	LEPR	4446661	4440182	9606.ENSP00000380432	9606.ENSP00000330393	0	0	0	0	0	0	0	0.915	0.915
CHEK2	MAPK1	4445704	4432880	9606.ENSP00000372023	9606.ENSP00000215832	0	0	0.22	0.681	0.062	0.884	0	0.656	0.915
EP300	APOA1	4435224	4433668	9606.ENSP00000263253	9606.ENSP00000236850	0	0	0	0	0	0	0.9	0.185	0.915
APOB	PON1	4433584	4433224	9606.ENSP00000233242	9606.ENSP00000222381	0	0	0	0	0.08	0	0.72	0.7	0.915
ESR2	MAPK1	4441379	4432880	9606.ENSP00000343925	9606.ENSP00000215832	0	0	0	0	0	0.399	0.8	0.351	0.915
ADRA1A	CHRM3	4445417	4434428	9606.ENSP00000369960	9606.ENSP00000255380	0	0	0	0.653	0	0	0.9	0.466	0.915
NCF1	MAPK14	4436815	4433482	9606.ENSP00000289473	9606.ENSP00000229795	0	0	0	0	0	0.436	0.65	0.599	0.914
INS	NOS3	4446661	4437409	9606.ENSP00000380432	9606.ENSP00000297494	0	0	0	0	0	0	0	0.914	0.914
ADRA1B	CHRM3	4438245	4434428	9606.ENSP00000306662	9606.ENSP00000255380	0	0	0	0.634	0	0	0.9	0.426	0.914
GH1	MAPK3	4438810	4435180	9606.ENSP00000312673	9606.ENSP00000263025	0	0	0	0	0	0.098	0.9	0.128	0.914
VEGFA	CCL2	4451310	4433339	9606.ENSP00000478570	9606.ENSP00000225831	0	0	0	0	0	0	0	0.914	0.914
ADRA1A	PTGFR	4445417	4443612	9606.ENSP00000369960	9606.ENSP00000359793	0	0	0	0	0	0	0.9	0.175	0.914
AKT1	JUN	4450372	4443699	9606.ENSP00000451828	9606.ENSP00000360266	0	0	0	0	0	0.072	0	0.91	0.913
MMP9	IL1B	4443919	4435241	9606.ENSP00000361405	9606.ENSP00000263341	0	0	0	0	0.2	0	0	0.895	0.913
JUN	APOA1	4443699	4433668	9606.ENSP00000360266	9606.ENSP00000236850	0	0	0	0	0	0	0.9	0.17	0.913
CHRM1	ADRB2	4438226	4438121	9606.ENSP00000306490	9606.ENSP00000305372	0	0	0	0.681	0.05	0	0.9	0.414	0.913
CHEK2	MAPK3	4445704	4435180	9606.ENSP00000372023	9606.ENSP00000263025	0	0	0.244	0.687	0.062	0.89	0	0.466	0.913
APOB	MAPK14	4433584	4433482	9606.ENSP00000233242	9606.ENSP00000229795	0	0	0	0	0	0	0.9	0.158	0.912
AGTR1	CHRM3	4449040	4434428	9606.ENSP00000419422	9606.ENSP00000255380	0	0	0	0.609	0	0	0.9	0.349	0.912
ADRA1D	ADRA1B	4445214	4438245	9606.ENSP00000368766	9606.ENSP00000306662	0	0	0	0.932	0.111	0	0.9	0.797	0.912
ADRA1A	CHRM1	4445417	4438226	9606.ENSP00000369960	9606.ENSP00000306490	0	0	0	0.678	0	0	0.9	0.403	0.912
STAT1	GH1	4442456	4438810	9606.ENSP00000354394	9606.ENSP00000312673	0	0	0	0	0	0	0.9	0.147	0.911
CHRM1	CHRM3	4438226	4434428	9606.ENSP00000306490	9606.ENSP00000255380	0	0	0	0.95	0.118	0	0.9	0.765	0.911
BAX	EP300	4437004	4435224	9606.ENSP00000293288	9606.ENSP00000263253	0	0	0	0	0	0	0.9	0.148	0.911
NCOA1	FOS	4447214	4438204	9606.ENSP00000385216	9606.ENSP00000306245	0	0	0	0	0	0.415	0.8	0.293	0.91
ICAM1	MT2A	4435501	4433922	9606.ENSP00000264832	9606.ENSP00000245185	0	0	0	0	0.06	0	0.9	0.128	0.91
PTGFR	ADRA1B	4443612	4438245	9606.ENSP00000359793	9606.ENSP00000306662	0	0	0	0	0.076	0	0.9	0.107	0.91
JUN	CPT1A	4443699	4435626	9606.ENSP00000360266	9606.ENSP00000265641	0	0	0	0	0	0	0.9	0.145	0.91
AGTR1	F2R	4449040	4439430	9606.ENSP00000419422	9606.ENSP00000321326	0	0	0	0.703	0.052	0	0.9	0.355	0.91
STAT1	ERBB2	4442456	4435897	9606.ENSP00000354394	9606.ENSP00000269571	0	0	0	0	0.061	0.696	0	0.711	0.91
ADRA1B	ADRB2	4438245	4438121	9606.ENSP00000306662	9606.ENSP00000305372	0	0	0	0.801	0	0	0.9	0.553	0.91
NCOA1	APOA1	4447214	4433668	9606.ENSP00000385216	9606.ENSP00000236850	0	0	0	0	0	0	0.9	0.135	0.909
NCOA1	JUN	4447214	4443699	9606.ENSP00000385216	9606.ENSP00000360266	0	0	0	0	0	0.379	0.8	0.327	0.909
AKT1	NOS2	4450372	4439909	9606.ENSP00000451828	9606.ENSP00000327251	0	0	0	0	0.063	0.065	0.8	0.543	0.909
RXRA	NOS2	4449061	4439909	9606.ENSP00000419692	9606.ENSP00000327251	0	0	0	0	0	0.091	0.9	0.087	0.909
PTGFR	CHRM3	4443612	4434428	9606.ENSP00000359793	9606.ENSP00000255380	0	0	0	0	0	0	0.9	0.135	0.909
GFAP	NCOR1	4450881	4435844	9606.ENSP00000468500	9606.ENSP00000268712	0	0	0	0	0	0	0.9	0.122	0.908
MMP9	MMP2	4443919	4433061	9606.ENSP00000361405	9606.ENSP00000219070	0	0	0	0.929	0.061	0	0.9	0.958	0.908
ADRA1D	F2R	4445214	4439430	9606.ENSP00000368766	9606.ENSP00000321326	0	0	0	0	0	0	0.9	0.12	0.908
RXRA	PRKCA	4449061	4448494	9606.ENSP00000419692	9606.ENSP00000408695	0	0	0	0	0	0	0.9	0.123	0.908
VCAM1	MT2A	4437090	4433922	9606.ENSP00000294728	9606.ENSP00000245185	0	0	0	0	0	0	0.9	0.126	0.908
NCOA1	CPT1A	4447214	4435626	9606.ENSP00000385216	9606.ENSP00000265641	0	0	0	0	0	0	0.9	0.122	0.908
AKT1	MAPK3	4450372	4435180	9606.ENSP00000451828	9606.ENSP00000263025	0	0	0.323	0.586	0.064	0.146	0.8	0.946	0.907
AGTR1	CHRM2	4449040	4448086	9606.ENSP00000419422	9606.ENSP00000399745	0	0	0	0.589	0.061	0	0.9	0.16	0.907
BCL2	EP300	4446777	4435224	9606.ENSP00000381185	9606.ENSP00000263253	0	0	0	0	0	0	0.9	0.117	0.907
GLB1	AKR1B1	4438271	4436650	9606.ENSP00000306920	9606.ENSP00000285930	0.058	0	0	0	0.055	0	0.9	0.085	0.907
JUN	CHRM1	4443699	4438226	9606.ENSP00000360266	9606.ENSP00000306490	0	0	0	0	0	0	0.9	0.115	0.907
MAOA	IL4	4441072	4433533	9606.ENSP00000340684	9606.ENSP00000231449	0	0	0	0	0	0	0.9	0.116	0.907
PTGS2	NOS2	4442894	4439909	9606.ENSP00000356438	9606.ENSP00000327251	0	0	0	0	0.063	0.299	0	0.868	0.906
NCOA1	PLIN2	4447214	4436246	9606.ENSP00000385216	9606.ENSP00000276914	0	0	0	0	0	0	0.9	0.099	0.906
FAS	TP63	4441783	4435488	9606.ENSP00000347979	9606.ENSP00000264731	0	0	0	0	0	0.041	0.9	0.099	0.906
GSK3B	TP63	4439717	4435488	9606.ENSP00000324806	9606.ENSP00000264731	0	0	0	0	0	0	0.9	0.101	0.906
F2R	CHRM3	4439430	4434428	9606.ENSP00000321326	9606.ENSP00000255380	0	0	0	0.56	0	0	0.9	0.18	0.906
CASP8	ATM	4442125	4436300	9606.ENSP00000351273	9606.ENSP00000278616	0	0	0	0	0	0	0.8	0.551	0.906
TIMP2	LTA4H	4435138	4433425	9606.ENSP00000262768	9606.ENSP00000228740	0	0	0	0	0	0	0.9	0.096	0.905
CHRM2	EGFR	4448086	4436186	9606.ENSP00000399745	9606.ENSP00000275493	0	0	0	0	0.061	0	0.9	0.073	0.905
AKT1	MAPK1	4450372	4432880	9606.ENSP00000451828	9606.ENSP00000215832	0	0	0.304	0.592	0.066	0.146	0.8	0.948	0.905
AGTR1	CFTR	4449040	4432552	9606.ENSP00000419422	9606.ENSP00000003084	0	0	0	0	0	0	0.9	0.089	0.905
AGTR1	OPRM1	4449040	4447859	9606.ENSP00000419422	9606.ENSP00000394624	0	0	0	0.753	0	0	0.9	0.268	0.905
RHOA	RAF1	4448110	4434195	9606.ENSP00000400175	9606.ENSP00000251849	0	0	0	0	0.062	0.16	0.8	0.464	0.904
AGTR1	CHRM1	4449040	4438226	9606.ENSP00000419422	9606.ENSP00000306490	0	0	0	0.583	0	0	0.9	0.145	0.904
GLB1	MAPK1	4438271	4432880	9606.ENSP00000306920	9606.ENSP00000215832	0	0	0	0	0	0	0.9	0.086	0.904
NCOA2	PLIN2	4448095	4436246	9606.ENSP00000399968	9606.ENSP00000276914	0	0	0	0	0.064	0	0.9	0.058	0.904
AGTR1	ACE2	4449040	4447602	9606.ENSP00000419422	9606.ENSP00000389326	0	0	0	0	0.06	0	0	0.901	0.904
PPARGC1B	ATP5B	4438804	4434993	9606.ENSP00000312649	9606.ENSP00000262030	0	0	0	0	0	0	0.9	0.088	0.904
CHRM2	CXCL8	4448086	4438229	9606.ENSP00000399745	9606.ENSP00000306512	0	0	0	0	0	0	0.9	0.071	0.903
RELA	TFF1	4447098	4436911	9606.ENSP00000384273	9606.ENSP00000291527	0	0	0	0	0	0	0.9	0.074	0.903
ESR2	MAPK3	4441379	4435180	9606.ENSP00000343925	9606.ENSP00000263025	0	0	0	0	0	0.073	0.8	0.523	0.903
NCOA2	CPT1A	4448095	4435626	9606.ENSP00000399968	9606.ENSP00000265641	0	0	0	0	0	0	0.9	0.07	0.903
F2R	ADRA1B	4439430	4438245	9606.ENSP00000321326	9606.ENSP00000306662	0	0	0	0.561	0	0	0.9	0.093	0.902
CHRM2	CFTR	4448086	4432552	9606.ENSP00000399745	9606.ENSP00000003084	0	0	0	0	0	0	0.9	0.067	0.902
JAK3	BCL2	4447709	4446777	9606.ENSP00000391676	9606.ENSP00000381185	0	0	0	0	0	0	0.9	0.061	0.902
CASP3	MDM2	4438651	4434604	9606.ENSP00000311032	9606.ENSP00000258149	0	0	0	0	0.062	0.692	0	0.688	0.902
RXRA	BCL2	4449061	4446777	9606.ENSP00000419692	9606.ENSP00000381185	0	0	0	0	0	0.064	0.9	0.046	0.902
ADRA1A	F2R	4445417	4439430	9606.ENSP00000369960	9606.ENSP00000321326	0	0	0	0.565	0	0	0.9	0.092	0.902
BAX	TP63	4437004	4435488	9606.ENSP00000293288	9606.ENSP00000264731	0	0	0	0	0	0	0.9	0.056	0.901
ESR1	FN1	4448358	4441661	9606.ENSP00000405330	9606.ENSP00000346839	0	0	0	0	0	0.8	0	0.53	0.901
F2R	CHRM1	4439430	4438226	9606.ENSP00000321326	9606.ENSP00000306490	0	0	0	0	0	0	0.9	0.057	0.901
NCOA2	APOA1	4448095	4433668	9606.ENSP00000399968	9606.ENSP00000236850	0	0	0	0	0	0	0.9	0.057	0.901
PTGFR	F2R	4443612	4439430	9606.ENSP00000359793	9606.ENSP00000321326	0	0	0	0	0	0	0.9	0.058	0.901
PTGFR	CHRM1	4443612	4438226	9606.ENSP00000359793	9606.ENSP00000306490	0	0	0	0	0	0	0.9	0.055	0.901
GHR	TFF1	4451768	4436911	9606.ENSP00000483403	9606.ENSP00000291527	0	0	0	0	0	0	0.9	0.041	0.9
RELA	CPT1A	4447098	4435626	9606.ENSP00000384273	9606.ENSP00000265641	0	0	0	0	0	0	0.9	0.041	0.9
STAT1	PPARGC1B	4442456	4438804	9606.ENSP00000354394	9606.ENSP00000312649	0	0	0	0	0	0	0.9	0.046	0.9
FOS	EGFR	4438204	4436186	9606.ENSP00000306245	9606.ENSP00000275493	0	0	0	0	0	0.533	0	0.794	0.9
VCAM1	SELP	4437090	4435297	9606.ENSP00000294728	9606.ENSP00000263686	0	0	0	0	0.088	0	0	0.894	0.9
INS	APOB	4446661	4433584	9606.ENSP00000380432	9606.ENSP00000233242	0	0	0	0	0	0	0	0.899	0.9
GH1	TFF1	4438810	4436911	9606.ENSP00000312673	9606.ENSP00000291527	0	0	0	0	0	0	0.9	0	0.9
CHRM2	APOB	4448086	4433584	9606.ENSP00000399745	9606.ENSP00000233242	0	0	0	0	0	0	0.9	0	0.9
PRKCA	NCF1	4448494	4436815	9606.ENSP00000408695	9606.ENSP00000289473	0	0	0	0	0	0.336	0.8	0.31	0.9
LDLR	CHRM2	4450447	4448086	9606.ENSP00000454071	9606.ENSP00000399745	0	0	0	0	0	0	0.9	0	0.9
MAOA	SLC6A4	4441072	4434929	9606.ENSP00000340684	9606.ENSP00000261707	0	0	0	0	0.061	0	0	0.897	0.899
ICAM1	SELP	4435501	4435297	9606.ENSP00000264832	9606.ENSP00000263686	0	0	0	0	0.062	0	0	0.897	0.899
IL6	VCAM1	4447254	4437090	9606.ENSP00000385675	9606.ENSP00000294728	0	0	0	0	0.083	0	0	0.891	0.896
MMP9	JUN	4443919	4443699	9606.ENSP00000361405	9606.ENSP00000360266	0	0	0	0	0	0.313	0	0.85	0.893
AR	NCOR1	4444436	4435844	9606.ENSP00000363822	9606.ENSP00000268712	0	0	0	0	0	0.575	0	0.753	0.891
VEGFA	ICAM1	4451310	4435501	9606.ENSP00000478570	9606.ENSP00000264832	0	0	0	0	0	0	0	0.89	0.89
PRKCA	FOS	4448494	4438204	9606.ENSP00000408695	9606.ENSP00000306245	0	0	0	0	0	0	0.8	0.473	0.89
AKT1	FN1	4450372	4441661	9606.ENSP00000451828	9606.ENSP00000346839	0	0	0	0	0.05	0.261	0	0.856	0.89
MAPK14	MAPK1	4433482	4432880	9606.ENSP00000229795	9606.ENSP00000215832	0	0	0.412	0.926	0.1	0.379	0.8	0.92	0.889
PTGS2	PTGS1	4442894	4442503	9606.ENSP00000356438	9606.ENSP00000354612	0	0	0.432	0.967	0.14	0.379	0.8	0.956	0.889
AKT1	NCF1	4450372	4436815	9606.ENSP00000451828	9606.ENSP00000289473	0	0	0	0	0	0.379	0	0.827	0.888
JUN	STAT1	4443699	4442456	9606.ENSP00000360266	9606.ENSP00000354394	0	0	0	0	0	0.465	0	0.798	0.888
ESR1	AHR	4448358	4433805	9606.ENSP00000405330	9606.ENSP00000242057	0	0	0	0	0	0.384	0	0.826	0.888
AKT1	IL6	4450372	4447254	9606.ENSP00000451828	9606.ENSP00000385675	0	0	0	0	0.055	0	0	0.886	0.888
AKT1	MMP9	4450372	4443919	9606.ENSP00000451828	9606.ENSP00000361405	0	0	0	0	0.061	0	0	0.885	0.887
IGF1R	STAT3	4435797	4435468	9606.ENSP00000268035	9606.ENSP00000264657	0	0	0	0	0	0.555	0	0.755	0.886
INS	CCL2	4446661	4433339	9606.ENSP00000380432	9606.ENSP00000225831	0	0	0	0	0	0	0	0.884	0.885
JUN	ESR2	4443699	4441379	9606.ENSP00000360266	9606.ENSP00000343925	0	0	0	0	0	0.082	0.8	0.412	0.882
STAT1	FOS	4442456	4438204	9606.ENSP00000354394	9606.ENSP00000306245	0	0	0	0	0	0.52	0	0.762	0.881
BCL2	SOD1	4446777	4435927	9606.ENSP00000381185	9606.ENSP00000270142	0	0	0	0	0	0.379	0.8	0.117	0.88
JUN	EGFR	4443699	4436186	9606.ENSP00000360266	9606.ENSP00000275493	0	0	0	0	0.06	0.185	0	0.856	0.88
VEGFA	IL1B	4451310	4435241	9606.ENSP00000478570	9606.ENSP00000263341	0	0	0	0	0	0	0	0.877	0.877
INS	PDGFA	4446661	4441629	9606.ENSP00000380432	9606.ENSP00000346508	0	0	0	0	0	0	0.8	0.413	0.877
RELA	STAT3	4447098	4435468	9606.ENSP00000384273	9606.ENSP00000264657	0	0	0	0	0.108	0.379	0	0.794	0.876
ADRB2	ERBB2	4438121	4435897	9606.ENSP00000305372	9606.ENSP00000269571	0	0	0	0	0	0.299	0	0.83	0.876
INS	ERBB2	4446661	4435897	9606.ENSP00000380432	9606.ENSP00000269571	0	0	0	0	0	0	0.6	0.702	0.875
MAPK9	RELA	4447857	4447098	9606.ENSP00000394560	9606.ENSP00000384273	0	0	0	0	0	0	0.8	0.4	0.874
INS	KCNJ11	4446661	4441544	9606.ENSP00000380432	9606.ENSP00000345708	0	0	0	0	0	0	0	0.873	0.874
CASP3	BAX	4438651	4437004	9606.ENSP00000311032	9606.ENSP00000293288	0	0	0	0	0	0.416	0	0.793	0.874
PRKCA	CASP3	4448494	4438651	9606.ENSP00000408695	9606.ENSP00000311032	0	0	0	0	0	0	0.8	0.398	0.874
JUN	CASP3	4443699	4438651	9606.ENSP00000360266	9606.ENSP00000311032	0	0	0	0	0	0.069	0	0.87	0.874
LDLR	HMGCR	4450447	4436751	9606.ENSP00000454071	9606.ENSP00000287936	0	0	0	0	0.164	0	0	0.854	0.872
PTGS2	EGFR	4442894	4436186	9606.ENSP00000356438	9606.ENSP00000275493	0	0	0	0	0.061	0	0	0.869	0.872
IL1B	MMP2	4435241	4433061	9606.ENSP00000263341	9606.ENSP00000219070	0	0	0	0	0	0.379	0	0.802	0.872
VCAM1	IL1B	4437090	4435241	9606.ENSP00000294728	9606.ENSP00000263341	0	0	0	0	0.062	0	0	0.865	0.868
ICAM1	IL4	4435501	4433533	9606.ENSP00000264832	9606.ENSP00000231449	0	0	0	0	0	0	0	0.862	0.862
CASP3	MAPK3	4438651	4435180	9606.ENSP00000311032	9606.ENSP00000263025	0	0	0	0	0	0.261	0	0.821	0.862
EGFR	MDM2	4436186	4434604	9606.ENSP00000275493	9606.ENSP00000258149	0	0	0	0	0	0	0.6	0.671	0.862
VCAM1	IL4	4437090	4433533	9606.ENSP00000294728	9606.ENSP00000231449	0	0	0	0	0	0	0	0.861	0.861
ESR1	MAPK9	4448358	4447857	9606.ENSP00000405330	9606.ENSP00000394560	0	0	0	0	0	0	0.8	0.326	0.859
PTGS2	CCL2	4442894	4433339	9606.ENSP00000356438	9606.ENSP00000225831	0	0	0	0	0.117	0	0	0.847	0.859
CASP3	STAT3	4438651	4435468	9606.ENSP00000311032	9606.ENSP00000264657	0	0	0	0	0	0	0	0.858	0.858
JAK3	EGFR	4447709	4436186	9606.ENSP00000391676	9606.ENSP00000275493	0	0	0	0.581	0	0.102	0.8	0.596	0.858
INS	MAPK3	4446661	4435180	9606.ENSP00000380432	9606.ENSP00000263025	0	0	0	0	0	0	0	0.855	0.855
GPT	CAT	4446354	4433793	9606.ENSP00000378408	9606.ENSP00000241052	0	0	0	0	0.063	0	0	0.851	0.855
ESR1	STAT3	4448358	4435468	9606.ENSP00000405330	9606.ENSP00000264657	0	0	0	0	0	0.386	0	0.773	0.855
AKT1	PTGS2	4450372	4442894	9606.ENSP00000451828	9606.ENSP00000356438	0	0	0	0	0.062	0.058	0	0.848	0.854
IL1B	NFKBIA	4435241	4432983	9606.ENSP00000263341	9606.ENSP00000216797	0	0	0	0	0.155	0	0	0.833	0.853
GHR	JAK3	4451768	4447709	9606.ENSP00000483403	9606.ENSP00000391676	0	0	0	0	0	0.157	0.8	0.201	0.853
VEGFA	VCAM1	4451310	4437090	9606.ENSP00000478570	9606.ENSP00000294728	0	0	0	0	0.061	0	0	0.848	0.852
JAK3	ERBB2	4447709	4435897	9606.ENSP00000391676	9606.ENSP00000269571	0	0	0	0.581	0	0.102	0.8	0.52	0.851
NOS2	IL1B	4439909	4435241	9606.ENSP00000327251	9606.ENSP00000263341	0	0	0	0	0.066	0	0	0.845	0.85
INS	KDR	4446661	4435337	9606.ENSP00000380432	9606.ENSP00000263923	0	0	0	0	0	0	0.6	0.642	0.85
MMP9	CCL2	4443919	4433339	9606.ENSP00000361405	9606.ENSP00000225831	0	0	0	0	0.076	0	0	0.843	0.849
RHOA	MAPK9	4448110	4447857	9606.ENSP00000400175	9606.ENSP00000394560	0	0	0	0	0.078	0.176	0.6	0.559	0.848
CHRM2	F2R	4448086	4439430	9606.ENSP00000399745	9606.ENSP00000321326	0	0	0	0	0	0	0.8	0.268	0.847
FAS	CASP3	4441783	4438651	9606.ENSP00000347979	9606.ENSP00000311032	0	0	0	0	0	0.053	0.36	0.768	0.847
SYK	STAT3	4444619	4435468	9606.ENSP00000364907	9606.ENSP00000264657	0	0	0	0	0	0.472	0	0.718	0.845
NCF1	MMP2	4436815	4433061	9606.ENSP00000289473	9606.ENSP00000219070	0	0	0	0	0	0	0.65	0.577	0.845
PGR	MAPK14	4439740	4433482	9606.ENSP00000325120	9606.ENSP00000229795	0	0	0	0	0	0.073	0.8	0.228	0.844
RHOA	CAV1	4448110	4440933	9606.ENSP00000400175	9606.ENSP00000339191	0	0	0	0	0	0.392	0	0.751	0.842
CXCL8	MAPK1	4438229	4432880	9606.ENSP00000306512	9606.ENSP00000215832	0	0	0	0	0	0	0	0.842	0.842
AGTR1	INS	4449040	4446661	9606.ENSP00000419422	9606.ENSP00000380432	0	0	0	0	0	0	0	0.841	0.841
GSTP1	CYP3A4	4446837	4440831	9606.ENSP00000381607	9606.ENSP00000337915	0	0	0	0	0	0.064	0.65	0.551	0.84
AR	ERBB2	4444436	4435897	9606.ENSP00000363822	9606.ENSP00000269571	0	0	0	0	0.067	0.077	0	0.829	0.84
INS	FN1	4446661	4441661	9606.ENSP00000380432	9606.ENSP00000346839	0	0	0	0	0	0	0	0.839	0.839
INS	GPT	4446661	4446354	9606.ENSP00000380432	9606.ENSP00000378408	0	0	0	0	0	0	0	0.839	0.839
MAPK9	ESR2	4447857	4441379	9606.ENSP00000394560	9606.ENSP00000343925	0	0	0	0	0	0	0.8	0.222	0.837
INS	STAT3	4446661	4435468	9606.ENSP00000380432	9606.ENSP00000264657	0	0	0	0	0	0	0	0.837	0.837
AKT1	MMP2	4450372	4433061	9606.ENSP00000451828	9606.ENSP00000219070	0	0	0	0	0.061	0	0	0.833	0.836
IL6	LEPR	4447254	4440182	9606.ENSP00000385675	9606.ENSP00000330393	0	0	0	0	0	0.064	0.6	0.599	0.836
AR	STAT3	4444436	4435468	9606.ENSP00000363822	9606.ENSP00000264657	0	0	0	0	0	0.386	0	0.743	0.836
GFAP	MAP2	4450881	4442365	9606.ENSP00000468500	9606.ENSP00000353508	0	0	0	0	0.23	0	0	0.795	0.835
IL6	MAPK14	4447254	4433482	9606.ENSP00000385675	9606.ENSP00000229795	0	0	0	0	0	0	0	0.835	0.835
PTGS2	NOS3	4442894	4437409	9606.ENSP00000356438	9606.ENSP00000297494	0	0	0	0	0	0.261	0	0.786	0.835
INS	JUN	4446661	4443699	9606.ENSP00000380432	9606.ENSP00000360266	0	0	0	0	0	0	0	0.833	0.834
ESR1	CAV1	4448358	4440933	9606.ENSP00000405330	9606.ENSP00000339191	0	0	0	0	0	0.4	0	0.734	0.834
CASP8	MAPK14	4442125	4433482	9606.ENSP00000351273	9606.ENSP00000229795	0	0	0	0	0	0.521	0	0.667	0.833
MAPK9	PGR	4447857	4439740	9606.ENSP00000394560	9606.ENSP00000325120	0	0	0	0	0.059	0	0.8	0.187	0.833
ESR2	MAPK14	4441379	4433482	9606.ENSP00000343925	9606.ENSP00000229795	0	0	0	0	0	0.073	0.8	0.167	0.832
CASP3	IL1B	4438651	4435241	9606.ENSP00000311032	9606.ENSP00000263341	0	0	0	0	0	0.074	0	0.824	0.831
NOS3	VCAM1	4437409	4437090	9606.ENSP00000297494	9606.ENSP00000294728	0	0	0	0	0	0	0	0.83	0.83
PDGFA	KDR	4441629	4435337	9606.ENSP00000346508	9606.ENSP00000263923	0	0	0	0	0	0.185	0.6	0.518	0.829
RAD51	CCNA2	4445709	4436109	9606.ENSP00000372088	9606.ENSP00000274026	0	0	0	0	0.641	0.185	0	0.464	0.829
AKT1	ESR2	4450372	4441379	9606.ENSP00000451828	9606.ENSP00000343925	0	0	0	0	0	0.407	0	0.722	0.828
MMP9	EGFR	4443919	4436186	9606.ENSP00000361405	9606.ENSP00000275493	0	0	0	0	0	0	0	0.828	0.828
CCL2	MMP2	4433339	4433061	9606.ENSP00000225831	9606.ENSP00000219070	0	0	0	0	0.155	0	0	0.802	0.825
CASP9	BAX	4440164	4437004	9606.ENSP00000330237	9606.ENSP00000293288	0	0	0	0	0	0.416	0	0.712	0.825
IL6	MMP2	4447254	4433061	9606.ENSP00000385675	9606.ENSP00000219070	0	0	0	0	0.076	0	0	0.816	0.823
INS	GH1	4446661	4438810	9606.ENSP00000380432	9606.ENSP00000312673	0	0	0	0	0	0	0	0.822	0.822
PTGS2	ERBB2	4442894	4435897	9606.ENSP00000356438	9606.ENSP00000269571	0	0	0	0	0.061	0.305	0	0.75	0.822
STAT1	IL4	4442456	4433533	9606.ENSP00000354394	9606.ENSP00000231449	0	0	0	0	0	0	0	0.821	0.821
PTGS2	MAPK3	4442894	4435180	9606.ENSP00000356438	9606.ENSP00000263025	0	0	0	0	0	0.414	0	0.706	0.821
PDGFA	EGFR	4441629	4436186	9606.ENSP00000346508	9606.ENSP00000275493	0	0	0	0	0	0.131	0.6	0.526	0.82
VEGFA	SELE	4451310	4440292	9606.ENSP00000478570	9606.ENSP00000331736	0	0	0	0	0	0	0	0.82	0.82
FN1	ICAM1	4441661	4435501	9606.ENSP00000346839	9606.ENSP00000264832	0	0	0	0	0.063	0	0	0.814	0.819
IL1B	TIMP1	4435241	4433052	9606.ENSP00000263341	9606.ENSP00000218388	0	0	0	0	0.084	0	0	0.811	0.819
PTGS2	PPARG	4442894	4436745	9606.ENSP00000356438	9606.ENSP00000287820	0	0	0	0	0	0.05	0	0.817	0.819
AKT1	ICAM1	4450372	4435501	9606.ENSP00000451828	9606.ENSP00000264832	0	0	0	0	0	0	0	0.818	0.818
JUN	CASP9	4443699	4440164	9606.ENSP00000360266	9606.ENSP00000330237	0	0	0	0	0	0.472	0	0.671	0.818
CASP9	MAPK3	4440164	4435180	9606.ENSP00000330237	9606.ENSP00000263025	0	0	0	0	0	0.455	0	0.679	0.818
CXCL8	MAPK3	4438229	4435180	9606.ENSP00000306512	9606.ENSP00000263025	0	0	0	0	0	0	0	0.817	0.817
ACHE	CAT	4437943	4433793	9606.ENSP00000303211	9606.ENSP00000241052	0	0	0	0	0.049	0	0	0.815	0.817
PRKCA	SLC6A3	4448494	4435941	9606.ENSP00000408695	9606.ENSP00000270349	0	0	0	0	0	0	0.8	0.123	0.817
CXCL8	EGFR	4438229	4436186	9606.ENSP00000306512	9606.ENSP00000275493	0	0	0	0	0	0	0	0.817	0.817
PTGS2	FOS	4442894	4438204	9606.ENSP00000356438	9606.ENSP00000306245	0	0	0	0	0.109	0	0	0.802	0.817
INS	VCAM1	4446661	4437090	9606.ENSP00000380432	9606.ENSP00000294728	0	0	0	0	0	0	0	0.817	0.817
MMP9	PLAT	4443919	4433132	9606.ENSP00000361405	9606.ENSP00000220809	0	0	0	0	0	0	0	0.817	0.817
VEGFA	ESR1	4451310	4448358	9606.ENSP00000478570	9606.ENSP00000405330	0	0	0	0	0.061	0	0	0.813	0.816
HTR3A	SLC6A4	4441757	4434929	9606.ENSP00000347754	9606.ENSP00000261707	0	0	0	0	0	0	0	0.816	0.816
CCNA2	EP300	4436109	4435224	9606.ENSP00000274026	9606.ENSP00000263253	0	0	0	0	0.063	0.689	0	0.419	0.816
INS	CXCL8	4446661	4438229	9606.ENSP00000380432	9606.ENSP00000306512	0	0	0	0	0	0	0	0.815	0.816
MAPK9	BCL2	4447857	4446777	9606.ENSP00000394560	9606.ENSP00000381185	0	0	0	0	0	0.053	0.8	0.108	0.816
CASP9	MAPK1	4440164	4432880	9606.ENSP00000330237	9606.ENSP00000215832	0	0	0	0	0	0.455	0	0.674	0.815
AKT1	FOS	4450372	4438204	9606.ENSP00000451828	9606.ENSP00000306245	0	0	0	0	0	0.08	0	0.806	0.815
AKT1	ATM	4450372	4436300	9606.ENSP00000451828	9606.ENSP00000278616	0	0	0	0	0	0	0	0.814	0.814
INS	FOS	4446661	4438204	9606.ENSP00000380432	9606.ENSP00000306245	0	0	0	0	0	0	0	0.813	0.814
CASP3	MAPK1	4438651	4432880	9606.ENSP00000311032	9606.ENSP00000215832	0	0	0	0	0.048	0.261	0	0.757	0.814
HIF1A	ESR1	4449842	4448358	9606.ENSP00000437955	9606.ENSP00000405330	0	0	0	0	0	0.413	0	0.695	0.813
NOS2	NOS3	4439909	4437409	9606.ENSP00000327251	9606.ENSP00000297494	0	0	0.447	0.944	0	0	0.8	0.814	0.813
CAV1	ERBB2	4440933	4435897	9606.ENSP00000339191	9606.ENSP00000269571	0	0	0	0	0.06	0.379	0	0.705	0.813
RHOA	JUN	4448110	4443699	9606.ENSP00000400175	9606.ENSP00000360266	0	0	0	0	0.065	0.093	0	0.796	0.813
CHRM2	CHRM1	4448086	4438226	9606.ENSP00000399745	9606.ENSP00000306490	0	0	0	0.923	0.057	0	0.8	0.699	0.813
IL6	PPARG	4447254	4436745	9606.ENSP00000385675	9606.ENSP00000287820	0	0	0	0	0	0	0	0.812	0.812
CXCL8	TIMP1	4438229	4433052	9606.ENSP00000306512	9606.ENSP00000218388	0	0	0	0	0.119	0	0	0.795	0.812
PGR	EGFR	4439740	4436186	9606.ENSP00000325120	9606.ENSP00000275493	0	0	0	0	0	0.077	0	0.804	0.811
EGFR	MAPK14	4436186	4433482	9606.ENSP00000275493	9606.ENSP00000229795	0	0	0	0.577	0	0.723	0	0.751	0.81
JAK3	LEPR	4447709	4440182	9606.ENSP00000391676	9606.ENSP00000330393	0	0	0	0	0	0.379	0.6	0.292	0.809
MMP9	NCF1	4443919	4436815	9606.ENSP00000361405	9606.ENSP00000289473	0	0	0	0	0.152	0	0.65	0.411	0.809
CHEK2	CCNA2	4445704	4436109	9606.ENSP00000372023	9606.ENSP00000274026	0	0	0	0	0.283	0.261	0	0.666	0.808
IL6	SELE	4447254	4440292	9606.ENSP00000385675	9606.ENSP00000331736	0	0	0	0	0.12	0	0	0.79	0.807
FOS	IL1B	4438204	4435241	9606.ENSP00000306245	9606.ENSP00000263341	0	0	0	0	0.063	0	0	0.802	0.806
FN1	CCL2	4441661	4433339	9606.ENSP00000346839	9606.ENSP00000225831	0	0	0	0	0.098	0	0	0.794	0.806
LDLR	INS	4450447	4446661	9606.ENSP00000454071	9606.ENSP00000380432	0	0	0	0	0	0	0	0.803	0.803
AR	EGFR	4444436	4436186	9606.ENSP00000363822	9606.ENSP00000275493	0	0	0	0	0.062	0.402	0	0.678	0.803
RHOA	NOS3	4448110	4437409	9606.ENSP00000400175	9606.ENSP00000297494	0	0	0	0	0	0	0	0.802	0.802
PTGS2	NFKBIA	4442894	4432983	9606.ENSP00000356438	9606.ENSP00000216797	0	0	0	0	0.076	0	0	0.794	0.801
FN1	CXCL8	4441661	4438229	9606.ENSP00000346839	9606.ENSP00000306512	0	0	0	0	0	0	0	0.799	0.8
PTGS2	IL4	4442894	4433533	9606.ENSP00000356438	9606.ENSP00000231449	0	0	0	0	0.062	0	0	0.795	0.8
CXCL8	MMP2	4438229	4433061	9606.ENSP00000306512	9606.ENSP00000219070	0	0	0	0	0	0	0	0.8	0.8
IL6	NOS3	4447254	4437409	9606.ENSP00000385675	9606.ENSP00000297494	0	0	0	0	0.058	0	0	0.796	0.8
SELE	IL1B	4440292	4435241	9606.ENSP00000331736	9606.ENSP00000263341	0	0	0	0	0.061	0	0	0.794	0.799
MMP9	MAPK1	4443919	4432880	9606.ENSP00000361405	9606.ENSP00000215832	0	0	0	0	0.049	0	0	0.797	0.799
CXCL8	VCAM1	4438229	4437090	9606.ENSP00000306512	9606.ENSP00000294728	0	0	0	0	0.061	0	0	0.793	0.798
PTGS2	CAV1	4442894	4440933	9606.ENSP00000356438	9606.ENSP00000339191	0	0	0	0	0.084	0.379	0	0.669	0.795
CCL2	MAPK1	4433339	4432880	9606.ENSP00000225831	9606.ENSP00000215832	0	0	0	0	0	0	0	0.795	0.795
IL1B	MAPK1	4435241	4432880	9606.ENSP00000263341	9606.ENSP00000215832	0	0	0	0	0	0	0	0.794	0.794
AKT1	STAT1	4450372	4442456	9606.ENSP00000451828	9606.ENSP00000354394	0	0	0	0	0	0.378	0	0.683	0.794
AGTR1	NOS3	4449040	4437409	9606.ENSP00000419422	9606.ENSP00000297494	0	0	0	0	0.061	0.379	0	0.676	0.794
CAV1	KDR	4440933	4435337	9606.ENSP00000339191	9606.ENSP00000263923	0	0	0	0	0.07	0.379	0	0.671	0.794
PTGS2	PTGER2	4442894	4433932	9606.ENSP00000356438	9606.ENSP00000245457	0	0	0	0	0.098	0.056	0	0.777	0.794
PPARG	IL1B	4436745	4435241	9606.ENSP00000287820	9606.ENSP00000263341	0	0	0	0	0.061	0	0	0.789	0.794
AKT1	CCL2	4450372	4433339	9606.ENSP00000451828	9606.ENSP00000225831	0	0	0	0	0	0	0	0.794	0.794
INS	IL4	4446661	4433533	9606.ENSP00000380432	9606.ENSP00000231449	0	0	0	0	0	0	0	0.793	0.793
CASP3	NOS3	4438651	4437409	9606.ENSP00000311032	9606.ENSP00000297494	0	0	0	0	0	0	0	0.793	0.793
STAT1	CCL2	4442456	4433339	9606.ENSP00000354394	9606.ENSP00000225831	0	0	0	0	0.063	0	0	0.787	0.793
INS	ICAM1	4446661	4435501	9606.ENSP00000380432	9606.ENSP00000264832	0	0	0	0	0	0	0	0.793	0.793
OPRM1	FOS	4447859	4438204	9606.ENSP00000394624	9606.ENSP00000306245	0	0	0	0	0	0	0	0.792	0.792
INS	MMP9	4446661	4443919	9606.ENSP00000380432	9606.ENSP00000361405	0	0	0	0	0	0	0	0.792	0.792
KLK3	ERBB2	4438915	4435897	9606.ENSP00000314151	9606.ENSP00000269571	0	0	0	0	0	0	0	0.792	0.792
CASP8	BAX	4442125	4437004	9606.ENSP00000351273	9606.ENSP00000293288	0	0	0	0	0	0.416	0	0.656	0.791
AKT1	VCAM1	4450372	4437090	9606.ENSP00000451828	9606.ENSP00000294728	0	0	0	0	0	0	0	0.791	0.791
AR	CAV1	4444436	4440933	9606.ENSP00000363822	9606.ENSP00000339191	0	0	0	0	0	0.4	0	0.665	0.791
VEGFA	MAPK3	4451310	4435180	9606.ENSP00000478570	9606.ENSP00000263025	0	0	0	0	0	0	0	0.79	0.79
STAT3	KDR	4435468	4435337	9606.ENSP00000264657	9606.ENSP00000263923	0	0	0	0	0	0.096	0	0.776	0.789
SELE	CXCL8	4440292	4438229	9606.ENSP00000331736	9606.ENSP00000306512	0	0	0	0	0.049	0	0	0.788	0.789
ICAM1	NFKBIA	4435501	4432983	9606.ENSP00000264832	9606.ENSP00000216797	0	0	0	0	0.126	0	0	0.769	0.789
CYP3A4	AHR	4440831	4433805	9606.ENSP00000337915	9606.ENSP00000242057	0	0	0	0	0.061	0	0	0.783	0.788
STAT1	AHR	4442456	4433805	9606.ENSP00000354394	9606.ENSP00000242057	0	0	0	0	0.061	0.299	0	0.704	0.788
IL6	AR	4447254	4444436	9606.ENSP00000385675	9606.ENSP00000363822	0	0	0	0	0	0	0	0.787	0.787
PPARG	EGFR	4436745	4436186	9606.ENSP00000287820	9606.ENSP00000275493	0	0	0	0	0.062	0.402	0	0.65	0.787
AKT1	RELA	4450372	4447098	9606.ENSP00000451828	9606.ENSP00000384273	0	0	0	0	0.086	0	0	0.776	0.786
AKR1B1	ALDH2	4436650	4434937	9606.ENSP00000285930	9606.ENSP00000261733	0	0	0	0	0.111	0.064	0.65	0.349	0.785
PTGS2	MAPK14	4442894	4433482	9606.ENSP00000356438	9606.ENSP00000229795	0	0	0	0	0	0.086	0	0.774	0.785
AGTR1	PPARG	4449040	4436745	9606.ENSP00000419422	9606.ENSP00000287820	0	0	0	0	0.061	0	0	0.779	0.784
PTGS2	VCAM1	4442894	4437090	9606.ENSP00000356438	9606.ENSP00000294728	0	0	0	0	0.061	0	0	0.778	0.783
MMP9	NOS3	4443919	4437409	9606.ENSP00000361405	9606.ENSP00000297494	0	0	0	0	0.062	0	0	0.778	0.783
RELA	MMP9	4447098	4443919	9606.ENSP00000384273	9606.ENSP00000361405	0	0	0	0	0	0.344	0	0.683	0.783
RELA	STAT1	4447098	4442456	9606.ENSP00000384273	9606.ENSP00000354394	0	0	0	0	0.065	0.513	0	0.563	0.783
AR	IGF1R	4444436	4435797	9606.ENSP00000363822	9606.ENSP00000268035	0	0	0	0	0.051	0.085	0	0.77	0.783
AR	MAPK1	4444436	4432880	9606.ENSP00000363822	9606.ENSP00000215832	0	0	0	0	0	0.399	0	0.651	0.782
CASP3	CAT	4438651	4433793	9606.ENSP00000311032	9606.ENSP00000241052	0	0	0	0	0	0	0	0.781	0.781
F2R	CXCL8	4439430	4438229	9606.ENSP00000321326	9606.ENSP00000306512	0	0	0	0	0	0	0.6	0.476	0.781
MMP9	ERBB2	4443919	4435897	9606.ENSP00000361405	9606.ENSP00000269571	0	0	0	0	0	0	0	0.78	0.781
VEGFA	CAV1	4451310	4440933	9606.ENSP00000478570	9606.ENSP00000339191	0	0	0	0	0.076	0	0	0.772	0.78
INS	CASP3	4446661	4438651	9606.ENSP00000380432	9606.ENSP00000311032	0	0	0	0	0	0	0	0.78	0.78
EGFR	IL4	4436186	4433533	9606.ENSP00000275493	9606.ENSP00000231449	0	0	0	0	0.06	0	0.6	0.458	0.778
IL6	AHR	4447254	4433805	9606.ENSP00000385675	9606.ENSP00000242057	0	0	0	0	0.069	0	0	0.769	0.777
AKT1	CCNA2	4450372	4436109	9606.ENSP00000451828	9606.ENSP00000274026	0	0	0	0	0	0.354	0	0.668	0.776
PPARG	PLIN2	4436745	4436246	9606.ENSP00000287820	9606.ENSP00000276914	0	0	0	0	0.061	0	0	0.769	0.774
ESR1	PTGS2	4448358	4442894	9606.ENSP00000405330	9606.ENSP00000356438	0	0	0	0	0	0.05	0	0.771	0.773
CXCL8	KDR	4438229	4435337	9606.ENSP00000306512	9606.ENSP00000263923	0	0	0	0	0	0	0	0.772	0.772
EGFR	CDKN1B	4436186	4433436	9606.ENSP00000275493	9606.ENSP00000228872	0	0	0	0	0	0	0	0.772	0.772
IL6	CASP3	4447254	4438651	9606.ENSP00000385675	9606.ENSP00000311032	0	0	0	0	0	0	0	0.771	0.771
F7	APOB	4444589	4433584	9606.ENSP00000364731	9606.ENSP00000233242	0	0	0	0	0.223	0.05	0	0.715	0.771
ESR1	INS	4448358	4446661	9606.ENSP00000405330	9606.ENSP00000380432	0	0	0	0	0	0	0	0.77	0.77
ESR1	IL6	4448358	4447254	9606.ENSP00000405330	9606.ENSP00000385675	0	0	0	0	0	0	0	0.769	0.769
VEGFA	PPARG	4451310	4436745	9606.ENSP00000478570	9606.ENSP00000287820	0	0	0	0	0	0	0	0.769	0.769
CAV1	MAPK3	4440933	4435180	9606.ENSP00000339191	9606.ENSP00000263025	0	0	0	0	0	0.379	0	0.644	0.769
ADRB2	IL1B	4438121	4435241	9606.ENSP00000305372	9606.ENSP00000263341	0	0	0	0	0.088	0.379	0	0.624	0.768
MAPK9	CASP3	4447857	4438651	9606.ENSP00000394560	9606.ENSP00000311032	0	0	0	0	0.062	0.294	0	0.677	0.767
RELA	ATM	4447098	4436300	9606.ENSP00000384273	9606.ENSP00000278616	0	0	0	0	0	0.379	0	0.641	0.767
CASP9	BIRC5	4440164	4437778	9606.ENSP00000330237	9606.ENSP00000301633	0	0	0	0	0	0.588	0	0.455	0.766
MTTP	INS	4449410	4446661	9606.ENSP00000427679	9606.ENSP00000380432	0	0	0	0	0	0	0	0.766	0.766
RELA	AR	4447098	4444436	9606.ENSP00000384273	9606.ENSP00000363822	0	0	0	0	0	0.393	0	0.625	0.763
BCL2	CASP3	4446777	4438651	9606.ENSP00000381185	9606.ENSP00000311032	0	0	0	0	0	0.461	0	0.578	0.763
JUN	FN1	4443699	4441661	9606.ENSP00000360266	9606.ENSP00000346839	0	0	0	0	0	0	0	0.762	0.762
SOD2	IL6	4450194	4447254	9606.ENSP00000446252	9606.ENSP00000385675	0	0	0	0	0.11	0	0	0.744	0.762
AKT1	NFKBIA	4450372	4432983	9606.ENSP00000451828	9606.ENSP00000216797	0	0	0	0	0.061	0.433	0	0.586	0.76
SELE	CCL2	4440292	4433339	9606.ENSP00000331736	9606.ENSP00000225831	0	0	0	0	0.108	0	0	0.741	0.759
ERBB2	MMP2	4435897	4433061	9606.ENSP00000269571	9606.ENSP00000219070	0	0	0	0	0.062	0	0	0.752	0.758
FN1	PLAT	4441661	4433132	9606.ENSP00000346839	9606.ENSP00000220809	0	0	0	0	0.177	0.294	0	0.618	0.758
NOS3	PPARG	4437409	4436745	9606.ENSP00000297494	9606.ENSP00000287820	0	0	0	0	0.053	0.091	0	0.741	0.757
FN1	IL1B	4441661	4435241	9606.ENSP00000346839	9606.ENSP00000263341	0	0	0	0	0.061	0	0	0.751	0.757
PTGS1	IL1B	4442503	4435241	9606.ENSP00000354612	9606.ENSP00000263341	0	0	0	0	0.156	0	0	0.723	0.756
JUN	ICAM1	4443699	4435501	9606.ENSP00000360266	9606.ENSP00000264832	0	0	0	0	0	0	0	0.755	0.755
PTGS2	MAPK1	4442894	4432880	9606.ENSP00000356438	9606.ENSP00000215832	0	0	0	0	0	0.266	0	0.678	0.753
CASP3	EGFR	4438651	4436186	9606.ENSP00000311032	9606.ENSP00000275493	0	0	0	0	0	0.05	0	0.748	0.751
SELP	IL4	4435297	4433533	9606.ENSP00000263686	9606.ENSP00000231449	0	0	0	0	0.062	0	0	0.745	0.751
FN1	VCAM1	4441661	4437090	9606.ENSP00000346839	9606.ENSP00000294728	0	0	0	0	0.098	0	0	0.734	0.75
SELP	IL1B	4435297	4435241	9606.ENSP00000263686	9606.ENSP00000263341	0	0	0	0	0.097	0	0	0.734	0.75
PPARGC1B	PPARG	4438804	4436745	9606.ENSP00000312649	9606.ENSP00000287820	0	0	0	0	0	0.398	0	0.601	0.75
CXCL8	NFKBIA	4438229	4432983	9606.ENSP00000306512	9606.ENSP00000216797	0	0	0	0	0.272	0	0	0.67	0.749
STAT3	AHR	4435468	4433805	9606.ENSP00000264657	9606.ENSP00000242057	0	0	0	0	0.061	0.157	0	0.708	0.749
STAT1	PPARG	4442456	4436745	9606.ENSP00000354394	9606.ENSP00000287820	0	0	0	0	0.061	0.321	0	0.638	0.749
CXCL8	FOS	4438229	4438204	9606.ENSP00000306512	9606.ENSP00000306245	0	0	0	0	0.077	0	0	0.739	0.749
RHOA	FN1	4448110	4441661	9606.ENSP00000400175	9606.ENSP00000346839	0	0	0	0	0	0	0	0.749	0.749
ESR2	EGFR	4441379	4436186	9606.ENSP00000343925	9606.ENSP00000275493	0	0	0	0	0	0.077	0	0.739	0.749
FN1	NOS3	4441661	4437409	9606.ENSP00000346839	9606.ENSP00000297494	0	0	0	0	0	0	0	0.749	0.749
VEGFA	STAT1	4451310	4442456	9606.ENSP00000478570	9606.ENSP00000354394	0	0	0	0	0	0.062	0	0.743	0.749
STAT1	IL1B	4442456	4435241	9606.ENSP00000354394	9606.ENSP00000263341	0	0	0	0	0.062	0	0	0.742	0.748
AKT1	TIMP1	4450372	4433052	9606.ENSP00000451828	9606.ENSP00000218388	0	0	0	0	0	0.072	0	0.738	0.747
RHOA	FAS	4448110	4441783	9606.ENSP00000400175	9606.ENSP00000347979	0	0	0	0	0	0.708	0	0.172	0.747
STAT1	NOS2	4442456	4439909	9606.ENSP00000354394	9606.ENSP00000327251	0	0	0	0	0.061	0	0	0.741	0.747
INS	MAPK1	4446661	4432880	9606.ENSP00000380432	9606.ENSP00000215832	0	0	0	0	0	0	0	0.746	0.746
AKT1	CASP8	4450372	4442125	9606.ENSP00000451828	9606.ENSP00000351273	0	0	0	0	0	0.064	0	0.74	0.746
MMP2	MAPK1	4433061	4432880	9606.ENSP00000219070	9606.ENSP00000215832	0	0	0	0	0.049	0	0	0.743	0.746
AR	CASP3	4444436	4438651	9606.ENSP00000363822	9606.ENSP00000311032	0	0	0	0	0	0.39	0	0.6	0.746
PDGFA	ERBB2	4441629	4435897	9606.ENSP00000346508	9606.ENSP00000269571	0	0	0	0	0.05	0.131	0.6	0.32	0.745
CXCL8	CFTR	4438229	4432552	9606.ENSP00000306512	9606.ENSP00000003084	0	0	0	0	0.061	0	0	0.74	0.745
NOS3	CAT	4437409	4433793	9606.ENSP00000297494	9606.ENSP00000241052	0	0	0	0	0	0	0	0.745	0.745
VEGFA	AHR	4451310	4433805	9606.ENSP00000478570	9606.ENSP00000242057	0	0	0	0	0	0	0	0.744	0.744
PTGS2	FN1	4442894	4441661	9606.ENSP00000356438	9606.ENSP00000346839	0	0	0	0	0.061	0	0	0.738	0.744
ICAM1	MMP2	4435501	4433061	9606.ENSP00000264832	9606.ENSP00000219070	0	0	0	0	0	0	0	0.743	0.743
SELE	IL4	4440292	4433533	9606.ENSP00000331736	9606.ENSP00000231449	0	0	0	0	0.055	0	0	0.739	0.743
VEGFA	AR	4451310	4444436	9606.ENSP00000478570	9606.ENSP00000363822	0	0	0	0	0	0	0	0.742	0.742
IL6	NOS2	4447254	4439909	9606.ENSP00000385675	9606.ENSP00000327251	0	0	0	0	0.063	0	0	0.735	0.741
MMP9	MAPK3	4443919	4435180	9606.ENSP00000361405	9606.ENSP00000263025	0	0	0	0	0.049	0	0	0.739	0.741
MMP9	PTGS2	4443919	4442894	9606.ENSP00000361405	9606.ENSP00000356438	0	0	0	0	0.097	0	0	0.725	0.741
MAPK3	CAT	4435180	4433793	9606.ENSP00000263025	9606.ENSP00000241052	0	0	0	0	0	0.157	0	0.705	0.74
INS	CAT	4446661	4433793	9606.ENSP00000380432	9606.ENSP00000241052	0	0	0	0	0	0	0	0.74	0.74
RAD51	BIRC5	4445709	4437778	9606.ENSP00000372088	9606.ENSP00000301633	0	0	0	0	0.667	0.05	0	0.244	0.74
VEGFA	AGTR1	4451310	4449040	9606.ENSP00000478570	9606.ENSP00000419422	0	0	0	0	0.061	0	0	0.733	0.739
MAOA	SLC6A3	4441072	4435941	9606.ENSP00000340684	9606.ENSP00000270349	0	0	0	0	0	0	0	0.739	0.739
MMP9	ICAM1	4443919	4435501	9606.ENSP00000361405	9606.ENSP00000264832	0	0	0	0	0.093	0	0	0.722	0.737
VEGFA	CASP3	4451310	4438651	9606.ENSP00000478570	9606.ENSP00000311032	0	0	0	0	0	0	0	0.737	0.737
AKT1	ERBB2	4450372	4435897	9606.ENSP00000451828	9606.ENSP00000269571	0	0	0	0.556	0.053	0.543	0	0.943	0.737
INS	APOA1	4446661	4433668	9606.ENSP00000380432	9606.ENSP00000236850	0	0	0	0	0.061	0	0	0.731	0.736
AR	AHR	4444436	4433805	9606.ENSP00000363822	9606.ENSP00000242057	0	0	0	0	0	0.384	0	0.589	0.736
AR	JUN	4444436	4443699	9606.ENSP00000363822	9606.ENSP00000360266	0	0	0	0	0	0.454	0	0.535	0.736
CASP8	EGFR	4442125	4436186	9606.ENSP00000351273	9606.ENSP00000275493	0	0	0	0	0	0.05	0	0.733	0.736
IL6	CAT	4447254	4433793	9606.ENSP00000385675	9606.ENSP00000241052	0	0	0	0	0	0	0	0.735	0.735
RELA	ICAM1	4447098	4435501	9606.ENSP00000384273	9606.ENSP00000264832	0	0	0	0	0.065	0.417	0	0.554	0.735
F2R	SELP	4439430	4435297	9606.ENSP00000321326	9606.ENSP00000263686	0	0	0	0	0	0	0	0.734	0.734
AKT1	BAX	4450372	4437004	9606.ENSP00000451828	9606.ENSP00000293288	0	0	0	0	0.061	0.379	0	0.581	0.734
AGTR1	IL6	4449040	4447254	9606.ENSP00000419422	9606.ENSP00000385675	0	0	0	0	0.063	0	0	0.726	0.733
PPARA	INS	4447242	4446661	9606.ENSP00000385523	9606.ENSP00000380432	0	0	0	0	0	0	0	0.733	0.733
CASP3	BIRC5	4438651	4437778	9606.ENSP00000311032	9606.ENSP00000301633	0	0	0	0	0.061	0.469	0	0.507	0.733
IL6	GPT	4447254	4446354	9606.ENSP00000385675	9606.ENSP00000378408	0	0	0	0	0	0	0	0.733	0.733
MAOB	SLC6A3	4444997	4435941	9606.ENSP00000367309	9606.ENSP00000270349	0	0	0	0	0	0	0	0.733	0.733
VCAM1	APOA1	4437090	4433668	9606.ENSP00000294728	9606.ENSP00000236850	0	0	0	0	0	0.189	0	0.684	0.733
HIF1A	INS	4449842	4446661	9606.ENSP00000437955	9606.ENSP00000380432	0	0	0	0	0	0	0	0.732	0.732
IL6	KLK3	4447254	4438915	9606.ENSP00000385675	9606.ENSP00000314151	0	0	0	0	0	0	0	0.732	0.732
LDLR	PON1	4450447	4433224	9606.ENSP00000454071	9606.ENSP00000222381	0	0	0	0	0	0	0.54	0.44	0.731
PDGFA	IGF1R	4441629	4435797	9606.ENSP00000346508	9606.ENSP00000268035	0	0	0	0	0	0	0.6	0.355	0.73
RHOA	MMP9	4448110	4443919	9606.ENSP00000400175	9606.ENSP00000361405	0	0	0	0	0.055	0	0	0.726	0.73
FAS	CASP9	4441783	4440164	9606.ENSP00000347979	9606.ENSP00000330237	0	0	0	0	0	0.053	0	0.726	0.729
NOS3	IL1B	4437409	4435241	9606.ENSP00000297494	9606.ENSP00000263341	0	0	0	0	0.062	0	0	0.723	0.729
CDKN1A	TP63	4447168	4435488	9606.ENSP00000384849	9606.ENSP00000264731	0	0	0	0	0.06	0.454	0	0.512	0.727
VEGFA	IL4	4451310	4433533	9606.ENSP00000478570	9606.ENSP00000231449	0	0	0	0	0	0	0	0.726	0.726
AKT1	SELP	4450372	4435297	9606.ENSP00000451828	9606.ENSP00000263686	0	0	0	0	0	0.063	0	0.719	0.726
INS	IL1B	4446661	4435241	9606.ENSP00000380432	9606.ENSP00000263341	0	0	0	0	0	0	0	0.726	0.726
NOS3	MAPK1	4437409	4432880	9606.ENSP00000297494	9606.ENSP00000215832	0	0	0	0	0.05	0	0	0.723	0.726
GSTP1	JUN	4446837	4443699	9606.ENSP00000381607	9606.ENSP00000360266	0	0	0	0	0	0.098	0	0.709	0.726
FOS	IL4	4438204	4433533	9606.ENSP00000306245	9606.ENSP00000231449	0	0	0	0	0	0	0	0.726	0.726
FAS	IL4	4441783	4433533	9606.ENSP00000347979	9606.ENSP00000231449	0	0	0	0	0	0	0	0.724	0.724
MAPK9	STAT3	4447857	4435468	9606.ENSP00000394560	9606.ENSP00000264657	0	0	0	0	0	0.379	0	0.574	0.724
ESR1	MDM2	4448358	4434604	9606.ENSP00000405330	9606.ENSP00000258149	0	0	0	0	0	0.393	0	0.563	0.723
ICAM1	MAPK1	4435501	4432880	9606.ENSP00000264832	9606.ENSP00000215832	0	0	0	0	0	0	0	0.723	0.723
MMP9	CASP3	4443919	4438651	9606.ENSP00000361405	9606.ENSP00000311032	0	0	0	0	0.063	0	0	0.716	0.723
SOD2	ALDH2	4450194	4434937	9606.ENSP00000446252	9606.ENSP00000261733	0	0	0	0	0.084	0.48	0	0.463	0.722
CCL2	TIMP1	4433339	4433052	9606.ENSP00000225831	9606.ENSP00000218388	0	0	0	0	0.158	0	0	0.684	0.722
VEGFA	PLAT	4451310	4433132	9606.ENSP00000478570	9606.ENSP00000220809	0	0	0	0	0.084	0	0	0.707	0.721
HIF1A	MMP2	4449842	4433061	9606.ENSP00000437955	9606.ENSP00000219070	0	0	0	0	0	0	0	0.72	0.721
AR	MDM2	4444436	4434604	9606.ENSP00000363822	9606.ENSP00000258149	0	0	0	0	0	0.393	0	0.557	0.72
STAT1	CASP3	4442456	4438651	9606.ENSP00000354394	9606.ENSP00000311032	0	0	0	0	0.062	0.332	0	0.59	0.72
P4HB	ATP5B	4439955	4434993	9606.ENSP00000327801	9606.ENSP00000262030	0	0	0	0	0.368	0.397	0	0.323	0.72
CAT	MAPK1	4433793	4432880	9606.ENSP00000241052	9606.ENSP00000215832	0	0	0	0	0	0.157	0	0.68	0.719
GFAP	CASP3	4450881	4438651	9606.ENSP00000468500	9606.ENSP00000311032	0	0	0	0	0.062	0	0	0.713	0.719
ATM	CDKN1B	4436300	4433436	9606.ENSP00000278616	9606.ENSP00000228872	0	0	0	0	0	0	0	0.717	0.718
NCOA2	PGR	4448095	4439740	9606.ENSP00000399968	9606.ENSP00000325120	0	0	0	0	0	0.461	0	0.499	0.718
IL1B	TIMP2	4435241	4435138	9606.ENSP00000263341	9606.ENSP00000262768	0	0	0	0	0.063	0	0	0.711	0.718
AR	MMP9	4444436	4443919	9606.ENSP00000363822	9606.ENSP00000361405	0	0	0	0	0	0	0	0.716	0.717
VEGFA	SOD1	4451310	4435927	9606.ENSP00000478570	9606.ENSP00000270142	0	0	0	0	0.063	0	0	0.709	0.716
CAV1	PPARG	4440933	4436745	9606.ENSP00000339191	9606.ENSP00000287820	0	0	0	0	0.071	0.466	0	0.473	0.716
IL6	SELP	4447254	4435297	9606.ENSP00000385675	9606.ENSP00000263686	0	0	0	0	0.062	0	0	0.71	0.716
PTGS2	CAT	4442894	4433793	9606.ENSP00000356438	9606.ENSP00000241052	0	0	0	0	0	0.131	0	0.685	0.715
SOD2	JUN	4450194	4443699	9606.ENSP00000446252	9606.ENSP00000360266	0	0	0	0	0	0	0	0.714	0.714
ESR1	CDKN1A	4448358	4447168	9606.ENSP00000405330	9606.ENSP00000384849	0	0	0	0	0	0.379	0	0.559	0.714
INS	STAT1	4446661	4442456	9606.ENSP00000380432	9606.ENSP00000354394	0	0	0	0	0	0	0	0.713	0.713
VEGFA	MDM2	4451310	4434604	9606.ENSP00000478570	9606.ENSP00000258149	0	0	0	0	0	0.379	0	0.557	0.713
INS	CYP3A4	4446661	4440831	9606.ENSP00000380432	9606.ENSP00000337915	0	0	0	0	0	0	0	0.713	0.713
LEPR	GH1	4440182	4438810	9606.ENSP00000330393	9606.ENSP00000312673	0	0	0	0	0.063	0	0.6	0.295	0.712
HTR3A	FOS	4441757	4438204	9606.ENSP00000347754	9606.ENSP00000306245	0	0	0	0	0	0	0	0.711	0.712
SOD2	NOS3	4450194	4437409	9606.ENSP00000446252	9606.ENSP00000297494	0	0	0	0	0.061	0	0	0.706	0.712
JUN	CCNA2	4443699	4436109	9606.ENSP00000360266	9606.ENSP00000274026	0	0	0	0	0	0	0	0.711	0.711
RHOA	FOS	4448110	4438204	9606.ENSP00000400175	9606.ENSP00000306245	0	0	0	0	0	0.084	0	0.697	0.711
JUN	PTGS2	4443699	4442894	9606.ENSP00000360266	9606.ENSP00000356438	0	0	0	0	0.066	0	0	0.704	0.711
CHEK2	TP63	4445704	4435488	9606.ENSP00000372023	9606.ENSP00000264731	0	0	0	0	0.062	0.493	0	0.439	0.71
FN1	KLK3	4441661	4438915	9606.ENSP00000346839	9606.ENSP00000314151	0	0	0	0	0	0.519	0	0.423	0.71
MMP9	PPARG	4443919	4436745	9606.ENSP00000361405	9606.ENSP00000287820	0	0	0	0	0	0	0	0.709	0.709
HMGCR	APOB	4436751	4433584	9606.ENSP00000287936	9606.ENSP00000233242	0	0	0	0	0	0	0	0.709	0.709
IL6	PON1	4447254	4433224	9606.ENSP00000385675	9606.ENSP00000222381	0	0	0	0	0	0	0	0.708	0.708
JUN	ERBB2	4443699	4435897	9606.ENSP00000360266	9606.ENSP00000269571	0	0	0	0	0.059	0.185	0	0.65	0.708
AGTR1	NCF1	4449040	4436815	9606.ENSP00000419422	9606.ENSP00000289473	0	0	0	0	0	0	0	0.708	0.708
FN1	TIMP2	4441661	4435138	9606.ENSP00000346839	9606.ENSP00000262768	0	0	0	0	0.138	0	0	0.675	0.708
AKT1	AGTR1	4450372	4449040	9606.ENSP00000451828	9606.ENSP00000419422	0	0	0	0	0	0.072	0	0.698	0.707
AKT1	CXCL8	4450372	4438229	9606.ENSP00000451828	9606.ENSP00000306512	0	0	0	0	0	0	0	0.707	0.707
SELP	CCL2	4435297	4433339	9606.ENSP00000263686	9606.ENSP00000225831	0	0	0	0	0.055	0	0	0.702	0.706
ACE2	INS	4447602	4446661	9606.ENSP00000389326	9606.ENSP00000380432	0	0	0	0	0	0	0	0.705	0.705
PPARG	ICAM1	4436745	4435501	9606.ENSP00000287820	9606.ENSP00000264832	0	0	0	0	0.061	0	0	0.698	0.705
NOS3	ICAM1	4437409	4435501	9606.ENSP00000297494	9606.ENSP00000264832	0	0	0	0	0	0	0	0.705	0.705
PTGS2	ICAM1	4442894	4435501	9606.ENSP00000356438	9606.ENSP00000264832	0	0	0	0	0.123	0	0	0.677	0.705
LEPR	IL4	4440182	4433533	9606.ENSP00000330393	9606.ENSP00000231449	0	0	0	0	0	0	0.6	0.292	0.704
PTGS2	STAT1	4442894	4442456	9606.ENSP00000356438	9606.ENSP00000354394	0	0	0	0	0	0	0	0.704	0.704
PTGS2	MMP2	4442894	4433061	9606.ENSP00000356438	9606.ENSP00000219070	0	0	0	0	0.066	0	0	0.696	0.704
CDKN1A	CHEK2	4447168	4445704	9606.ENSP00000384849	9606.ENSP00000372023	0	0	0	0	0.087	0	0	0.689	0.703
MAPK3	MMP2	4435180	4433061	9606.ENSP00000263025	9606.ENSP00000219070	0	0	0	0	0.049	0	0	0.7	0.702
ESR2	EP300	4441379	4435224	9606.ENSP00000343925	9606.ENSP00000263253	0	0	0	0	0	0.557	0	0.355	0.702
NCF1	MAPK1	4436815	4432880	9606.ENSP00000289473	9606.ENSP00000215832	0	0	0	0	0	0.185	0	0.649	0.702
CXCL8	SELP	4438229	4435297	9606.ENSP00000306512	9606.ENSP00000263686	0	0	0	0	0.049	0	0	0.7	0.702
FN1	KDR	4441661	4435337	9606.ENSP00000346839	9606.ENSP00000263923	0	0	0	0	0.084	0	0	0.687	0.701
STAT3	CDKN1B	4435468	4433436	9606.ENSP00000264657	9606.ENSP00000228872	0	0	0	0	0.051	0	0	0.697	0.701
RHOA	ICAM1	4448110	4435501	9606.ENSP00000400175	9606.ENSP00000264832	0	0	0	0	0.05	0	0	0.697	0.7
NOS3	MAPK3	4437409	4435180	9606.ENSP00000297494	9606.ENSP00000263025	0	0	0	0	0.05	0	0	0.695	0.698
MMP9	MAPK14	4443919	4433482	9606.ENSP00000361405	9606.ENSP00000229795	0	0	0	0	0.049	0	0	0.695	0.698
FN1	CAV1	4441661	4440933	9606.ENSP00000346839	9606.ENSP00000339191	0	0	0	0	0.286	0	0	0.593	0.697
MAOB	ACHE	4444997	4437943	9606.ENSP00000367309	9606.ENSP00000303211	0.045	0	0	0	0.107	0	0	0.673	0.697
EGFR	MMP2	4436186	4433061	9606.ENSP00000275493	9606.ENSP00000219070	0	0	0	0	0.11	0	0	0.673	0.697
SOD2	HIF1A	4450194	4449842	9606.ENSP00000446252	9606.ENSP00000437955	0	0	0	0	0	0	0	0.695	0.696
VEGFA	CDKN1B	4451310	4433436	9606.ENSP00000478570	9606.ENSP00000228872	0	0	0	0	0	0	0	0.696	0.696
RAD51	CASP3	4445709	4438651	9606.ENSP00000372088	9606.ENSP00000311032	0	0	0	0	0	0.526	0	0.386	0.696
MMP9	VCAM1	4443919	4437090	9606.ENSP00000361405	9606.ENSP00000294728	0	0	0	0	0.061	0	0	0.69	0.696
AKT1	PPARG	4450372	4436745	9606.ENSP00000451828	9606.ENSP00000287820	0	0	0	0	0.061	0.085	0	0.674	0.695
CDKN1A	ATM	4447168	4436300	9606.ENSP00000384849	9606.ENSP00000278616	0	0	0	0	0	0	0	0.695	0.695
NOS3	STAT3	4437409	4435468	9606.ENSP00000297494	9606.ENSP00000264657	0	0	0	0	0	0	0	0.695	0.695
PPARA	PPARGC1B	4447242	4438804	9606.ENSP00000385523	9606.ENSP00000312649	0	0	0	0	0.062	0.326	0	0.554	0.694
GFAP	INS	4450881	4446661	9606.ENSP00000468500	9606.ENSP00000380432	0	0	0	0	0	0	0	0.694	0.694
CASP3	ERBB2	4438651	4435897	9606.ENSP00000311032	9606.ENSP00000269571	0	0	0	0	0	0.05	0	0.691	0.694
IL6	NFKBIA	4447254	4432983	9606.ENSP00000385675	9606.ENSP00000216797	0	0	0	0	0.109	0	0	0.67	0.693
AKT1	NCOR1	4450372	4435844	9606.ENSP00000451828	9606.ENSP00000268712	0	0	0	0	0	0.05	0	0.689	0.692
UGT1A1	HSD3B1	4444184	4443313	9606.ENSP00000362549	9606.ENSP00000358421	0	0	0	0	0	0	0.65	0.158	0.692
JUN	CASP8	4443699	4442125	9606.ENSP00000360266	9606.ENSP00000351273	0	0	0	0	0	0.069	0	0.683	0.692
INS	GSK3B	4446661	4439717	9606.ENSP00000380432	9606.ENSP00000324806	0	0	0	0	0	0.262	0	0.6	0.692
CXCL8	AHR	4438229	4433805	9606.ENSP00000306512	9606.ENSP00000242057	0	0	0	0	0.098	0	0	0.671	0.691
PTGS2	AHR	4442894	4433805	9606.ENSP00000356438	9606.ENSP00000242057	0	0	0	0	0.098	0	0	0.671	0.69
PPARA	PTGS2	4447242	4442894	9606.ENSP00000385523	9606.ENSP00000356438	0	0	0	0	0	0.05	0	0.686	0.689
PGR	TFF1	4439740	4436911	9606.ENSP00000325120	9606.ENSP00000291527	0	0	0	0	0.077	0	0	0.676	0.688
EP300	MAPK1	4435224	4432880	9606.ENSP00000263253	9606.ENSP00000215832	0	0	0	0	0	0.412	0	0.491	0.688
HIF1A	KDR	4449842	4435337	9606.ENSP00000437955	9606.ENSP00000263923	0	0	0	0	0.061	0	0	0.682	0.688
GHR	IL6	4451768	4447254	9606.ENSP00000483403	9606.ENSP00000385675	0	0	0	0	0	0	0.6	0.251	0.687
IL6	CDKN1A	4447254	4447168	9606.ENSP00000385675	9606.ENSP00000384849	0	0	0	0	0.076	0	0	0.674	0.686
RHOA	CXCL8	4448110	4438229	9606.ENSP00000400175	9606.ENSP00000306512	0	0	0	0	0	0	0	0.685	0.685
CAV1	STAT3	4440933	4435468	9606.ENSP00000339191	9606.ENSP00000264657	0	0	0	0	0	0	0	0.685	0.685
PTGS2	CASP3	4442894	4438651	9606.ENSP00000356438	9606.ENSP00000311032	0	0	0	0	0	0	0	0.685	0.685
CASP3	CCNA2	4438651	4436109	9606.ENSP00000311032	9606.ENSP00000274026	0	0	0	0	0.084	0	0	0.67	0.684
GSK3B	STAT3	4439717	4435468	9606.ENSP00000324806	9606.ENSP00000264657	0	0	0	0	0.062	0.124	0	0.647	0.684
CASP3	ATM	4438651	4436300	9606.ENSP00000311032	9606.ENSP00000278616	0	0	0	0	0	0	0	0.684	0.684
PGR	STAT3	4439740	4435468	9606.ENSP00000325120	9606.ENSP00000264657	0	0	0	0	0	0.43	0	0.468	0.684
SYK	STAT1	4444619	4442456	9606.ENSP00000364907	9606.ENSP00000354394	0	0	0	0	0.061	0.432	0	0.453	0.683
AKT1	PGR	4450372	4439740	9606.ENSP00000451828	9606.ENSP00000325120	0	0	0	0	0.061	0.085	0	0.661	0.683
PTGFR	CXCL8	4443612	4438229	9606.ENSP00000359793	9606.ENSP00000306512	0	0	0	0	0	0	0.6	0.238	0.682
FOS	MT2A	4438204	4433922	9606.ENSP00000306245	9606.ENSP00000245185	0	0	0	0	0.061	0	0	0.674	0.681
SELE	NOS3	4440292	4437409	9606.ENSP00000331736	9606.ENSP00000297494	0	0	0	0	0.078	0	0	0.669	0.681
ACHE	PON1	4437943	4433224	9606.ENSP00000303211	9606.ENSP00000222381	0	0	0	0	0.062	0	0	0.674	0.681
FN1	MAPK14	4441661	4433482	9606.ENSP00000346839	9606.ENSP00000229795	0	0	0	0	0	0.051	0	0.678	0.681
GHR	IGF1R	4451768	4435797	9606.ENSP00000483403	9606.ENSP00000268035	0	0	0	0	0.053	0.057	0	0.671	0.68
OPRM1	SLC6A4	4447859	4434929	9606.ENSP00000394624	9606.ENSP00000261707	0	0	0	0	0	0.073	0	0.668	0.679
OPRM1	SLC6A3	4447859	4435941	9606.ENSP00000394624	9606.ENSP00000270349	0	0	0	0	0	0.073	0	0.668	0.679
AKT1	EGFR	4450372	4436186	9606.ENSP00000451828	9606.ENSP00000275493	0	0	0	0.554	0	0.431	0	0.973	0.678
NOS3	NCF1	4437409	4436815	9606.ENSP00000297494	9606.ENSP00000289473	0	0	0	0	0.061	0	0	0.672	0.678
MT2A	CAT	4433922	4433793	9606.ENSP00000245185	9606.ENSP00000241052	0	0	0	0	0.077	0	0	0.665	0.678
MAOB	SLC6A4	4444997	4434929	9606.ENSP00000367309	9606.ENSP00000261707	0	0	0	0	0.062	0	0	0.67	0.677
PPARG	AHR	4436745	4433805	9606.ENSP00000287820	9606.ENSP00000242057	0	0	0	0	0	0.05	0	0.674	0.677
MMP9	KDR	4443919	4435337	9606.ENSP00000361405	9606.ENSP00000263923	0	0	0	0	0	0	0	0.677	0.677
ATP5B	APOA1	4434993	4433668	9606.ENSP00000262030	9606.ENSP00000236850	0	0	0	0	0	0.379	0	0.502	0.677
VEGFA	TIMP2	4451310	4435138	9606.ENSP00000478570	9606.ENSP00000262768	0	0	0	0	0.063	0	0	0.669	0.676
AKT1	IL1B	4450372	4435241	9606.ENSP00000451828	9606.ENSP00000263341	0	0	0	0	0	0.059	0	0.669	0.675
OPRM1	HTR3A	4447859	4441757	9606.ENSP00000394624	9606.ENSP00000347754	0	0	0	0	0	0.047	0	0.672	0.674
VCAM1	PPARG	4437090	4436745	9606.ENSP00000294728	9606.ENSP00000287820	0	0	0	0	0	0	0	0.673	0.673
PPARG	MAPK1	4436745	4432880	9606.ENSP00000287820	9606.ENSP00000215832	0	0	0	0	0	0.399	0	0.476	0.672
VEGFA	MAPK1	4451310	4432880	9606.ENSP00000478570	9606.ENSP00000215832	0	0	0	0	0	0	0	0.672	0.672
LDLR	MTTP	4450447	4449410	9606.ENSP00000454071	9606.ENSP00000427679	0	0	0	0	0	0	0	0.671	0.671
VEGFA	ESR2	4451310	4441379	9606.ENSP00000478570	9606.ENSP00000343925	0	0	0	0	0	0	0	0.671	0.671
ESR2	ERBB2	4441379	4435897	9606.ENSP00000343925	9606.ENSP00000269571	0	0	0	0	0	0.077	0	0.659	0.671
MAPK3	CCL2	4435180	4433339	9606.ENSP00000263025	9606.ENSP00000225831	0	0	0	0	0	0	0	0.671	0.671
FN1	PPARG	4441661	4436745	9606.ENSP00000346839	9606.ENSP00000287820	0	0	0	0	0	0	0	0.671	0.671
HIF1A	PPARA	4449842	4447242	9606.ENSP00000437955	9606.ENSP00000385523	0	0	0	0	0	0.095	0	0.651	0.671
FOS	ICAM1	4438204	4435501	9606.ENSP00000306245	9606.ENSP00000264832	0	0	0	0	0	0	0	0.671	0.671
UGT1A1	AHR	4444184	4433805	9606.ENSP00000362549	9606.ENSP00000242057	0	0	0	0	0.057	0	0	0.665	0.671
IL1B	MAPK3	4435241	4435180	9606.ENSP00000263341	9606.ENSP00000263025	0	0	0	0	0	0	0	0.67	0.67
GHR	IL4	4451768	4433533	9606.ENSP00000483403	9606.ENSP00000231449	0	0	0	0	0	0	0.6	0.21	0.67
IL6	F2R	4447254	4439430	9606.ENSP00000385675	9606.ENSP00000321326	0	0	0	0	0	0	0	0.67	0.67
CASP3	MMP2	4438651	4433061	9606.ENSP00000311032	9606.ENSP00000219070	0	0	0	0	0	0	0	0.669	0.669
INS	AKR1B1	4446661	4436650	9606.ENSP00000380432	9606.ENSP00000285930	0	0	0	0	0	0	0	0.669	0.669
GHR	INS	4451768	4446661	9606.ENSP00000483403	9606.ENSP00000380432	0	0	0	0	0	0	0	0.669	0.669
NOS3	CCL2	4437409	4433339	9606.ENSP00000297494	9606.ENSP00000225831	0	0	0	0	0	0	0	0.669	0.669
INS	AR	4446661	4444436	9606.ENSP00000380432	9606.ENSP00000363822	0	0	0	0	0	0	0	0.669	0.669
GPT	CYP3A4	4446354	4440831	9606.ENSP00000378408	9606.ENSP00000337915	0	0	0	0	0.09	0	0	0.651	0.669
KCNJ11	PPARG	4441544	4436745	9606.ENSP00000345708	9606.ENSP00000287820	0	0	0	0	0	0	0	0.669	0.669
IL1B	CAT	4435241	4433793	9606.ENSP00000263341	9606.ENSP00000241052	0	0	0	0	0	0	0	0.669	0.669
NOS2	VCAM1	4439909	4437090	9606.ENSP00000327251	9606.ENSP00000294728	0	0	0	0	0	0	0	0.668	0.668
KDR	MMP2	4435337	4433061	9606.ENSP00000263923	9606.ENSP00000219070	0	0	0	0	0.098	0	0	0.648	0.668
INS	ADRB2	4446661	4438121	9606.ENSP00000380432	9606.ENSP00000305372	0	0	0	0	0	0	0	0.668	0.668
VEGFA	PDGFA	4451310	4441629	9606.ENSP00000478570	9606.ENSP00000346508	0	0	0	0	0	0	0	0.668	0.668
NCF1	CAT	4436815	4433793	9606.ENSP00000289473	9606.ENSP00000241052	0	0	0	0	0	0	0	0.667	0.667
CASP8	CDKN1B	4442125	4433436	9606.ENSP00000351273	9606.ENSP00000228872	0	0	0	0	0	0.379	0	0.486	0.667
GSK3B	MDM2	4439717	4434604	9606.ENSP00000324806	9606.ENSP00000258149	0	0	0	0	0.062	0.447	0	0.407	0.666
ESR1	RELA	4448358	4447098	9606.ENSP00000405330	9606.ENSP00000384273	0	0	0	0	0	0.393	0	0.473	0.666
HIF1A	CCL2	4449842	4433339	9606.ENSP00000437955	9606.ENSP00000225831	0	0	0	0	0.061	0	0	0.658	0.665
ESR1	CASP3	4448358	4438651	9606.ENSP00000405330	9606.ENSP00000311032	0	0	0	0	0	0.058	0	0.659	0.665
AGTR1	CAV1	4449040	4440933	9606.ENSP00000419422	9606.ENSP00000339191	0	0	0	0	0.076	0.179	0	0.593	0.664
PPARG	CCL2	4436745	4433339	9606.ENSP00000287820	9606.ENSP00000225831	0	0	0	0	0.055	0	0	0.66	0.664
SOD2	CASP3	4450194	4438651	9606.ENSP00000446252	9606.ENSP00000311032	0	0	0	0	0	0	0	0.664	0.664
AKT1	IL4	4450372	4433533	9606.ENSP00000451828	9606.ENSP00000231449	0	0	0	0	0.062	0	0	0.656	0.664
RHOA	MAPK14	4448110	4433482	9606.ENSP00000400175	9606.ENSP00000229795	0	0	0	0	0.062	0.272	0	0.548	0.664
JUN	NCOR1	4443699	4435844	9606.ENSP00000360266	9606.ENSP00000268712	0	0	0	0	0	0.457	0	0.405	0.663
IL1B	AHR	4435241	4433805	9606.ENSP00000263341	9606.ENSP00000242057	0	0	0	0	0.071	0	0	0.652	0.663
PPARG	PON1	4436745	4433224	9606.ENSP00000287820	9606.ENSP00000222381	0	0	0	0	0.061	0	0	0.655	0.662
CASP9	MAPK14	4440164	4433482	9606.ENSP00000330237	9606.ENSP00000229795	0	0	0	0	0	0.261	0	0.561	0.662
SOD2	ATM	4450194	4436300	9606.ENSP00000446252	9606.ENSP00000278616	0	0	0	0	0	0	0	0.661	0.661
STAT1	CXCL8	4442456	4438229	9606.ENSP00000354394	9606.ENSP00000306512	0	0	0	0	0	0	0	0.661	0.661
CAV1	MAPK1	4440933	4432880	9606.ENSP00000339191	9606.ENSP00000215832	0	0	0	0	0	0.379	0	0.477	0.661
VEGFA	MAPK14	4451310	4433482	9606.ENSP00000478570	9606.ENSP00000229795	0	0	0	0	0	0	0	0.661	0.661
GH1	EGFR	4438810	4436186	9606.ENSP00000312673	9606.ENSP00000275493	0	0	0	0	0	0	0.6	0.188	0.661
PTGS2	AKR1B1	4442894	4436650	9606.ENSP00000356438	9606.ENSP00000285930	0	0	0	0	0.062	0	0	0.653	0.661
VEGFA	SELP	4451310	4435297	9606.ENSP00000478570	9606.ENSP00000263686	0	0	0	0	0	0	0	0.66	0.66
NOS2	IL4	4439909	4433533	9606.ENSP00000327251	9606.ENSP00000231449	0	0	0	0	0.064	0	0	0.651	0.66
ESR2	IGF1R	4441379	4435797	9606.ENSP00000343925	9606.ENSP00000268035	0	0	0	0	0	0.085	0	0.644	0.66
CAT	MAPK14	4433793	4433482	9606.ENSP00000241052	9606.ENSP00000229795	0	0	0	0	0	0.177	0	0.604	0.66
HSD3B2	UGT1A1	4450147	4444184	9606.ENSP00000445122	9606.ENSP00000362549	0	0	0	0	0	0	0.65	0.068	0.66
ATM	IGF1R	4436300	4435797	9606.ENSP00000278616	9606.ENSP00000268035	0	0	0	0	0	0	0	0.659	0.66
CASP9	CAT	4440164	4433793	9606.ENSP00000330237	9606.ENSP00000241052	0	0	0	0	0	0	0	0.659	0.659
PPARA	CCL2	4447242	4433339	9606.ENSP00000385523	9606.ENSP00000225831	0	0	0	0	0.055	0	0	0.654	0.659
FAS	CXCL8	4441783	4438229	9606.ENSP00000347979	9606.ENSP00000306512	0	0	0	0	0.066	0	0	0.65	0.659
GSTP1	AR	4446837	4444436	9606.ENSP00000381607	9606.ENSP00000363822	0	0	0	0	0	0.064	0	0.65	0.659
RHOA	VCAM1	4448110	4437090	9606.ENSP00000400175	9606.ENSP00000294728	0	0	0	0	0.062	0	0	0.651	0.659
CAV1	IGF1R	4440933	4435797	9606.ENSP00000339191	9606.ENSP00000268035	0	0	0	0	0	0.415	0	0.441	0.659
MAPK14	MMP2	4433482	4433061	9606.ENSP00000229795	9606.ENSP00000219070	0	0	0	0	0.049	0	0	0.656	0.659
PPARG	MMP2	4436745	4433061	9606.ENSP00000287820	9606.ENSP00000219070	0	0	0	0	0.061	0	0	0.65	0.658
FOS	TIMP1	4438204	4433052	9606.ENSP00000306245	9606.ENSP00000218388	0	0	0	0	0.061	0	0	0.651	0.658
RHOA	CCL2	4448110	4433339	9606.ENSP00000400175	9606.ENSP00000225831	0	0	0	0	0.055	0	0	0.653	0.658
CXCL8	ATM	4438229	4436300	9606.ENSP00000306512	9606.ENSP00000278616	0	0	0	0	0	0	0	0.657	0.657
GSK3B	MAPK1	4439717	4432880	9606.ENSP00000324806	9606.ENSP00000215832	0	0	0.265	0.773	0.288	0.446	0	0.543	0.657
ADRA1D	HTR3A	4445214	4441757	9606.ENSP00000368766	9606.ENSP00000347754	0	0	0	0	0	0.047	0	0.655	0.657
CAV1	ICAM1	4440933	4435501	9606.ENSP00000339191	9606.ENSP00000264832	0	0	0	0	0	0	0	0.656	0.656
P4HB	SOD1	4439955	4435927	9606.ENSP00000327801	9606.ENSP00000270142	0	0	0	0	0.064	0.268	0	0.538	0.656
ADRA1A	HTR3A	4445417	4441757	9606.ENSP00000369960	9606.ENSP00000347754	0	0	0	0	0	0.047	0	0.654	0.656
CHEK2	AR	4445704	4444436	9606.ENSP00000372023	9606.ENSP00000363822	0	0	0	0	0	0	0	0.656	0.656
GPT	APOB	4446354	4433584	9606.ENSP00000378408	9606.ENSP00000233242	0	0	0	0	0.064	0	0	0.647	0.655
ICAM1	MAPK14	4435501	4433482	9606.ENSP00000264832	9606.ENSP00000229795	0	0	0	0	0	0	0	0.655	0.655
OPRM1	IL6	4447859	4447254	9606.ENSP00000394624	9606.ENSP00000385675	0	0	0	0	0	0	0	0.655	0.655
ATM	EGFR	4436300	4436186	9606.ENSP00000278616	9606.ENSP00000275493	0	0	0	0	0.063	0	0	0.646	0.654
BTK	IL6	4451790	4447254	9606.ENSP00000483570	9606.ENSP00000385675	0	0	0	0	0	0	0	0.654	0.654
GPT	CASP3	4446354	4438651	9606.ENSP00000378408	9606.ENSP00000311032	0	0	0	0	0	0	0	0.653	0.653
MMP9	FOS	4443919	4438204	9606.ENSP00000361405	9606.ENSP00000306245	0	0	0	0	0.062	0	0	0.644	0.652
PPARA	NOS3	4447242	4437409	9606.ENSP00000385523	9606.ENSP00000297494	0	0	0	0	0.061	0.091	0	0.624	0.651
FN1	CASP3	4441661	4438651	9606.ENSP00000346839	9606.ENSP00000311032	0	0	0	0	0	0	0	0.651	0.651
INS	PTGS2	4446661	4442894	9606.ENSP00000380432	9606.ENSP00000356438	0	0	0	0	0	0	0	0.651	0.651
GFAP	IL6	4450881	4447254	9606.ENSP00000468500	9606.ENSP00000385675	0	0	0	0	0	0	0	0.65	0.65
IL6	CASP8	4447254	4442125	9606.ENSP00000385675	9606.ENSP00000351273	0	0	0	0	0.061	0	0	0.642	0.65
CASP3	SOD1	4438651	4435927	9606.ENSP00000311032	9606.ENSP00000270142	0	0	0	0	0	0.092	0	0.63	0.65
PPARA	IL1B	4447242	4435241	9606.ENSP00000385523	9606.ENSP00000263341	0	0	0	0	0	0	0	0.65	0.65
ATM	ERBB2	4436300	4435897	9606.ENSP00000278616	9606.ENSP00000269571	0	0	0	0	0.063	0	0	0.642	0.65
CASP3	CXCL8	4438651	4438229	9606.ENSP00000311032	9606.ENSP00000306512	0	0	0	0	0	0	0	0.649	0.649
FN1	SELP	4441661	4435297	9606.ENSP00000346839	9606.ENSP00000263686	0	0	0	0	0.061	0	0	0.642	0.649
INS	CPT1A	4446661	4435626	9606.ENSP00000380432	9606.ENSP00000265641	0	0	0	0	0	0	0	0.648	0.648
HMGCR	CPT1A	4436751	4435626	9606.ENSP00000287936	9606.ENSP00000265641	0	0	0	0	0	0	0	0.648	0.648
HTR3A	ADRA1B	4441757	4438245	9606.ENSP00000347754	9606.ENSP00000306662	0	0	0	0	0	0.047	0	0.646	0.648
EGFR	IGF1R	4436186	4435797	9606.ENSP00000275493	9606.ENSP00000268035	0	0	0	0.567	0	0.418	0	0.918	0.648
MMP9	IL4	4443919	4433533	9606.ENSP00000361405	9606.ENSP00000231449	0	0	0	0	0.062	0	0	0.641	0.648
MAP2	CFTR	4442365	4432552	9606.ENSP00000353508	9606.ENSP00000003084	0	0	0	0	0.64	0	0	0.062	0.647
ERBB2	MDM2	4435897	4434604	9606.ENSP00000269571	9606.ENSP00000258149	0	0	0	0	0	0	0	0.647	0.647
OPRM1	MAOA	4447859	4441072	9606.ENSP00000394624	9606.ENSP00000340684	0	0	0	0	0	0	0	0.647	0.647
AR	FOS	4444436	4438204	9606.ENSP00000363822	9606.ENSP00000306245	0	0	0	0	0.055	0.266	0	0.532	0.647
ERBB2	IGF1R	4435897	4435797	9606.ENSP00000269571	9606.ENSP00000268035	0	0	0	0.565	0	0.418	0	0.91	0.647
CDKN1A	MAPK14	4447168	4433482	9606.ENSP00000384849	9606.ENSP00000229795	0	0	0	0	0	0.379	0	0.454	0.646
GSTP1	AKR1B1	4446837	4436650	9606.ENSP00000381607	9606.ENSP00000285930	0	0	0	0	0.11	0	0	0.618	0.646
MMP9	SELE	4443919	4440292	9606.ENSP00000361405	9606.ENSP00000331736	0	0	0	0	0	0	0	0.644	0.644
EGFR	AHR	4436186	4433805	9606.ENSP00000275493	9606.ENSP00000242057	0	0	0	0	0.061	0	0	0.635	0.643
SELE	KDR	4440292	4435337	9606.ENSP00000331736	9606.ENSP00000263923	0	0	0	0	0.128	0.124	0	0.571	0.643
FN1	SELE	4441661	4440292	9606.ENSP00000346839	9606.ENSP00000331736	0	0	0	0	0.049	0	0	0.641	0.643
FN1	PDGFA	4441661	4441629	9606.ENSP00000346839	9606.ENSP00000346508	0	0	0	0	0	0.379	0	0.449	0.643
SOD2	INS	4450194	4446661	9606.ENSP00000446252	9606.ENSP00000380432	0	0	0	0	0	0	0	0.641	0.641
INS	HMGCR	4446661	4436751	9606.ENSP00000380432	9606.ENSP00000287936	0	0	0	0	0	0	0	0.641	0.641
RELA	CHRM1	4447098	4438226	9606.ENSP00000384273	9606.ENSP00000306490	0	0	0	0	0	0	0	0.641	0.641
AKR1B1	CAT	4436650	4433793	9606.ENSP00000285930	9606.ENSP00000241052	0.052	0	0	0	0.133	0.064	0	0.588	0.641
INS	ADRA1A	4446661	4445417	9606.ENSP00000380432	9606.ENSP00000369960	0	0	0	0	0	0	0	0.64	0.64
CAV1	NCF1	4440933	4436815	9606.ENSP00000339191	9606.ENSP00000289473	0	0	0	0	0	0.466	0	0.354	0.64
JUN	MMP2	4443699	4433061	9606.ENSP00000360266	9606.ENSP00000219070	0	0	0	0	0	0	0	0.64	0.64
INS	SELE	4446661	4440292	9606.ENSP00000380432	9606.ENSP00000331736	0	0	0	0	0	0	0	0.64	0.64
RELA	MDM2	4447098	4434604	9606.ENSP00000384273	9606.ENSP00000258149	0	0	0	0	0	0.379	0	0.444	0.639
CASP8	MDM2	4442125	4434604	9606.ENSP00000351273	9606.ENSP00000258149	0	0	0	0	0.188	0	0	0.574	0.639
AR	CXCL8	4444436	4438229	9606.ENSP00000363822	9606.ENSP00000306512	0	0	0	0	0	0	0	0.638	0.638
AKT1	MAPK9	4450372	4447857	9606.ENSP00000451828	9606.ENSP00000394560	0	0	0.41	0.577	0.082	0.328	0	0.787	0.638
AKR1B1	ICAM1	4436650	4435501	9606.ENSP00000285930	9606.ENSP00000264832	0	0	0	0	0	0	0	0.637	0.638
ICAM1	MAPK3	4435501	4435180	9606.ENSP00000264832	9606.ENSP00000263025	0	0	0	0	0	0	0	0.637	0.637
PTGS2	GSK3B	4442894	4439717	9606.ENSP00000356438	9606.ENSP00000324806	0	0	0	0	0	0.058	0	0.63	0.637
MAPK3	PLAT	4435180	4433132	9606.ENSP00000263025	9606.ENSP00000220809	0	0	0	0	0.05	0.432	0	0.38	0.636
NOS2	CCL2	4439909	4433339	9606.ENSP00000327251	9606.ENSP00000225831	0	0	0	0	0	0	0	0.636	0.636
GSK3B	CASP3	4439717	4438651	9606.ENSP00000324806	9606.ENSP00000311032	0	0	0	0	0.059	0.097	0	0.605	0.636
CDKN1A	MAPK3	4447168	4435180	9606.ENSP00000384849	9606.ENSP00000263025	0	0	0	0	0	0	0	0.636	0.636
PRKCA	CAV1	4448494	4440933	9606.ENSP00000408695	9606.ENSP00000339191	0	0	0	0	0	0	0	0.635	0.635
INS	ADRA1B	4446661	4438245	9606.ENSP00000380432	9606.ENSP00000306662	0	0	0	0	0	0	0	0.635	0.635
GPT	IL1B	4446354	4435241	9606.ENSP00000378408	9606.ENSP00000263341	0	0	0	0	0	0	0	0.635	0.635
LDLR	IL1B	4450447	4435241	9606.ENSP00000454071	9606.ENSP00000263341	0	0	0	0	0	0	0	0.635	0.635
INS	ADRA1D	4446661	4445214	9606.ENSP00000380432	9606.ENSP00000368766	0	0	0	0	0	0	0	0.634	0.634
GSTP1	EGFR	4446837	4436186	9606.ENSP00000381607	9606.ENSP00000275493	0	0	0	0	0.068	0.379	0	0.419	0.634
CHRNA2	ACHE	4447196	4437943	9606.ENSP00000385026	9606.ENSP00000303211	0	0	0	0	0.049	0	0	0.631	0.634
CDKN1A	CASP9	4447168	4440164	9606.ENSP00000384849	9606.ENSP00000330237	0	0	0	0	0	0	0	0.634	0.634
CASP3	CCL2	4438651	4433339	9606.ENSP00000311032	9606.ENSP00000225831	0	0	0	0	0.05	0	0	0.63	0.633
AGTR1	PTGS2	4449040	4442894	9606.ENSP00000419422	9606.ENSP00000356438	0	0	0	0	0	0.388	0	0.425	0.633
IGF1R	CDKN1B	4435797	4433436	9606.ENSP00000268035	9606.ENSP00000228872	0	0	0	0	0	0.351	0	0.457	0.632
PLAT	MMP2	4433132	4433061	9606.ENSP00000220809	9606.ENSP00000219070	0	0	0	0	0.158	0	0	0.581	0.632
FAS	EGFR	4441783	4436186	9606.ENSP00000347979	9606.ENSP00000275493	0	0	0	0	0	0.379	0	0.43	0.631
SOD2	MAPK3	4450194	4435180	9606.ENSP00000446252	9606.ENSP00000263025	0	0	0	0	0.059	0.16	0	0.571	0.631
SOD2	IL1B	4450194	4435241	9606.ENSP00000446252	9606.ENSP00000263341	0	0	0	0	0.242	0	0	0.533	0.631
SOD1	MAPK3	4435927	4435180	9606.ENSP00000270142	9606.ENSP00000263025	0	0	0	0	0.049	0.26	0	0.517	0.631
JUN	RAF1	4443699	4434195	9606.ENSP00000360266	9606.ENSP00000251849	0	0	0	0	0	0.185	0	0.566	0.631
VEGFA	PGR	4451310	4439740	9606.ENSP00000478570	9606.ENSP00000325120	0	0	0	0	0	0	0	0.63	0.63
RHOA	CCNA2	4448110	4436109	9606.ENSP00000400175	9606.ENSP00000274026	0	0	0	0	0.063	0.132	0	0.58	0.63
AGTR1	CASP3	4449040	4438651	9606.ENSP00000419422	9606.ENSP00000311032	0	0	0	0	0	0.055	0	0.625	0.63
GHR	PDGFA	4451768	4441629	9606.ENSP00000483403	9606.ENSP00000346508	0	0	0	0	0	0	0.6	0.115	0.63
CASP9	MDM2	4440164	4434604	9606.ENSP00000330237	9606.ENSP00000258149	0	0	0	0	0.062	0	0	0.621	0.629
RXRA	RELA	4449061	4447098	9606.ENSP00000419692	9606.ENSP00000384273	0	0	0	0	0.09	0.524	0	0.21	0.628
RHOA	CASP8	4448110	4442125	9606.ENSP00000400175	9606.ENSP00000351273	0	0	0	0	0.049	0.487	0	0.299	0.628
JUN	CAT	4443699	4433793	9606.ENSP00000360266	9606.ENSP00000241052	0	0	0	0	0	0	0	0.627	0.627
VEGFA	PRKCA	4451310	4448494	9606.ENSP00000478570	9606.ENSP00000408695	0	0	0	0	0	0	0	0.627	0.627
CASP3	NFKBIA	4438651	4432983	9606.ENSP00000311032	9606.ENSP00000216797	0	0	0	0	0	0.178	0	0.564	0.626
JAK3	GH1	4447709	4438810	9606.ENSP00000391676	9606.ENSP00000312673	0	0	0	0	0	0	0.6	0.104	0.626
CASP9	GSK3B	4440164	4439717	9606.ENSP00000330237	9606.ENSP00000324806	0	0	0	0	0.052	0.097	0	0.597	0.625
VEGFA	RELA	4451310	4447098	9606.ENSP00000478570	9606.ENSP00000384273	0	0	0	0	0	0.313	0	0.477	0.625
PLIN2	APOB	4436246	4433584	9606.ENSP00000276914	9606.ENSP00000233242	0	0	0	0	0.069	0.305	0	0.467	0.625
AR	SOD1	4444436	4435927	9606.ENSP00000363822	9606.ENSP00000270142	0	0	0	0	0	0	0	0.625	0.625
OPRM1	IL1B	4447859	4435241	9606.ENSP00000394624	9606.ENSP00000263341	0	0	0	0	0	0	0	0.624	0.624
HIF1A	ATM	4449842	4436300	9606.ENSP00000437955	9606.ENSP00000278616	0	0	0	0	0.061	0.379	0	0.405	0.623
HIF1A	STAT1	4449842	4442456	9606.ENSP00000437955	9606.ENSP00000354394	0	0	0	0	0.061	0.057	0	0.608	0.623
VEGFA	ECE1	4451310	4444471	9606.ENSP00000478570	9606.ENSP00000364028	0	0	0	0	0.081	0	0	0.606	0.623
STAT1	NFKBIA	4442456	4432983	9606.ENSP00000354394	9606.ENSP00000216797	0	0	0	0	0.061	0.321	0	0.456	0.623
CASP3	ICAM1	4438651	4435501	9606.ENSP00000311032	9606.ENSP00000264832	0	0	0	0	0	0	0	0.62	0.62
HIF1A	AR	4449842	4444436	9606.ENSP00000437955	9606.ENSP00000363822	0	0	0	0	0	0.413	0	0.378	0.619
ICAM1	TIMP1	4435501	4433052	9606.ENSP00000264832	9606.ENSP00000218388	0	0	0	0	0.098	0	0	0.595	0.619
NCF1	MAPK3	4436815	4435180	9606.ENSP00000289473	9606.ENSP00000263025	0	0	0	0	0	0.185	0	0.552	0.619
VCAM1	MAPK14	4437090	4433482	9606.ENSP00000294728	9606.ENSP00000229795	0	0	0	0	0	0	0	0.619	0.619
SOD2	GSTP1	4450194	4446837	9606.ENSP00000446252	9606.ENSP00000381607	0	0	0	0	0.064	0	0	0.61	0.619
PDGFA	MMP2	4441629	4433061	9606.ENSP00000346508	9606.ENSP00000219070	0	0	0	0	0	0	0	0.618	0.618
FN1	AKR1B1	4441661	4436650	9606.ENSP00000346839	9606.ENSP00000285930	0	0	0	0	0	0	0	0.618	0.618
ATM	MAPK14	4436300	4433482	9606.ENSP00000278616	9606.ENSP00000229795	0	0	0	0	0	0.321	0	0.46	0.618
SOD2	CXCL8	4450194	4438229	9606.ENSP00000446252	9606.ENSP00000306512	0	0	0	0	0.219	0	0	0.53	0.617
HTR3A	ADRB2	4441757	4438121	9606.ENSP00000347754	9606.ENSP00000305372	0	0	0	0	0	0.047	0	0.615	0.617
FN1	STAT3	4441661	4435468	9606.ENSP00000346839	9606.ENSP00000264657	0	0	0	0	0.062	0	0	0.608	0.617
FOS	TFF1	4438204	4436911	9606.ENSP00000306245	9606.ENSP00000291527	0	0	0	0	0	0.442	0	0.343	0.617
MAOA	ACHE	4441072	4437943	9606.ENSP00000340684	9606.ENSP00000303211	0.045	0	0	0	0.095	0	0	0.593	0.617
FN1	ERBB2	4441661	4435897	9606.ENSP00000346839	9606.ENSP00000269571	0	0	0	0	0.088	0	0	0.596	0.616
AHR	CCL2	4433805	4433339	9606.ENSP00000242057	9606.ENSP00000225831	0	0	0	0	0	0	0	0.616	0.616
STAT3	MAP2K5	4435468	4432730	9606.ENSP00000264657	9606.ENSP00000178640	0	0	0	0	0	0	0	0.613	0.613
VCAM1	MMP2	4437090	4433061	9606.ENSP00000294728	9606.ENSP00000219070	0	0	0	0	0.111	0	0	0.583	0.613
NOS3	MAPK14	4437409	4433482	9606.ENSP00000297494	9606.ENSP00000229795	0	0	0	0	0.05	0	0	0.608	0.611
IL6	FAS	4447254	4441783	9606.ENSP00000385675	9606.ENSP00000347979	0	0	0	0	0.082	0	0	0.593	0.611
EGFR	RAF1	4436186	4434195	9606.ENSP00000275493	9606.ENSP00000251849	0	0	0	0.575	0	0.431	0	0.754	0.611
IL1B	CFTR	4435241	4432552	9606.ENSP00000263341	9606.ENSP00000003084	0	0	0	0	0	0	0	0.61	0.61
IL1B	SLC6A4	4435241	4434929	9606.ENSP00000263341	9606.ENSP00000261707	0	0	0	0	0	0	0	0.61	0.61
RELA	VCAM1	4447098	4437090	9606.ENSP00000384273	9606.ENSP00000294728	0	0	0	0	0	0.281	0	0.481	0.61
EP300	AHR	4435224	4433805	9606.ENSP00000263253	9606.ENSP00000242057	0	0	0	0	0.061	0.379	0	0.384	0.609
SOD1	MT2A	4435927	4433922	9606.ENSP00000270142	9606.ENSP00000245185	0	0	0	0	0.057	0.17	0	0.54	0.608
SOD2	MAPK14	4450194	4433482	9606.ENSP00000446252	9606.ENSP00000229795	0	0	0	0	0.059	0.185	0	0.53	0.608
CHEK2	CASP3	4445704	4438651	9606.ENSP00000372023	9606.ENSP00000311032	0	0	0	0	0.061	0	0	0.599	0.607
CASP3	CDKN1B	4438651	4433436	9606.ENSP00000311032	9606.ENSP00000228872	0	0	0	0	0	0	0	0.606	0.606
CASP9	STAT3	4440164	4435468	9606.ENSP00000330237	9606.ENSP00000264657	0	0	0	0	0	0	0	0.606	0.606
CASP8	STAT3	4442125	4435468	9606.ENSP00000351273	9606.ENSP00000264657	0	0	0	0	0.061	0	0	0.596	0.605
FN1	MMP2	4441661	4433061	9606.ENSP00000346839	9606.ENSP00000219070	0	0	0	0.616	0.348	0.128	0	0.875	0.605
IL6	SYK	4447254	4444619	9606.ENSP00000385675	9606.ENSP00000364907	0	0	0	0	0.061	0	0	0.596	0.605
CAV1	KCNH2	4440933	4435024	9606.ENSP00000339191	9606.ENSP00000262186	0	0	0	0	0	0.434	0	0.33	0.605
CASP9	EGFR	4440164	4436186	9606.ENSP00000330237	9606.ENSP00000275493	0	0	0	0	0	0.05	0	0.601	0.605
PDGFA	LEPR	4441629	4440182	9606.ENSP00000346508	9606.ENSP00000330393	0	0	0	0	0	0	0.6	0.049	0.603
MAPK9	NOS3	4447857	4437409	9606.ENSP00000394560	9606.ENSP00000297494	0	0	0	0	0.055	0	0	0.596	0.603
AGTR1	IL1B	4449040	4435241	9606.ENSP00000419422	9606.ENSP00000263341	0	0	0	0	0.055	0	0	0.595	0.601
STAT1	CDKN1B	4442456	4433436	9606.ENSP00000354394	9606.ENSP00000228872	0	0	0	0	0.051	0	0	0.597	0.601
NCOA1	STAT3	4447214	4435468	9606.ENSP00000385216	9606.ENSP00000264657	0	0	0	0	0	0.466	0	0.282	0.6
CAV1	IL1B	4440933	4435241	9606.ENSP00000339191	9606.ENSP00000263341	0	0	0	0	0.055	0	0	0.594	0.6
CAT	PON1	4433793	4433224	9606.ENSP00000241052	9606.ENSP00000222381	0	0	0	0	0.062	0	0	0.591	0.6
CDKN1A	GSK3B	4447168	4439717	9606.ENSP00000384849	9606.ENSP00000324806	0	0	0	0	0	0.084	0	0.58	0.599
MMP9	FN1	4443919	4441661	9606.ENSP00000361405	9606.ENSP00000346839	0	0	0	0.601	0	0.379	0	0.894	0.599
INS	PGR	4446661	4439740	9606.ENSP00000380432	9606.ENSP00000325120	0	0	0	0	0	0	0	0.598	0.598
NCOA1	AHR	4447214	4433805	9606.ENSP00000385216	9606.ENSP00000242057	0	0	0	0.547	0	0.528	0	0.356	0.598
PPARG	CPT1A	4436745	4435626	9606.ENSP00000287820	9606.ENSP00000265641	0	0	0	0	0	0.05	0	0.594	0.598
RELA	AHR	4447098	4433805	9606.ENSP00000384273	9606.ENSP00000242057	0	0	0	0	0	0.379	0	0.378	0.597
ICAM1	KDR	4435501	4435337	9606.ENSP00000264832	9606.ENSP00000263923	0	0	0	0	0.055	0	0	0.591	0.597
HIF1A	RELA	4449842	4447098	9606.ENSP00000437955	9606.ENSP00000384273	0	0	0	0	0	0.379	0	0.378	0.597
PPARG	MAPK3	4436745	4435180	9606.ENSP00000287820	9606.ENSP00000263025	0	0	0	0	0	0.073	0	0.583	0.596
PTGS1	IL4	4442503	4433533	9606.ENSP00000354612	9606.ENSP00000231449	0	0	0	0	0.058	0	0	0.588	0.596
PPARG	ERBB2	4436745	4435897	9606.ENSP00000287820	9606.ENSP00000269571	0	0	0	0	0	0.077	0	0.58	0.596
CCNA2	MAPK3	4436109	4435180	9606.ENSP00000274026	9606.ENSP00000263025	0	0.001	0	0	0.063	0.085	0	0.566	0.596
STAT1	RAF1	4442456	4434195	9606.ENSP00000354394	9606.ENSP00000251849	0	0	0	0	0.058	0.124	0	0.548	0.595
AR	RAF1	4444436	4434195	9606.ENSP00000363822	9606.ENSP00000251849	0	0	0	0	0	0.407	0	0.346	0.595
ESR1	SOD1	4448358	4435927	9606.ENSP00000405330	9606.ENSP00000270142	0	0	0	0	0.061	0	0	0.586	0.595
INS	RAF1	4446661	4434195	9606.ENSP00000380432	9606.ENSP00000251849	0	0	0	0	0	0.262	0	0.474	0.595
PLIN2	CPT1A	4436246	4435626	9606.ENSP00000276914	9606.ENSP00000265641	0	0	0	0	0.062	0	0	0.585	0.594
MAPK9	NFKBIA	4447857	4432983	9606.ENSP00000394560	9606.ENSP00000216797	0	0	0	0	0	0.261	0	0.474	0.594
CASP3	KDR	4438651	4435337	9606.ENSP00000311032	9606.ENSP00000263923	0	0	0	0	0	0	0	0.594	0.594
SOD2	STAT3	4450194	4435468	9606.ENSP00000446252	9606.ENSP00000264657	0	0	0	0	0.078	0	0	0.577	0.594
LDLR	JUN	4450447	4443699	9606.ENSP00000454071	9606.ENSP00000360266	0	0	0	0	0	0	0	0.593	0.593
NOS3	SELP	4437409	4435297	9606.ENSP00000297494	9606.ENSP00000263686	0	0	0	0	0.055	0	0	0.587	0.593
KDR	IL4	4435337	4433533	9606.ENSP00000263923	9606.ENSP00000231449	0	0	0	0	0	0	0	0.593	0.593
JUN	MDM2	4443699	4434604	9606.ENSP00000360266	9606.ENSP00000258149	0	0	0	0	0	0.106	0	0.563	0.593
MAPK3	MAP2K5	4435180	4432730	9606.ENSP00000263025	9606.ENSP00000178640	0	0	0.279	0.601	0.062	0.383	0	0.645	0.593
IL6	TIMP2	4447254	4435138	9606.ENSP00000385675	9606.ENSP00000262768	0	0	0	0	0.082	0	0	0.573	0.591
NCOA1	ERBB2	4447214	4435897	9606.ENSP00000385216	9606.ENSP00000269571	0	0	0	0	0.063	0	0	0.582	0.591
AR	HSD3B1	4444436	4443313	9606.ENSP00000363822	9606.ENSP00000358421	0	0	0	0	0	0	0	0.591	0.591
PPARA	APOB	4447242	4433584	9606.ENSP00000385523	9606.ENSP00000233242	0	0	0	0	0.064	0	0	0.58	0.59
ATM	EP300	4436300	4435224	9606.ENSP00000278616	9606.ENSP00000263253	0	0	0	0	0.064	0.111	0	0.547	0.59
RAF1	MAP2K5	4434195	4432730	9606.ENSP00000251849	9606.ENSP00000178640	0	0	0	0.585	0.063	0.488	0	0.46	0.59
RELA	SELE	4447098	4440292	9606.ENSP00000384273	9606.ENSP00000331736	0	0	0	0	0	0.328	0	0.416	0.59
IL6	KDR	4447254	4435337	9606.ENSP00000385675	9606.ENSP00000263923	0	0	0	0	0	0	0	0.59	0.59
RELA	MMP2	4447098	4433061	9606.ENSP00000384273	9606.ENSP00000219070	0	0	0	0	0	0.085	0	0.57	0.59
AGTR1	MAPK1	4449040	4432880	9606.ENSP00000419422	9606.ENSP00000215832	0	0	0	0	0	0.313	0	0.426	0.588
CASP8	NFKBIA	4442125	4432983	9606.ENSP00000351273	9606.ENSP00000216797	0	0	0	0	0.061	0.178	0	0.51	0.588
VEGFA	RAF1	4451310	4434195	9606.ENSP00000478570	9606.ENSP00000251849	0	0	0	0	0	0	0	0.588	0.588
NCOA2	AHR	4448095	4433805	9606.ENSP00000399968	9606.ENSP00000242057	0	0	0	0.546	0	0.528	0	0.31	0.588
PPARG	MAPK14	4436745	4433482	9606.ENSP00000287820	9606.ENSP00000229795	0	0	0	0	0	0.073	0	0.573	0.588
CXCL8	NOS3	4438229	4437409	9606.ENSP00000306512	9606.ENSP00000297494	0	0	0	0	0.054	0	0	0.583	0.588
ESR1	AR	4448358	4444436	9606.ENSP00000405330	9606.ENSP00000363822	0	0	0	0.656	0.062	0.379	0	0.936	0.587
OPRM1	IL4	4447859	4433533	9606.ENSP00000394624	9606.ENSP00000231449	0	0	0	0	0	0	0	0.586	0.586
VEGFA	FOS	4451310	4438204	9606.ENSP00000478570	9606.ENSP00000306245	0	0	0	0	0	0	0	0.586	0.586
INS	MMP2	4446661	4433061	9606.ENSP00000380432	9606.ENSP00000219070	0	0	0	0	0	0	0	0.586	0.586
ESR1	KLK3	4448358	4438915	9606.ENSP00000405330	9606.ENSP00000314151	0	0	0	0	0	0	0	0.585	0.585
CASP3	FOS	4438651	4438204	9606.ENSP00000311032	9606.ENSP00000306245	0	0	0	0	0	0	0	0.585	0.585
VEGFA	KLK3	4451310	4438915	9606.ENSP00000478570	9606.ENSP00000314151	0	0	0	0	0	0	0	0.585	0.585
CDKN1A	RELA	4447168	4447098	9606.ENSP00000384849	9606.ENSP00000384273	0	0	0	0	0.076	0.313	0	0.4	0.585
PTGS2	PGR	4442894	4439740	9606.ENSP00000356438	9606.ENSP00000325120	0	0	0	0	0.061	0.05	0	0.573	0.585
STAT1	ICAM1	4442456	4435501	9606.ENSP00000354394	9606.ENSP00000264832	0	0	0	0	0.061	0	0	0.575	0.584
AGTR1	MAPK3	4449040	4435180	9606.ENSP00000419422	9606.ENSP00000263025	0	0	0	0	0	0	0	0.584	0.584
AKT1	LEPR	4450372	4440182	9606.ENSP00000451828	9606.ENSP00000330393	0	0	0	0	0	0.055	0	0.577	0.584
NOS3	SOD1	4437409	4435927	9606.ENSP00000297494	9606.ENSP00000270142	0	0	0	0	0	0	0	0.584	0.584
MAPK1	MAP2K5	4432880	4432730	9606.ENSP00000215832	9606.ENSP00000178640	0	0	0.259	0.598	0.062	0.383	0	0.617	0.584
MDM2	CDKN1B	4434604	4433436	9606.ENSP00000258149	9606.ENSP00000228872	0	0	0	0	0.061	0.064	0	0.564	0.584
PGR	CCNA2	4439740	4436109	9606.ENSP00000325120	9606.ENSP00000274026	0	0	0	0	0	0.313	0	0.42	0.584
HTR3A	MAOA	4441757	4441072	9606.ENSP00000347754	9606.ENSP00000340684	0	0	0	0	0	0	0	0.583	0.583
CASP3	IGF1R	4438651	4435797	9606.ENSP00000311032	9606.ENSP00000268035	0	0	0	0	0	0.064	0	0.572	0.583
ESR1	MMP9	4448358	4443919	9606.ENSP00000405330	9606.ENSP00000361405	0	0	0	0	0	0	0	0.581	0.581
PTGS2	EP300	4442894	4435224	9606.ENSP00000356438	9606.ENSP00000263253	0	0	0	0	0	0.313	0	0.416	0.581
CASP8	CAT	4442125	4433793	9606.ENSP00000351273	9606.ENSP00000241052	0	0	0	0	0.061	0	0	0.573	0.581
CXCL8	CAT	4438229	4433793	9606.ENSP00000306512	9606.ENSP00000241052	0	0	0	0	0	0	0	0.581	0.581
VEGFA	CASP9	4451310	4440164	9606.ENSP00000478570	9606.ENSP00000330237	0	0	0	0	0	0	0	0.581	0.581
CDKN1A	EGFR	4447168	4436186	9606.ENSP00000384849	9606.ENSP00000275493	0	0	0	0	0.064	0	0	0.57	0.581
CASP9	CCNA2	4440164	4436109	9606.ENSP00000330237	9606.ENSP00000274026	0	0	0	0	0	0	0	0.581	0.581
MAOB	CAT	4444997	4433793	9606.ENSP00000367309	9606.ENSP00000241052	0	0	0	0	0	0	0	0.58	0.58
CCL2	NFKBIA	4433339	4432983	9606.ENSP00000225831	9606.ENSP00000216797	0	0	0	0	0.063	0	0	0.571	0.58
INS	MAPK14	4446661	4433482	9606.ENSP00000380432	9606.ENSP00000229795	0	0	0	0	0	0	0	0.58	0.58
FAS	ICAM1	4441783	4435501	9606.ENSP00000347979	9606.ENSP00000264832	0	0	0	0	0.09	0	0	0.558	0.58
HMGCR	APOA1	4436751	4433668	9606.ENSP00000287936	9606.ENSP00000236850	0	0	0	0	0	0	0	0.579	0.579
STAT1	KDR	4442456	4435337	9606.ENSP00000354394	9606.ENSP00000263923	0	0	0	0	0	0.414	0	0.311	0.579
VEGFA	CAT	4451310	4433793	9606.ENSP00000478570	9606.ENSP00000241052	0	0	0	0	0	0	0	0.579	0.579
CASP3	PPARG	4438651	4436745	9606.ENSP00000311032	9606.ENSP00000287820	0	0	0	0	0	0.058	0	0.571	0.578
SOD2	AKR1B1	4450194	4436650	9606.ENSP00000446252	9606.ENSP00000285930	0	0	0	0	0.174	0.129	0	0.461	0.578
ESR2	STAT3	4441379	4435468	9606.ENSP00000343925	9606.ENSP00000264657	0	0	0	0	0	0.053	0	0.572	0.578
IL6	CASP9	4447254	4440164	9606.ENSP00000385675	9606.ENSP00000330237	0	0	0	0	0	0	0	0.578	0.578
SOD2	NCF1	4450194	4436815	9606.ENSP00000446252	9606.ENSP00000289473	0	0	0	0	0.076	0	0	0.562	0.578
GSK3B	PPARG	4439717	4436745	9606.ENSP00000324806	9606.ENSP00000287820	0	0	0	0	0	0.085	0	0.558	0.578
VEGFA	TNFSF15	4451310	4444313	9606.ENSP00000478570	9606.ENSP00000363157	0	0	0	0	0	0	0	0.577	0.577
MAPK3	CDKN1B	4435180	4433436	9606.ENSP00000263025	9606.ENSP00000228872	0	0	0	0	0	0	0	0.577	0.577
BCL2	CASP9	4446777	4440164	9606.ENSP00000381185	9606.ENSP00000330237	0	0	0	0	0	0.168	0	0.512	0.577
CHRM2	MAP2	4448086	4442365	9606.ENSP00000399745	9606.ENSP00000353508	0	0	0	0	0.078	0	0	0.559	0.576
NOS2	CXCL8	4439909	4438229	9606.ENSP00000327251	9606.ENSP00000306512	0	0	0	0	0.054	0	0	0.57	0.576
CAV1	MMP2	4440933	4433061	9606.ENSP00000339191	9606.ENSP00000219070	0	0	0	0	0.23	0	0	0.473	0.576
GPT	APOA1	4446354	4433668	9606.ENSP00000378408	9606.ENSP00000236850	0	0	0	0	0.077	0	0	0.56	0.576
PRKCA	CDKN1A	4448494	4447168	9606.ENSP00000408695	9606.ENSP00000384849	0	0	0	0	0	0	0	0.576	0.576
ICAM1	AHR	4435501	4433805	9606.ENSP00000264832	9606.ENSP00000242057	0	0	0	0	0.076	0	0	0.56	0.576
ACE2	CAT	4447602	4433793	9606.ENSP00000389326	9606.ENSP00000241052	0	0	0	0	0	0.39	0	0.333	0.576
VCAM1	MAPK3	4437090	4435180	9606.ENSP00000294728	9606.ENSP00000263025	0	0	0	0	0	0	0	0.575	0.575
MAPK14	TIMP1	4433482	4433052	9606.ENSP00000229795	9606.ENSP00000218388	0	0	0	0	0	0	0	0.575	0.575
GFAP	FN1	4450881	4441661	9606.ENSP00000468500	9606.ENSP00000346839	0	0	0	0	0	0	0	0.575	0.575
GFAP	EGFR	4450881	4436186	9606.ENSP00000468500	9606.ENSP00000275493	0	0	0	0	0.129	0	0	0.532	0.575
MTTP	HMGCR	4449410	4436751	9606.ENSP00000427679	9606.ENSP00000287936	0	0	0	0	0	0	0	0.575	0.575
SYK	IL4	4444619	4433533	9606.ENSP00000364907	9606.ENSP00000231449	0	0	0	0	0.062	0	0	0.566	0.575
PGR	IGF1R	4439740	4435797	9606.ENSP00000325120	9606.ENSP00000268035	0	0	0	0	0	0.085	0	0.554	0.574
GSTP1	INS	4446837	4446661	9606.ENSP00000381607	9606.ENSP00000380432	0	0	0	0	0	0	0	0.573	0.573
AGTR1	CCL2	4449040	4433339	9606.ENSP00000419422	9606.ENSP00000225831	0	0	0	0	0.07	0.059	0	0.552	0.573
TNFSF15	SELE	4444313	4440292	9606.ENSP00000363157	9606.ENSP00000331736	0	0	0	0	0	0.185	0	0.497	0.573
PTGS1	PTGER2	4442503	4433932	9606.ENSP00000354612	9606.ENSP00000245457	0	0	0	0	0.111	0.056	0	0.533	0.573
IL6	GSK3B	4447254	4439717	9606.ENSP00000385675	9606.ENSP00000324806	0	0	0	0	0	0	0	0.573	0.573
ATM	TP63	4436300	4435488	9606.ENSP00000278616	9606.ENSP00000264731	0	0	0	0	0.062	0.19	0	0.483	0.573
ERBB2	CDKN1B	4435897	4433436	9606.ENSP00000269571	9606.ENSP00000228872	0	0	0	0	0	0	0	0.572	0.572
MMP9	STAT1	4443919	4442456	9606.ENSP00000361405	9606.ENSP00000354394	0	0	0	0	0	0	0	0.572	0.572
MMP9	SELP	4443919	4435297	9606.ENSP00000361405	9606.ENSP00000263686	0	0	0	0	0.07	0	0	0.558	0.572
NOS3	MMP2	4437409	4433061	9606.ENSP00000297494	9606.ENSP00000219070	0	0	0	0	0	0	0	0.572	0.572
INS	TIMP1	4446661	4433052	9606.ENSP00000380432	9606.ENSP00000218388	0	0	0	0	0	0	0	0.572	0.572
PPARA	HMGCR	4447242	4436751	9606.ENSP00000385523	9606.ENSP00000287936	0	0	0	0	0.061	0	0	0.562	0.571
INS	KLK3	4446661	4438915	9606.ENSP00000380432	9606.ENSP00000314151	0	0	0	0	0	0	0	0.571	0.571
KLK3	EGFR	4438915	4436186	9606.ENSP00000314151	9606.ENSP00000275493	0	0	0	0	0	0	0	0.571	0.571
P4HB	EGFR	4439955	4436186	9606.ENSP00000327801	9606.ENSP00000275493	0	0	0	0	0.078	0.171	0	0.483	0.57
RHOA	INS	4448110	4446661	9606.ENSP00000400175	9606.ENSP00000380432	0	0	0	0	0	0	0	0.57	0.57
PPARG	CAT	4436745	4433793	9606.ENSP00000287820	9606.ENSP00000241052	0	0	0	0	0	0	0	0.57	0.57
INS	GCKR	4446661	4435486	9606.ENSP00000380432	9606.ENSP00000264717	0	0	0	0	0	0	0	0.57	0.57
P4HB	CAT	4439955	4433793	9606.ENSP00000327801	9606.ENSP00000241052	0	0	0	0	0.064	0.091	0	0.534	0.569
TYR	APOB	4435237	4433584	9606.ENSP00000263321	9606.ENSP00000233242	0	0	0	0	0.561	0	0	0.06	0.569
CDKN1A	CASP8	4447168	4442125	9606.ENSP00000384849	9606.ENSP00000351273	0	0	0	0	0	0	0	0.569	0.569
ATM	MAPK3	4436300	4435180	9606.ENSP00000278616	9606.ENSP00000263025	0	0	0	0	0	0.064	0	0.558	0.568
SOD2	PTGS2	4450194	4442894	9606.ENSP00000446252	9606.ENSP00000356438	0	0	0	0	0.1	0	0	0.54	0.568
VCAM1	TIMP1	4437090	4433052	9606.ENSP00000294728	9606.ENSP00000218388	0	0	0	0	0.061	0	0	0.559	0.568
F2R	PLAT	4439430	4433132	9606.ENSP00000321326	9606.ENSP00000220809	0	0	0	0	0.076	0.179	0	0.477	0.568
ATM	NFKBIA	4436300	4432983	9606.ENSP00000278616	9606.ENSP00000216797	0	0	0	0	0.049	0.08	0	0.544	0.567
GFAP	IL1B	4450881	4435241	9606.ENSP00000468500	9606.ENSP00000263341	0	0	0	0	0	0	0	0.567	0.567
IL4	CFTR	4433533	4432552	9606.ENSP00000231449	9606.ENSP00000003084	0	0	0	0	0	0	0	0.567	0.567
NCOA2	EGFR	4448095	4436186	9606.ENSP00000399968	9606.ENSP00000275493	0	0	0	0	0.062	0	0	0.557	0.567
INS	CASP9	4446661	4440164	9606.ENSP00000380432	9606.ENSP00000330237	0	0	0	0	0	0	0	0.566	0.566
PLAT	TIMP1	4433132	4433052	9606.ENSP00000220809	9606.ENSP00000218388	0	0	0	0	0.106	0	0	0.535	0.566
GPT	ACHE	4446354	4437943	9606.ENSP00000378408	9606.ENSP00000303211	0	0	0	0	0.109	0	0	0.533	0.566
HIF1A	NCOA2	4449842	4448095	9606.ENSP00000437955	9606.ENSP00000399968	0	0	0	0.548	0	0.529	0	0.209	0.566
INS	P4HB	4446661	4439955	9606.ENSP00000380432	9606.ENSP00000327801	0	0	0	0	0.061	0	0	0.557	0.566
SOD2	MAPK1	4450194	4432880	9606.ENSP00000446252	9606.ENSP00000215832	0	0	0	0	0.059	0.16	0	0.495	0.566
PTGS2	TIMP1	4442894	4433052	9606.ENSP00000356438	9606.ENSP00000218388	0	0	0	0	0.098	0	0	0.539	0.566
GSTP1	UGT1A1	4446837	4444184	9606.ENSP00000381607	9606.ENSP00000362549	0	0	0	0	0	0	0	0.565	0.565
PKIA	ADRA1B	4446547	4438245	9606.ENSP00000379696	9606.ENSP00000306662	0	0	0	0	0	0	0	0.565	0.565
GFAP	SOD1	4450881	4435927	9606.ENSP00000468500	9606.ENSP00000270142	0	0	0	0	0	0	0	0.565	0.565
ACE2	NOS3	4447602	4437409	9606.ENSP00000389326	9606.ENSP00000297494	0	0	0	0	0.059	0	0	0.556	0.564
GSK3B	CDKN1B	4439717	4433436	9606.ENSP00000324806	9606.ENSP00000228872	0	0	0	0	0	0.084	0	0.543	0.564
ADRB2	MDM2	4438121	4434604	9606.ENSP00000305372	9606.ENSP00000258149	0	0	0	0	0	0.432	0	0.263	0.564
F7	APOA1	4444589	4433668	9606.ENSP00000364731	9606.ENSP00000236850	0	0	0	0	0.205	0	0	0.473	0.563
FOS	NFKBIA	4438204	4432983	9606.ENSP00000306245	9606.ENSP00000216797	0	0	0	0	0.097	0.077	0	0.518	0.563
MAPK3	IL4	4435180	4433533	9606.ENSP00000263025	9606.ENSP00000231449	0	0	0	0	0	0	0	0.563	0.563
HMGCR	CAT	4436751	4433793	9606.ENSP00000287936	9606.ENSP00000241052	0	0	0	0	0	0	0	0.563	0.563
AKT1	KLK3	4450372	4438915	9606.ENSP00000451828	9606.ENSP00000314151	0	0	0	0	0	0.05	0	0.559	0.563
MDM2	MAPK14	4434604	4433482	9606.ENSP00000258149	9606.ENSP00000229795	0	0	0	0	0	0.342	0	0.364	0.563
TIMP2	CCL2	4435138	4433339	9606.ENSP00000262768	9606.ENSP00000225831	0	0	0	0	0.108	0	0	0.53	0.563
ADRB2	ACHE	4438121	4437943	9606.ENSP00000305372	9606.ENSP00000303211	0	0	0	0	0	0	0	0.563	0.563
ESR1	GSTP1	4448358	4446837	9606.ENSP00000405330	9606.ENSP00000381607	0	0	0	0	0	0.064	0	0.552	0.562
MAPK3	TIMP1	4435180	4433052	9606.ENSP00000263025	9606.ENSP00000218388	0	0	0	0	0	0	0	0.562	0.562
EGFR	CCNA2	4436186	4436109	9606.ENSP00000275493	9606.ENSP00000274026	0	0	0	0	0	0.085	0	0.541	0.562
RXRA	CYP24A1	4449061	4432987	9606.ENSP00000419692	9606.ENSP00000216862	0	0	0	0	0	0.195	0	0.477	0.561
CAV1	F2R	4440933	4439430	9606.ENSP00000339191	9606.ENSP00000321326	0	0	0	0	0.095	0.379	0	0.283	0.561
CYP3A4	KCNH2	4440831	4435024	9606.ENSP00000337915	9606.ENSP00000262186	0	0	0	0	0	0	0	0.561	0.561
CDKN1A	PGR	4447168	4439740	9606.ENSP00000384849	9606.ENSP00000325120	0	0	0	0	0	0.313	0	0.386	0.56
MMP9	AHR	4443919	4433805	9606.ENSP00000361405	9606.ENSP00000242057	0	0	0	0	0	0	0	0.56	0.56
CXCL8	TIMP2	4438229	4435138	9606.ENSP00000306512	9606.ENSP00000262768	0	0	0	0	0	0	0	0.56	0.56
INS	PON1	4446661	4433224	9606.ENSP00000380432	9606.ENSP00000222381	0	0	0	0	0	0	0	0.559	0.559
HIF1A	CASP3	4449842	4438651	9606.ENSP00000437955	9606.ENSP00000311032	0	0	0	0	0	0	0	0.559	0.559
VEGFA	CASP8	4451310	4442125	9606.ENSP00000478570	9606.ENSP00000351273	0	0	0	0	0	0	0	0.559	0.559
MAPK14	CCL2	4433482	4433339	9606.ENSP00000229795	9606.ENSP00000225831	0	0	0	0	0	0	0	0.559	0.559
LDLR	CCL2	4450447	4433339	9606.ENSP00000454071	9606.ENSP00000225831	0	0	0	0	0	0	0	0.559	0.559
GPT	CCL2	4446354	4433339	9606.ENSP00000378408	9606.ENSP00000225831	0	0	0	0	0	0	0	0.559	0.559
SCN5A	KCNJ11	4448544	4441544	9606.ENSP00000410257	9606.ENSP00000345708	0	0	0	0	0.063	0.075	0	0.532	0.559
RHOA	MMP2	4448110	4433061	9606.ENSP00000400175	9606.ENSP00000219070	0	0	0	0	0.049	0	0	0.556	0.559
MAPK9	CASP8	4447857	4442125	9606.ENSP00000394560	9606.ENSP00000351273	0	0	0	0	0	0	0	0.558	0.558
MAPK9	IL6	4447857	4447254	9606.ENSP00000394560	9606.ENSP00000385675	0	0	0	0	0	0	0	0.558	0.558
PRKCA	IL6	4448494	4447254	9606.ENSP00000408695	9606.ENSP00000385675	0	0	0	0	0	0	0	0.558	0.558
HIF1A	ESR2	4449842	4441379	9606.ENSP00000437955	9606.ENSP00000343925	0	0	0	0	0	0.095	0	0.532	0.558
VCAM1	APOB	4437090	4433584	9606.ENSP00000294728	9606.ENSP00000233242	0	0	0	0	0.061	0	0	0.548	0.558
CCNA2	MAPK1	4436109	4432880	9606.ENSP00000274026	9606.ENSP00000215832	0	0.002	0	0	0.063	0.085	0	0.526	0.558
RELA	PTGS2	4447098	4442894	9606.ENSP00000384273	9606.ENSP00000356438	0	0	0	0	0	0	0	0.558	0.558
ADRA1A	SLC6A4	4445417	4434929	9606.ENSP00000369960	9606.ENSP00000261707	0	0	0	0	0	0.073	0	0.542	0.557
AKT1	FAS	4450372	4441783	9606.ENSP00000451828	9606.ENSP00000347979	0	0	0	0	0	0.065	0	0.546	0.557
VEGFA	GFAP	4451310	4450881	9606.ENSP00000478570	9606.ENSP00000468500	0	0	0	0	0	0	0	0.557	0.557
BTK	RELA	4451790	4447098	9606.ENSP00000483570	9606.ENSP00000384273	0	0	0	0	0	0.379	0	0.316	0.557
GFAP	AKT1	4450881	4450372	9606.ENSP00000468500	9606.ENSP00000451828	0	0	0	0	0	0.065	0	0.545	0.557
NCOR1	NFKBIA	4435844	4432983	9606.ENSP00000268712	9606.ENSP00000216797	0	0	0	0	0.062	0.435	0	0.232	0.557
IL4	TIMP1	4433533	4433052	9606.ENSP00000231449	9606.ENSP00000218388	0	0	0	0	0	0	0	0.557	0.557
CAV1	AHR	4440933	4433805	9606.ENSP00000339191	9606.ENSP00000242057	0	0	0	0	0.064	0	0	0.546	0.557
RELA	CASP3	4447098	4438651	9606.ENSP00000384273	9606.ENSP00000311032	0	0	0	0	0	0	0	0.557	0.557
ESR1	RAD51	4448358	4445709	9606.ENSP00000405330	9606.ENSP00000372088	0	0	0	0	0	0.305	0	0.388	0.556
PTGS1	NOS3	4442503	4437409	9606.ENSP00000354612	9606.ENSP00000297494	0	0	0	0	0	0.193	0	0.473	0.556
CAT	CCL2	4433793	4433339	9606.ENSP00000241052	9606.ENSP00000225831	0	0	0	0	0	0	0	0.556	0.556
ICAM1	CAT	4435501	4433793	9606.ENSP00000264832	9606.ENSP00000241052	0	0	0	0	0	0	0	0.556	0.556
AR	MAPK3	4444436	4435180	9606.ENSP00000363822	9606.ENSP00000263025	0	0	0	0	0	0.073	0	0.541	0.556
PRKCA	FAS	4448494	4441783	9606.ENSP00000408695	9606.ENSP00000347979	0	0	0	0	0	0.519	0	0.116	0.556
IL6	PTGS1	4447254	4442503	9606.ENSP00000385675	9606.ENSP00000354612	0	0	0	0	0.094	0	0	0.53	0.556
LDLR	MMP2	4450447	4433061	9606.ENSP00000454071	9606.ENSP00000219070	0	0	0	0	0	0.379	0	0.313	0.555
SELP	PLAT	4435297	4433132	9606.ENSP00000263686	9606.ENSP00000220809	0	0	0	0	0	0	0	0.555	0.555
NOS2	ICAM1	4439909	4435501	9606.ENSP00000327251	9606.ENSP00000264832	0	0	0	0	0	0.061	0	0.544	0.554
MMP9	CASP9	4443919	4440164	9606.ENSP00000361405	9606.ENSP00000330237	0	0	0	0	0	0	0	0.554	0.554
HSD3B1	ESR2	4443313	4441379	9606.ENSP00000358421	9606.ENSP00000343925	0	0	0	0	0	0	0	0.554	0.554
INS	PLAT	4446661	4433132	9606.ENSP00000380432	9606.ENSP00000220809	0	0	0	0	0	0	0	0.553	0.553
TYR	CAT	4435237	4433793	9606.ENSP00000263321	9606.ENSP00000241052	0	0	0	0	0	0	0	0.553	0.553
RHOA	P4HB	4448110	4439955	9606.ENSP00000400175	9606.ENSP00000327801	0	0	0	0	0.109	0.078	0	0.499	0.553
KDR	MAPK1	4435337	4432880	9606.ENSP00000263923	9606.ENSP00000215832	0	0	0	0.601	0	0.408	0	0.628	0.553
VEGFA	CDKN1A	4451310	4447168	9606.ENSP00000478570	9606.ENSP00000384849	0	0	0	0	0.069	0	0	0.539	0.552
LDLR	PPARG	4450447	4436745	9606.ENSP00000454071	9606.ENSP00000287820	0	0	0	0	0	0	0	0.552	0.552
AKT1	GPT	4450372	4446354	9606.ENSP00000451828	9606.ENSP00000378408	0	0	0	0	0.097	0.066	0	0.512	0.552
GSTP1	CAT	4446837	4433793	9606.ENSP00000381607	9606.ENSP00000241052	0	0	0	0	0.055	0	0	0.544	0.551
STAT1	TFF1	4442456	4436911	9606.ENSP00000354394	9606.ENSP00000291527	0	0	0	0	0	0.442	0	0.229	0.551
ATM	MAPK1	4436300	4432880	9606.ENSP00000278616	9606.ENSP00000215832	0	0	0	0	0	0.064	0	0.54	0.551
GSTP1	STAT3	4446837	4435468	9606.ENSP00000381607	9606.ENSP00000264657	0	0	0	0	0	0	0	0.551	0.551
MAP2	CASP3	4442365	4438651	9606.ENSP00000353508	9606.ENSP00000311032	0	0	0	0	0	0	0	0.551	0.551
BTK	MMP9	4451790	4443919	9606.ENSP00000483570	9606.ENSP00000361405	0	0	0	0	0.139	0	0	0.5	0.551
INS	PLIN2	4446661	4436246	9606.ENSP00000380432	9606.ENSP00000276914	0	0	0	0	0	0	0	0.551	0.551
IL4	MAPK1	4433533	4432880	9606.ENSP00000231449	9606.ENSP00000215832	0	0	0	0	0	0	0	0.55	0.55
HIF1A	PTGS2	4449842	4442894	9606.ENSP00000437955	9606.ENSP00000356438	0	0	0	0	0.077	0	0	0.533	0.55
GFAP	FOS	4450881	4438204	9606.ENSP00000468500	9606.ENSP00000306245	0	0	0	0	0	0	0	0.55	0.55
LDLR	IL6	4450447	4447254	9606.ENSP00000454071	9606.ENSP00000385675	0	0	0	0	0	0	0	0.55	0.55
MAPK9	INS	4447857	4446661	9606.ENSP00000394560	9606.ENSP00000380432	0	0	0	0	0	0	0	0.55	0.55
HIF1A	MMP9	4449842	4443919	9606.ENSP00000437955	9606.ENSP00000361405	0	0	0	0	0	0	0	0.55	0.55
HIF1A	IL6	4449842	4447254	9606.ENSP00000437955	9606.ENSP00000385675	0	0	0	0	0.065	0	0	0.539	0.55
MMP9	NFKBIA	4443919	4432983	9606.ENSP00000361405	9606.ENSP00000216797	0	0	0	0	0.092	0	0	0.525	0.55
PLAT	MAPK1	4433132	4432880	9606.ENSP00000220809	9606.ENSP00000215832	0	0	0	0	0.05	0.408	0	0.262	0.549
FOS	RAF1	4438204	4434195	9606.ENSP00000306245	9606.ENSP00000251849	0	0	0	0	0	0.08	0	0.529	0.549
CYP3A4	HMGCR	4440831	4436751	9606.ENSP00000337915	9606.ENSP00000287936	0	0	0	0	0.063	0	0	0.538	0.548
ESR1	CYP3A4	4448358	4440831	9606.ENSP00000405330	9606.ENSP00000337915	0	0	0	0	0.049	0.085	0	0.522	0.548
PRKCA	CFTR	4448494	4432552	9606.ENSP00000408695	9606.ENSP00000003084	0	0	0	0	0	0.379	0	0.302	0.548
HMGCR	EP300	4436751	4435224	9606.ENSP00000287936	9606.ENSP00000263253	0	0	0	0	0	0	0	0.548	0.548
PTGS2	CASP9	4442894	4440164	9606.ENSP00000356438	9606.ENSP00000330237	0	0	0	0	0	0	0	0.547	0.547
GPT	HMGCR	4446354	4436751	9606.ENSP00000378408	9606.ENSP00000287936	0	0	0	0	0	0	0	0.547	0.547
SOD2	PPARG	4450194	4436745	9606.ENSP00000446252	9606.ENSP00000287820	0	0	0	0	0	0.05	0	0.543	0.547
CPT1A	APOB	4435626	4433584	9606.ENSP00000265641	9606.ENSP00000233242	0	0	0	0	0.061	0	0	0.537	0.547
STAT3	RAF1	4435468	4434195	9606.ENSP00000264657	9606.ENSP00000251849	0	0	0	0	0	0.124	0	0.504	0.547
MAPK14	MAP2K5	4433482	4432730	9606.ENSP00000229795	9606.ENSP00000178640	0	0	0.291	0.609	0.062	0.383	0	0.444	0.547
RAD51	CAT	4445709	4433793	9606.ENSP00000372088	9606.ENSP00000241052	0	0	0	0	0	0	0	0.547	0.547
IL6	PLAT	4447254	4433132	9606.ENSP00000385675	9606.ENSP00000220809	0	0	0	0	0.076	0	0	0.529	0.546
NOS3	HMGCR	4437409	4436751	9606.ENSP00000297494	9606.ENSP00000287936	0	0	0	0	0.049	0	0	0.543	0.546
LEPR	PPARG	4440182	4436745	9606.ENSP00000330393	9606.ENSP00000287820	0	0	0	0	0	0	0	0.546	0.546
INS	SELP	4446661	4435297	9606.ENSP00000380432	9606.ENSP00000263686	0	0	0	0	0	0	0	0.545	0.545
KDR	CCL2	4435337	4433339	9606.ENSP00000263923	9606.ENSP00000225831	0	0	0	0	0.065	0	0	0.534	0.545
ADRA1B	SLC6A4	4438245	4434929	9606.ENSP00000306662	9606.ENSP00000261707	0	0	0	0	0.062	0.073	0	0.519	0.545
CASP3	IL4	4438651	4433533	9606.ENSP00000311032	9606.ENSP00000231449	0	0	0	0	0	0	0	0.544	0.544
GFAP	STAT3	4450881	4435468	9606.ENSP00000468500	9606.ENSP00000264657	0	0	0	0	0	0.05	0	0.54	0.544
MAPK9	EGFR	4447857	4436186	9606.ENSP00000394560	9606.ENSP00000275493	0	0	0	0.561	0	0.393	0	0.585	0.544
LDLR	VCAM1	4450447	4437090	9606.ENSP00000454071	9606.ENSP00000294728	0	0	0	0	0	0	0	0.544	0.544
PTGS2	SELE	4442894	4440292	9606.ENSP00000356438	9606.ENSP00000331736	0	0	0	0	0.065	0.051	0	0.527	0.544
JUN	CDKN1B	4443699	4433436	9606.ENSP00000360266	9606.ENSP00000228872	0	0	0	0	0.062	0	0	0.533	0.544
GFAP	CCL2	4450881	4433339	9606.ENSP00000468500	9606.ENSP00000225831	0	0	0	0	0	0	0	0.544	0.544
MTTP	PPARA	4449410	4447242	9606.ENSP00000427679	9606.ENSP00000385523	0	0	0	0	0.062	0	0	0.534	0.544
INS	ATM	4446661	4436300	9606.ENSP00000380432	9606.ENSP00000278616	0	0	0	0	0	0	0	0.543	0.543
FOS	ERBB2	4438204	4435897	9606.ENSP00000306245	9606.ENSP00000269571	0	0	0	0	0	0.082	0	0.523	0.543
ADRA1D	SLC6A4	4445214	4434929	9606.ENSP00000368766	9606.ENSP00000261707	0	0	0	0	0	0.073	0	0.527	0.543
CASP8	CXCL8	4442125	4438229	9606.ENSP00000351273	9606.ENSP00000306512	0	0	0	0	0.067	0	0	0.53	0.543
KCNJ11	KCNH2	4441544	4435024	9606.ENSP00000345708	9606.ENSP00000262186	0	0	0	0	0.08	0	0	0.523	0.543
PGR	IL1B	4439740	4435241	9606.ENSP00000325120	9606.ENSP00000263341	0	0	0	0	0	0	0	0.543	0.543
RHOA	MDM2	4448110	4434604	9606.ENSP00000400175	9606.ENSP00000258149	0	0	0	0	0	0.379	0	0.295	0.543
CXCL8	PPARG	4438229	4436745	9606.ENSP00000306512	9606.ENSP00000287820	0	0	0	0	0.055	0	0	0.537	0.543
KLK3	IL4	4438915	4433533	9606.ENSP00000314151	9606.ENSP00000231449	0	0	0	0	0	0	0	0.543	0.543
CASP9	ERBB2	4440164	4435897	9606.ENSP00000330237	9606.ENSP00000269571	0	0	0	0	0	0.05	0	0.538	0.542
MAPK9	CASP9	4447857	4440164	9606.ENSP00000394560	9606.ENSP00000330237	0	0	0	0	0	0	0	0.542	0.542
INS	SOD1	4446661	4435927	9606.ENSP00000380432	9606.ENSP00000270142	0	0	0	0	0	0	0	0.542	0.542
RHOA	STAT3	4448110	4435468	9606.ENSP00000400175	9606.ENSP00000264657	0	0	0	0	0	0.069	0	0.529	0.542
ATM	CAT	4436300	4433793	9606.ENSP00000278616	9606.ENSP00000241052	0	0	0	0	0	0	0	0.541	0.541
IL6	SOD1	4447254	4435927	9606.ENSP00000385675	9606.ENSP00000270142	0	0	0	0	0	0	0	0.541	0.541
ESR1	ATM	4448358	4436300	9606.ENSP00000405330	9606.ENSP00000278616	0	0	0	0	0	0	0	0.541	0.541
GSTP1	KLK3	4446837	4438915	9606.ENSP00000381607	9606.ENSP00000314151	0	0	0	0	0	0	0	0.54	0.54
JAK3	NOS2	4447709	4439909	9606.ENSP00000391676	9606.ENSP00000327251	0	0	0	0	0.062	0.065	0	0.518	0.54
AKT1	SELE	4450372	4440292	9606.ENSP00000451828	9606.ENSP00000331736	0	0	0	0	0	0.063	0	0.53	0.54
EP300	MAPK3	4435224	4435180	9606.ENSP00000263253	9606.ENSP00000263025	0	0	0	0	0	0.093	0	0.513	0.539
HIF1A	ERBB2	4449842	4435897	9606.ENSP00000437955	9606.ENSP00000269571	0	0	0	0	0	0	0	0.539	0.539
MTTP	CPT1A	4449410	4435626	9606.ENSP00000427679	9606.ENSP00000265641	0	0	0	0	0	0	0	0.539	0.539
EGFR	ICAM1	4436186	4435501	9606.ENSP00000275493	9606.ENSP00000264832	0	0	0	0	0	0.112	0	0.502	0.539
ADRB2	NOS3	4438121	4437409	9606.ENSP00000305372	9606.ENSP00000297494	0	0	0	0	0	0	0	0.539	0.539
CDKN1A	MAPK1	4447168	4432880	9606.ENSP00000384849	9606.ENSP00000215832	0	0	0	0	0	0	0	0.538	0.538
VEGFA	NOS2	4451310	4439909	9606.ENSP00000478570	9606.ENSP00000327251	0	0	0	0	0.064	0	0	0.527	0.538
PRKCA	PPARG	4448494	4436745	9606.ENSP00000408695	9606.ENSP00000287820	0	0	0	0	0	0.379	0	0.286	0.537
CHEK2	CDKN1B	4445704	4433436	9606.ENSP00000372023	9606.ENSP00000228872	0	0	0	0	0.087	0	0	0.514	0.537
CASP9	ATM	4440164	4436300	9606.ENSP00000330237	9606.ENSP00000278616	0	0	0	0	0.06	0	0	0.527	0.536
JUN	TIMP1	4443699	4433052	9606.ENSP00000360266	9606.ENSP00000218388	0	0	0	0	0	0	0	0.536	0.536
PRKCA	SYK	4448494	4444619	9606.ENSP00000408695	9606.ENSP00000364907	0	0	0	0.564	0	0.399	0	0.542	0.536
ACE2	LTA4H	4447602	4433425	9606.ENSP00000389326	9606.ENSP00000228740	0	0	0.321	0	0.061	0	0	0.331	0.536
ESR1	CDKN1B	4448358	4433436	9606.ENSP00000405330	9606.ENSP00000228872	0	0	0	0	0	0	0	0.536	0.536
HIF1A	IGF1R	4449842	4435797	9606.ENSP00000437955	9606.ENSP00000268035	0	0	0	0	0	0.086	0	0.512	0.535
PPARG	STAT3	4436745	4435468	9606.ENSP00000287820	9606.ENSP00000264657	0	0	0	0	0	0.053	0	0.53	0.535
NCF1	SOD1	4436815	4435927	9606.ENSP00000289473	9606.ENSP00000270142	0	0	0	0	0	0	0	0.535	0.535
FOS	CCNA2	4438204	4436109	9606.ENSP00000306245	9606.ENSP00000274026	0	0	0	0	0	0.089	0	0.511	0.535
CASP3	TIMP1	4438651	4433052	9606.ENSP00000311032	9606.ENSP00000218388	0	0	0	0	0	0	0	0.535	0.535
ACHE	SOD1	4437943	4435927	9606.ENSP00000303211	9606.ENSP00000270142	0	0	0	0	0.061	0	0	0.526	0.535
AKT1	AKR1B1	4450372	4436650	9606.ENSP00000451828	9606.ENSP00000285930	0	0	0	0	0	0	0	0.535	0.535
SELE	EP300	4440292	4435224	9606.ENSP00000331736	9606.ENSP00000263253	0	0	0	0	0	0.421	0	0.228	0.534
CASP3	RAF1	4438651	4434195	9606.ENSP00000311032	9606.ENSP00000251849	0	0	0	0	0	0.064	0	0.523	0.534
CCNA2	ERBB2	4436109	4435897	9606.ENSP00000274026	9606.ENSP00000269571	0	0	0	0	0	0.085	0	0.511	0.533
CASP3	ACHE	4438651	4437943	9606.ENSP00000311032	9606.ENSP00000303211	0	0	0	0	0	0	0	0.533	0.533
AKT1	IGF1R	4450372	4435797	9606.ENSP00000451828	9606.ENSP00000268035	0	0	0	0.554	0.052	0.179	0	0.955	0.533
JUN	ATM	4443699	4436300	9606.ENSP00000360266	9606.ENSP00000278616	0	0	0	0	0	0	0	0.533	0.533
NOS2	CASP3	4439909	4438651	9606.ENSP00000327251	9606.ENSP00000311032	0	0	0	0	0	0	0	0.533	0.533
INS	CASP8	4446661	4442125	9606.ENSP00000380432	9606.ENSP00000351273	0	0	0	0	0	0	0	0.532	0.532
ESR1	MMP2	4448358	4433061	9606.ENSP00000405330	9606.ENSP00000219070	0	0	0	0	0	0	0	0.532	0.532
SOD2	ICAM1	4450194	4435501	9606.ENSP00000446252	9606.ENSP00000264832	0	0	0	0	0.179	0	0	0.454	0.532
INS	ECE1	4446661	4444471	9606.ENSP00000380432	9606.ENSP00000364028	0	0	0	0	0	0	0	0.532	0.532
VCAM1	NFKBIA	4437090	4432983	9606.ENSP00000294728	9606.ENSP00000216797	0	0	0	0	0	0	0	0.531	0.531
INS	F7	4446661	4444589	9606.ENSP00000380432	9606.ENSP00000364731	0	0	0	0	0	0	0	0.531	0.531
CDKN1A	ERBB2	4447168	4435897	9606.ENSP00000384849	9606.ENSP00000269571	0	0	0	0	0	0	0	0.531	0.531
PRKCA	ADRA1B	4448494	4438245	9606.ENSP00000408695	9606.ENSP00000306662	0	0	0	0	0	0.388	0	0.265	0.531
MMP9	CAT	4443919	4433793	9606.ENSP00000361405	9606.ENSP00000241052	0	0	0	0	0	0	0	0.531	0.531
ACHE	TYR	4437943	4435237	9606.ENSP00000303211	9606.ENSP00000263321	0	0	0	0	0	0	0	0.531	0.531
FN1	FOS	4441661	4438204	9606.ENSP00000346839	9606.ENSP00000306245	0	0	0	0	0	0	0	0.53	0.53
FN1	GSK3B	4441661	4439717	9606.ENSP00000346839	9606.ENSP00000324806	0	0	0	0	0	0.261	0	0.39	0.53
GSK3B	SOD1	4439717	4435927	9606.ENSP00000324806	9606.ENSP00000270142	0	0	0	0	0	0.085	0	0.508	0.53
CASP8	ERBB2	4442125	4435897	9606.ENSP00000351273	9606.ENSP00000269571	0	0	0	0	0	0.05	0	0.526	0.53
MMP9	NOS2	4443919	4439909	9606.ENSP00000361405	9606.ENSP00000327251	0	0	0	0	0.064	0	0	0.519	0.53
PTGFR	PTGER2	4443612	4433932	9606.ENSP00000359793	9606.ENSP00000245457	0	0	0	0.642	0	0.379	0	0.692	0.53
GPT	TIMP1	4446354	4433052	9606.ENSP00000378408	9606.ENSP00000218388	0	0	0	0	0	0	0	0.53	0.53
GSK3B	CAT	4439717	4433793	9606.ENSP00000324806	9606.ENSP00000241052	0.043	0	0	0	0.062	0.073	0	0.502	0.53
PPARG	MDM2	4436745	4434604	9606.ENSP00000287820	9606.ENSP00000258149	0	0	0	0	0	0.393	0	0.257	0.53
CXCL8	ERBB2	4438229	4435897	9606.ENSP00000306512	9606.ENSP00000269571	0	0	0	0	0	0	0	0.53	0.53
LDLR	ICAM1	4450447	4435501	9606.ENSP00000454071	9606.ENSP00000264832	0	0	0	0	0	0	0	0.53	0.53
ADRB2	ICAM1	4438121	4435501	9606.ENSP00000305372	9606.ENSP00000264832	0	0	0	0	0	0	0	0.529	0.529
VEGFA	OPRM1	4451310	4447859	9606.ENSP00000478570	9606.ENSP00000394624	0	0	0	0	0	0	0	0.529	0.529
JUN	FAS	4443699	4441783	9606.ENSP00000360266	9606.ENSP00000347979	0	0	0	0	0	0.098	0	0.5	0.529
FOS	CAT	4438204	4433793	9606.ENSP00000306245	9606.ENSP00000241052	0	0	0	0	0.061	0	0	0.519	0.529
NOS3	ATM	4437409	4436300	9606.ENSP00000297494	9606.ENSP00000278616	0	0	0	0	0	0	0	0.528	0.528
CASP3	VCAM1	4438651	4437090	9606.ENSP00000311032	9606.ENSP00000294728	0	0	0	0	0.053	0	0	0.522	0.528
SOD1	MAPK1	4435927	4432880	9606.ENSP00000270142	9606.ENSP00000215832	0	0	0	0	0	0.185	0	0.445	0.528
ESR1	CCNA2	4448358	4436109	9606.ENSP00000405330	9606.ENSP00000274026	0	0	0	0	0	0	0	0.528	0.528
INS	ACHE	4446661	4437943	9606.ENSP00000380432	9606.ENSP00000303211	0	0	0	0	0	0	0	0.528	0.528
VEGFA	GPT	4451310	4446354	9606.ENSP00000478570	9606.ENSP00000378408	0	0	0	0	0	0	0	0.528	0.528
AR	VCAM1	4444436	4437090	9606.ENSP00000363822	9606.ENSP00000294728	0	0	0	0	0	0	0	0.528	0.528
BTK	STAT3	4451790	4435468	9606.ENSP00000483570	9606.ENSP00000264657	0	0	0	0	0	0.124	0	0.482	0.527
ADRB2	SLC6A4	4438121	4434929	9606.ENSP00000305372	9606.ENSP00000261707	0	0	0	0	0	0.073	0	0.511	0.527
AKT1	HMGCR	4450372	4436751	9606.ENSP00000451828	9606.ENSP00000287936	0	0	0	0	0	0.052	0	0.521	0.526
ADRA1D	NOS3	4445214	4437409	9606.ENSP00000368766	9606.ENSP00000297494	0	0	0	0	0	0	0	0.526	0.526
ADRA1A	NOS3	4445417	4437409	9606.ENSP00000369960	9606.ENSP00000297494	0	0	0	0	0	0	0	0.526	0.526
INS	EP300	4446661	4435224	9606.ENSP00000380432	9606.ENSP00000263253	0	0	0	0	0	0	0	0.526	0.526
VEGFA	F2R	4451310	4439430	9606.ENSP00000478570	9606.ENSP00000321326	0	0	0	0	0	0	0	0.525	0.525
EGFR	KDR	4436186	4435337	9606.ENSP00000275493	9606.ENSP00000263923	0	0	0	0.559	0.074	0.177	0	0.914	0.525
SYK	MAPK3	4444619	4435180	9606.ENSP00000364907	9606.ENSP00000263025	0	0	0	0.58	0	0.371	0	0.601	0.525
SOD2	MT2A	4450194	4433922	9606.ENSP00000446252	9606.ENSP00000245185	0	0	0	0	0.062	0	0	0.513	0.524
MAPK3	MDM2	4435180	4434604	9606.ENSP00000263025	9606.ENSP00000258149	0	0	0	0	0.061	0	0	0.514	0.524
SYK	CFTR	4444619	4432552	9606.ENSP00000364907	9606.ENSP00000003084	0	0	0	0	0.049	0.057	0	0.511	0.523
GPT	PTGS2	4446354	4442894	9606.ENSP00000378408	9606.ENSP00000356438	0	0	0	0	0.063	0	0	0.511	0.522
BTK	FN1	4451790	4441661	9606.ENSP00000483570	9606.ENSP00000346839	0	0	0	0	0	0.332	0	0.315	0.522
HIF1A	CXCL8	4449842	4438229	9606.ENSP00000437955	9606.ENSP00000306512	0	0	0	0	0.07	0	0	0.508	0.522
F7	F2R	4444589	4439430	9606.ENSP00000364731	9606.ENSP00000321326	0	0	0	0	0	0.179	0	0.441	0.521
FN1	BIRC5	4441661	4437778	9606.ENSP00000346839	9606.ENSP00000301633	0	0	0	0	0	0	0	0.521	0.521
FOS	MMP2	4438204	4433061	9606.ENSP00000306245	9606.ENSP00000219070	0	0	0	0	0	0	0	0.521	0.521
NOS2	MAPK1	4439909	4432880	9606.ENSP00000327251	9606.ENSP00000215832	0	0	0	0	0.05	0	0	0.517	0.521
CASP8	BIRC5	4442125	4437778	9606.ENSP00000351273	9606.ENSP00000301633	0	0	0	0	0.06	0.181	0	0.428	0.521
EGFR	EP300	4436186	4435224	9606.ENSP00000275493	9606.ENSP00000263253	0	0	0	0	0	0.107	0	0.486	0.521
PPARG	IL4	4436745	4433533	9606.ENSP00000287820	9606.ENSP00000231449	0	0	0	0	0.062	0	0	0.51	0.52
CASP9	NFKBIA	4440164	4432983	9606.ENSP00000330237	9606.ENSP00000216797	0	0	0	0	0.061	0.178	0	0.428	0.52
F7	SELP	4444589	4435297	9606.ENSP00000364731	9606.ENSP00000263686	0	0	0	0	0.061	0	0	0.51	0.52
NCF1	CCL2	4436815	4433339	9606.ENSP00000289473	9606.ENSP00000225831	0	0	0	0	0.061	0	0	0.51	0.52
NCOA2	IL6	4448095	4447254	9606.ENSP00000399968	9606.ENSP00000385675	0	0	0	0	0	0	0	0.519	0.519
JUN	KDR	4443699	4435337	9606.ENSP00000360266	9606.ENSP00000263923	0	0	0	0	0	0.081	0	0.498	0.519
ESR2	AHR	4441379	4433805	9606.ENSP00000343925	9606.ENSP00000242057	0	0	0	0	0	0.05	0	0.514	0.519
RELA	NCOR1	4447098	4435844	9606.ENSP00000384273	9606.ENSP00000268712	0	0	0	0	0.074	0.32	0	0.298	0.519
LDLR	CPT1A	4450447	4435626	9606.ENSP00000454071	9606.ENSP00000265641	0	0	0	0	0.061	0	0	0.509	0.519
GFAP	MAPK3	4450881	4435180	9606.ENSP00000468500	9606.ENSP00000263025	0	0	0	0	0.061	0.054	0	0.502	0.519
CHRM1	ACHE	4438226	4437943	9606.ENSP00000306490	9606.ENSP00000303211	0	0	0	0	0.145	0	0	0.461	0.519
IGF1R	IL1B	4435797	4435241	9606.ENSP00000268035	9606.ENSP00000263341	0	0	0	0	0	0.059	0	0.509	0.518
CDKN1A	FOS	4447168	4438204	9606.ENSP00000384849	9606.ENSP00000306245	0	0	0	0	0	0	0	0.518	0.518
SOD1	IL1B	4435927	4435241	9606.ENSP00000270142	9606.ENSP00000263341	0	0	0	0	0	0	0	0.518	0.518
PTGS2	CASP8	4442894	4442125	9606.ENSP00000356438	9606.ENSP00000351273	0	0	0	0	0.057	0	0	0.509	0.518
RHOA	F2R	4448110	4439430	9606.ENSP00000400175	9606.ENSP00000321326	0	0	0	0	0	0	0	0.518	0.518
IL6	NCF1	4447254	4436815	9606.ENSP00000385675	9606.ENSP00000289473	0	0	0	0	0.061	0	0	0.507	0.517
IL6	PPARA	4447254	4447242	9606.ENSP00000385675	9606.ENSP00000385523	0	0	0	0	0	0	0	0.517	0.517
IL6	TNFSF15	4447254	4444313	9606.ENSP00000385675	9606.ENSP00000363157	0	0	0	0	0.063	0	0	0.505	0.517
LDLR	PPARA	4450447	4447242	9606.ENSP00000454071	9606.ENSP00000385523	0	0	0	0	0	0	0	0.517	0.517
PTGS2	APOA1	4442894	4433668	9606.ENSP00000356438	9606.ENSP00000236850	0	0	0	0	0	0	0	0.517	0.517
SELE	MMP2	4440292	4433061	9606.ENSP00000331736	9606.ENSP00000219070	0	0	0	0	0	0	0	0.516	0.516
ESR1	KDR	4448358	4435337	9606.ENSP00000405330	9606.ENSP00000263923	0	0	0	0	0	0.051	0	0.511	0.516
GPT	PPARG	4446354	4436745	9606.ENSP00000378408	9606.ENSP00000287820	0	0	0	0	0	0	0	0.516	0.516
SOD2	NOS2	4450194	4439909	9606.ENSP00000446252	9606.ENSP00000327251	0	0	0	0	0.061	0	0	0.505	0.516
MMP9	CASP8	4443919	4442125	9606.ENSP00000361405	9606.ENSP00000351273	0	0	0	0	0	0	0	0.516	0.516
NOS3	PON1	4437409	4433224	9606.ENSP00000297494	9606.ENSP00000222381	0	0	0	0	0	0	0	0.516	0.516
CDKN1A	INS	4447168	4446661	9606.ENSP00000384849	9606.ENSP00000380432	0	0	0	0	0	0	0	0.515	0.515
PRKCA	EP300	4448494	4435224	9606.ENSP00000408695	9606.ENSP00000263253	0	0	0	0	0.063	0.379	0	0.234	0.515
PPARG	RAF1	4436745	4434195	9606.ENSP00000287820	9606.ENSP00000251849	0	0	0	0	0	0.085	0	0.491	0.514
HIF1A	AGTR1	4449842	4449040	9606.ENSP00000437955	9606.ENSP00000419422	0	0	0	0	0	0	0	0.514	0.514
GPT	CXCL8	4446354	4438229	9606.ENSP00000378408	9606.ENSP00000306512	0	0	0	0	0	0	0	0.514	0.514
PGR	FOS	4439740	4438204	9606.ENSP00000325120	9606.ENSP00000306245	0	0	0	0	0	0.098	0	0.483	0.514
ADRA1A	MAOA	4445417	4441072	9606.ENSP00000369960	9606.ENSP00000340684	0	0	0	0	0	0	0	0.513	0.513
KDR	TIMP1	4435337	4433052	9606.ENSP00000263923	9606.ENSP00000218388	0	0	0	0	0	0	0	0.513	0.513
PRKCA	JUN	4448494	4443699	9606.ENSP00000408695	9606.ENSP00000360266	0	0	0	0	0	0	0	0.513	0.513
PPARG	APOB	4436745	4433584	9606.ENSP00000287820	9606.ENSP00000233242	0	0	0	0	0.06	0	0	0.504	0.513
HIF1A	PPARG	4449842	4436745	9606.ENSP00000437955	9606.ENSP00000287820	0	0	0	0	0.062	0.095	0	0.473	0.513
PRKCA	INS	4448494	4446661	9606.ENSP00000408695	9606.ENSP00000380432	0	0	0	0	0	0	0	0.513	0.513
LDLR	AKT1	4450447	4450372	9606.ENSP00000454071	9606.ENSP00000451828	0	0	0	0	0.055	0.05	0	0.5	0.512
CHRNA2	CHRM1	4447196	4438226	9606.ENSP00000385026	9606.ENSP00000306490	0	0	0	0	0.108	0	0	0.475	0.512
CASP8	CCNA2	4442125	4436109	9606.ENSP00000351273	9606.ENSP00000274026	0	0	0	0	0	0	0	0.512	0.512
RELA	FN1	4447098	4441661	9606.ENSP00000384273	9606.ENSP00000346839	0	0	0	0	0	0.278	0	0.352	0.512
VEGFA	SOD2	4451310	4450194	9606.ENSP00000478570	9606.ENSP00000446252	0	0	0	0	0	0	0	0.511	0.511
ADRA1B	NOS3	4438245	4437409	9606.ENSP00000306662	9606.ENSP00000297494	0	0	0	0	0	0	0	0.511	0.511
SELE	PLAT	4440292	4433132	9606.ENSP00000331736	9606.ENSP00000220809	0	0	0	0	0	0	0	0.511	0.511
PTGS2	KDR	4442894	4435337	9606.ENSP00000356438	9606.ENSP00000263923	0	0	0	0	0	0	0	0.511	0.511
INS	NOS2	4446661	4439909	9606.ENSP00000380432	9606.ENSP00000327251	0	0	0	0	0	0	0	0.511	0.511
LDLR	NOS3	4450447	4437409	9606.ENSP00000454071	9606.ENSP00000297494	0	0	0	0	0	0	0	0.511	0.511
HSD3B1	IL4	4443313	4433533	9606.ENSP00000358421	9606.ENSP00000231449	0	0	0	0	0.063	0	0	0.499	0.511
ICAM1	APOB	4435501	4433584	9606.ENSP00000264832	9606.ENSP00000233242	0	0	0	0	0	0	0	0.511	0.511
INS	ESR2	4446661	4441379	9606.ENSP00000380432	9606.ENSP00000343925	0	0	0	0	0	0	0	0.51	0.51
SYK	SELP	4444619	4435297	9606.ENSP00000364907	9606.ENSP00000263686	0	0	0	0	0.087	0.063	0	0.474	0.51
RHOA	IL6	4448110	4447254	9606.ENSP00000400175	9606.ENSP00000385675	0	0	0	0	0	0	0	0.51	0.51
PTGS2	MDM2	4442894	4434604	9606.ENSP00000356438	9606.ENSP00000258149	0	0	0	0	0.057	0.266	0	0.349	0.51
INS	AHR	4446661	4433805	9606.ENSP00000380432	9606.ENSP00000242057	0	0	0	0	0	0	0	0.51	0.51
GSTP1	AHR	4446837	4433805	9606.ENSP00000381607	9606.ENSP00000242057	0	0	0	0	0	0	0	0.51	0.51
AKR1B1	SOD1	4436650	4435927	9606.ENSP00000285930	9606.ENSP00000270142	0	0	0	0	0.114	0.363	0	0.2	0.51
CDKN1A	AR	4447168	4444436	9606.ENSP00000384849	9606.ENSP00000363822	0	0	0	0	0	0	0	0.51	0.51
INS	CFTR	4446661	4432552	9606.ENSP00000380432	9606.ENSP00000003084	0	0	0	0	0	0	0	0.51	0.51
MTTP	PLIN2	4449410	4436246	9606.ENSP00000427679	9606.ENSP00000276914	0	0	0	0	0.062	0	0	0.498	0.509
ESR1	CASP8	4448358	4442125	9606.ENSP00000405330	9606.ENSP00000351273	0	0	0	0	0	0.058	0	0.501	0.509
EGFR	TIMP1	4436186	4433052	9606.ENSP00000275493	9606.ENSP00000218388	0	0	0	0	0.061	0	0	0.499	0.509
PGR	KLK3	4439740	4438915	9606.ENSP00000325120	9606.ENSP00000314151	0	0	0	0	0	0	0	0.509	0.509
EGFR	CCL2	4436186	4433339	9606.ENSP00000275493	9606.ENSP00000225831	0	0	0	0	0.062	0	0	0.499	0.509
RHOA	NOS2	4448110	4439909	9606.ENSP00000400175	9606.ENSP00000327251	0	0	0	0	0	0	0	0.508	0.508
CHEK2	CFTR	4445704	4432552	9606.ENSP00000372023	9606.ENSP00000003084	0	0	0	0	0	0	0	0.508	0.508
AKT1	TIMP2	4450372	4435138	9606.ENSP00000451828	9606.ENSP00000262768	0	0	0	0	0.06	0.072	0	0.481	0.508
CHEK2	CASP9	4445704	4440164	9606.ENSP00000372023	9606.ENSP00000330237	0	0	0	0	0.061	0	0	0.498	0.508
AKT1	MAP2K5	4450372	4432730	9606.ENSP00000451828	9606.ENSP00000178640	0	0	0.318	0.6	0.061	0.336	0	0.384	0.507
CHEK2	CASP8	4445704	4442125	9606.ENSP00000372023	9606.ENSP00000351273	0	0	0	0	0.061	0	0	0.496	0.506
NOS2	MAPK3	4439909	4435180	9606.ENSP00000327251	9606.ENSP00000263025	0	0	0	0	0.05	0	0	0.5	0.505
PPARG	APOA1	4436745	4433668	9606.ENSP00000287820	9606.ENSP00000236850	0	0	0	0	0.061	0	0	0.495	0.505
NOS2	MAPK14	4439909	4433482	9606.ENSP00000327251	9606.ENSP00000229795	0	0	0	0	0.05	0	0	0.5	0.505
GSK3B	BAX	4439717	4437004	9606.ENSP00000324806	9606.ENSP00000293288	0	0	0	0	0.059	0.384	0	0.215	0.505
NOS2	AHR	4439909	4433805	9606.ENSP00000327251	9606.ENSP00000242057	0	0	0	0	0	0	0	0.505	0.505
CDKN1A	FAS	4447168	4441783	9606.ENSP00000384849	9606.ENSP00000347979	0	0	0	0	0.099	0	0	0.473	0.505
RELA	PGR	4447098	4439740	9606.ENSP00000384273	9606.ENSP00000325120	0	0	0	0	0	0.393	0	0.217	0.505
NOS2	HMGCR	4439909	4436751	9606.ENSP00000327251	9606.ENSP00000287936	0	0	0	0	0.049	0	0	0.5	0.505
AKT1	RAD51	4450372	4445709	9606.ENSP00000451828	9606.ENSP00000372088	0	0	0	0	0.063	0.146	0	0.43	0.504
IGF1R	MAPK14	4435797	4433482	9606.ENSP00000268035	9606.ENSP00000229795	0	0	0	0	0	0.146	0	0.443	0.504
RHOA	NCF1	4448110	4436815	9606.ENSP00000400175	9606.ENSP00000289473	0	0	0	0	0	0.241	0	0.372	0.503
IL6	CAV1	4447254	4440933	9606.ENSP00000385675	9606.ENSP00000339191	0	0	0	0	0.088	0	0	0.477	0.503
VCAM1	PLAT	4437090	4433132	9606.ENSP00000294728	9606.ENSP00000220809	0	0	0	0	0.087	0	0	0.477	0.503
IL6	ACHE	4447254	4437943	9606.ENSP00000385675	9606.ENSP00000303211	0	0	0	0	0	0	0	0.503	0.503
JAK3	INS	4447709	4446661	9606.ENSP00000391676	9606.ENSP00000380432	0	0	0	0	0	0.262	0	0.353	0.502
JUN	IGF1R	4443699	4435797	9606.ENSP00000360266	9606.ENSP00000268035	0	0	0	0	0	0.072	0	0.485	0.502
AGTR1	FN1	4449040	4441661	9606.ENSP00000419422	9606.ENSP00000346839	0	0	0	0	0.095	0	0	0.473	0.502
EGFR	TP63	4436186	4435488	9606.ENSP00000275493	9606.ENSP00000264731	0	0	0	0	0	0	0	0.502	0.502
VCAM1	MAPK1	4437090	4432880	9606.ENSP00000294728	9606.ENSP00000215832	0	0	0	0	0	0.044	0	0.499	0.501
KDR	SELP	4435337	4435297	9606.ENSP00000263923	9606.ENSP00000263686	0	0	0	0	0.061	0.124	0	0.442	0.501
CYP3A4	IGF1R	4440831	4435797	9606.ENSP00000337915	9606.ENSP00000268035	0	0	0	0	0	0.055	0	0.492	0.5
ACE2	IL6	4447602	4447254	9606.ENSP00000389326	9606.ENSP00000385675	0	0	0	0	0.055	0	0	0.492	0.5
RHOA	HMGCR	4448110	4436751	9606.ENSP00000400175	9606.ENSP00000287936	0.043	0	0	0	0	0	0	0.499	0.5
ADRA1D	MAOA	4445214	4441072	9606.ENSP00000368766	9606.ENSP00000340684	0	0	0	0	0	0	0	0.499	0.499
JUN	VCAM1	4443699	4437090	9606.ENSP00000360266	9606.ENSP00000294728	0	0	0	0	0	0	0	0.499	0.499
GSTP1	SOD1	4446837	4435927	9606.ENSP00000381607	9606.ENSP00000270142	0	0	0	0	0.063	0.043	0	0.486	0.499
PPARA	LEPR	4447242	4440182	9606.ENSP00000385523	9606.ENSP00000330393	0	0	0	0	0	0	0	0.499	0.499
PPARA	AHR	4447242	4433805	9606.ENSP00000385523	9606.ENSP00000242057	0	0	0	0	0.059	0.05	0	0.484	0.499
SOD2	CCL2	4450194	4433339	9606.ENSP00000446252	9606.ENSP00000225831	0	0	0	0	0.09	0	0	0.473	0.499
FN1	F2R	4441661	4439430	9606.ENSP00000346839	9606.ENSP00000321326	0	0	0	0	0.088	0.08	0	0.45	0.498
AKT1	PPARGC1B	4450372	4438804	9606.ENSP00000451828	9606.ENSP00000312649	0	0	0	0	0	0.388	0	0.212	0.497
HIF1A	BCL2	4449842	4446777	9606.ENSP00000437955	9606.ENSP00000381185	0	0	0	0	0	0.357	0	0.25	0.497
UGT1A1	P4HB	4444184	4439955	9606.ENSP00000362549	9606.ENSP00000327801	0	0	0	0	0.062	0.064	0.36	0.212	0.497
NCOA2	FOS	4448095	4438204	9606.ENSP00000399968	9606.ENSP00000306245	0	0	0	0	0	0.359	0	0.247	0.497
HMGCR	PPARG	4436751	4436745	9606.ENSP00000287936	9606.ENSP00000287820	0	0	0	0	0.061	0	0	0.485	0.496
STAT1	CASP8	4442456	4442125	9606.ENSP00000354394	9606.ENSP00000351273	0	0	0	0	0.062	0	0	0.485	0.496
SOD1	MAPK14	4435927	4433482	9606.ENSP00000270142	9606.ENSP00000229795	0	0	0	0	0	0.177	0	0.413	0.496
BTK	INS	4451790	4446661	9606.ENSP00000483570	9606.ENSP00000380432	0	0	0	0	0	0.262	0	0.344	0.495
AKT1	PPARA	4450372	4447242	9606.ENSP00000451828	9606.ENSP00000385523	0	0	0	0	0	0.085	0	0.471	0.495
STAT3	MDM2	4435468	4434604	9606.ENSP00000264657	9606.ENSP00000258149	0	0	0	0	0	0	0	0.495	0.495
JAK3	CCNA2	4447709	4436109	9606.ENSP00000391676	9606.ENSP00000274026	0	0	0	0	0	0.09	0	0.468	0.495
PTGFR	PTGS2	4443612	4442894	9606.ENSP00000359793	9606.ENSP00000356438	0	0	0	0	0.065	0.056	0	0.473	0.494
ERBB2	EP300	4435897	4435224	9606.ENSP00000269571	9606.ENSP00000263253	0	0	0	0	0	0.107	0	0.456	0.494
IL6	PTGER2	4447254	4433932	9606.ENSP00000385675	9606.ENSP00000245457	0	0	0	0	0.065	0	0	0.481	0.494
HIF1A	FN1	4449842	4441661	9606.ENSP00000437955	9606.ENSP00000346839	0	0	0	0	0.065	0.127	0	0.43	0.494
CHEK2	EP300	4445704	4435224	9606.ENSP00000372023	9606.ENSP00000263253	0	0	0	0	0.062	0.152	0	0.415	0.494
PPARA	CYP3A4	4447242	4440831	9606.ENSP00000385523	9606.ENSP00000337915	0	0	0	0	0.067	0.085	0	0.455	0.494
MMP9	CAV1	4443919	4440933	9606.ENSP00000361405	9606.ENSP00000339191	0	0	0	0	0	0	0	0.493	0.493
NCF1	ICAM1	4436815	4435501	9606.ENSP00000289473	9606.ENSP00000264832	0	0	0	0	0.069	0	0	0.477	0.493
IL6	IGF1R	4447254	4435797	9606.ENSP00000385675	9606.ENSP00000268035	0	0	0	0	0	0	0	0.493	0.493
PTGS1	LTA4H	4442503	4433425	9606.ENSP00000354612	9606.ENSP00000228740	0	0	0	0	0.051	0	0	0.487	0.493
APOB	CCL2	4433584	4433339	9606.ENSP00000233242	9606.ENSP00000225831	0	0	0	0	0	0	0	0.494	0.493
PTGS2	MT2A	4442894	4433922	9606.ENSP00000356438	9606.ENSP00000245185	0	0	0	0	0.065	0	0	0.479	0.492
TNFSF15	JUN	4444313	4443699	9606.ENSP00000363157	9606.ENSP00000360266	0	0	0	0	0	0.379	0	0.217	0.492
SOD2	IGF1R	4450194	4435797	9606.ENSP00000446252	9606.ENSP00000268035	0	0	0	0	0	0	0	0.492	0.492
ESR1	CASP9	4448358	4440164	9606.ENSP00000405330	9606.ENSP00000330237	0	0	0	0	0	0.058	0	0.483	0.492
GSTP1	PTGS2	4446837	4442894	9606.ENSP00000381607	9606.ENSP00000356438	0	0	0	0	0	0	0	0.491	0.491
VEGFA	AKR1B1	4451310	4436650	9606.ENSP00000478570	9606.ENSP00000285930	0	0	0	0	0	0	0	0.491	0.491
ESR1	CXCL8	4448358	4438229	9606.ENSP00000405330	9606.ENSP00000306512	0	0	0	0	0	0	0	0.492	0.491
PRKCA	PPARA	4448494	4447242	9606.ENSP00000408695	9606.ENSP00000385523	0	0	0	0	0	0.379	0	0.214	0.491
EGFR	CAT	4436186	4433793	9606.ENSP00000275493	9606.ENSP00000241052	0	0	0	0	0.061	0	0	0.48	0.491
RXRA	RAF1	4449061	4434195	9606.ENSP00000419692	9606.ENSP00000251849	0	0	0	0	0.07	0.085	0	0.449	0.49
MAOA	CAT	4441072	4433793	9606.ENSP00000340684	9606.ENSP00000241052	0	0	0	0	0	0	0	0.49	0.49
AGTR1	VCAM1	4449040	4437090	9606.ENSP00000419422	9606.ENSP00000294728	0	0	0	0	0.076	0	0	0.471	0.49
MAOA	ADRA1B	4441072	4438245	9606.ENSP00000340684	9606.ENSP00000306662	0	0	0	0	0.069	0	0	0.475	0.49
RELA	TP63	4447098	4435488	9606.ENSP00000384273	9606.ENSP00000264731	0	0	0	0	0	0.379	0	0.213	0.49
CAV1	NOS2	4440933	4439909	9606.ENSP00000339191	9606.ENSP00000327251	0	0	0	0	0	0.379	0	0.211	0.489
PPARA	GPT	4447242	4446354	9606.ENSP00000385523	9606.ENSP00000378408	0	0	0	0	0	0	0	0.49	0.489
BCL2	CPT1A	4446777	4435626	9606.ENSP00000381185	9606.ENSP00000265641	0	0	0	0	0	0.472	0	0.073	0.489
ADRA1B	FOS	4438245	4438204	9606.ENSP00000306662	9606.ENSP00000306245	0	0	0	0	0	0	0	0.49	0.489
ACHE	SLC6A3	4437943	4435941	9606.ENSP00000303211	9606.ENSP00000270349	0	0	0	0	0.061	0	0	0.479	0.489
MDM2	MAPK1	4434604	4432880	9606.ENSP00000258149	9606.ENSP00000215832	0	0	0	0	0.062	0	0	0.476	0.488
GSK3B	IGF1R	4439717	4435797	9606.ENSP00000324806	9606.ENSP00000268035	0	0	0	0	0.062	0.056	0	0.468	0.488
SOD2	NFKBIA	4450194	4432983	9606.ENSP00000446252	9606.ENSP00000216797	0	0	0	0	0.14	0	0	0.429	0.488
TIMP2	PLAT	4435138	4433132	9606.ENSP00000262768	9606.ENSP00000220809	0	0	0	0	0.101	0	0	0.454	0.488
CHEK2	SOD1	4445704	4435927	9606.ENSP00000372023	9606.ENSP00000270142	0	0	0	0	0	0.267	0	0.331	0.488
SOD2	CASP9	4450194	4440164	9606.ENSP00000446252	9606.ENSP00000330237	0	0	0	0	0	0	0	0.488	0.488
SYK	CCL2	4444619	4433339	9606.ENSP00000364907	9606.ENSP00000225831	0	0	0	0	0.141	0	0	0.429	0.488
CDKN1A	NCOR1	4447168	4435844	9606.ENSP00000384849	9606.ENSP00000268712	0	0	0	0	0	0.294	0	0.303	0.487
VCAM1	CAT	4437090	4433793	9606.ENSP00000294728	9606.ENSP00000241052	0	0	0	0	0	0	0	0.486	0.486
NOS3	AKR1B1	4437409	4436650	9606.ENSP00000297494	9606.ENSP00000285930	0	0	0	0	0	0	0	0.486	0.486
AKT1	BIRC5	4450372	4437778	9606.ENSP00000451828	9606.ENSP00000301633	0	0	0	0	0	0.108	0	0.448	0.486
ESR2	MDM2	4441379	4434604	9606.ENSP00000343925	9606.ENSP00000258149	0	0	0	0	0	0.393	0	0.186	0.485
FOS	SLC6A4	4438204	4434929	9606.ENSP00000306245	9606.ENSP00000261707	0	0	0	0	0	0	0	0.485	0.485
AKT1	TYR	4450372	4435237	9606.ENSP00000451828	9606.ENSP00000263321	0	0	0	0	0	0	0	0.485	0.485
GSTP1	MAPK1	4446837	4432880	9606.ENSP00000381607	9606.ENSP00000215832	0	0	0	0	0	0.336	0	0.257	0.485
INS	MDM2	4446661	4434604	9606.ENSP00000380432	9606.ENSP00000258149	0	0	0	0	0	0	0	0.485	0.485
SOD1	ATP5B	4435927	4434993	9606.ENSP00000270142	9606.ENSP00000262030	0	0	0	0	0.131	0.069	0	0.414	0.484
VEGFA	MAPK9	4451310	4447857	9606.ENSP00000478570	9606.ENSP00000394560	0	0	0	0	0.062	0	0	0.473	0.484
CCNA2	STAT3	4436109	4435468	9606.ENSP00000274026	9606.ENSP00000264657	0	0	0	0	0.062	0	0	0.473	0.484
CASP9	CDKN1B	4440164	4433436	9606.ENSP00000330237	9606.ENSP00000228872	0	0	0	0	0	0	0	0.484	0.484
PPARA	CAT	4447242	4433793	9606.ENSP00000385523	9606.ENSP00000241052	0	0	0	0	0.062	0	0	0.472	0.483
FAS	CAV1	4441783	4440933	9606.ENSP00000347979	9606.ENSP00000339191	0	0	0	0	0.062	0.379	0	0.185	0.483
INS	SYK	4446661	4444619	9606.ENSP00000380432	9606.ENSP00000364907	0	0	0	0	0	0.262	0	0.328	0.482
HTR3A	SLC6A3	4441757	4435941	9606.ENSP00000347754	9606.ENSP00000270349	0	0	0	0	0	0	0	0.482	0.482
AKT1	P4HB	4450372	4439955	9606.ENSP00000451828	9606.ENSP00000327801	0	0	0	0	0.095	0.085	0	0.425	0.482
STAT3	NFKBIA	4435468	4432983	9606.ENSP00000264657	9606.ENSP00000216797	0	0	0	0	0.061	0.064	0	0.459	0.482
ICAM1	PLAT	4435501	4433132	9606.ENSP00000264832	9606.ENSP00000220809	0	0	0	0	0	0	0	0.481	0.481
FOS	SLC6A3	4438204	4435941	9606.ENSP00000306245	9606.ENSP00000270349	0	0	0	0	0	0	0	0.48	0.48
IL6	ATM	4447254	4436300	9606.ENSP00000385675	9606.ENSP00000278616	0	0	0	0	0	0	0	0.48	0.48
PPARA	STAT1	4447242	4442456	9606.ENSP00000385523	9606.ENSP00000354394	0	0	0	0	0	0.321	0	0.265	0.48
SOD2	ATP5B	4450194	4434993	9606.ENSP00000446252	9606.ENSP00000262030	0	0	0	0	0.17	0	0	0.399	0.48
SELE	TIMP1	4440292	4433052	9606.ENSP00000331736	9606.ENSP00000218388	0	0	0	0	0.055	0	0	0.473	0.48
INS	NCF1	4446661	4436815	9606.ENSP00000380432	9606.ENSP00000289473	0	0	0	0	0	0	0	0.479	0.479
CDKN1B	MAPK1	4433436	4432880	9606.ENSP00000228872	9606.ENSP00000215832	0	0	0	0	0	0	0	0.479	0.479
SYK	CXCL8	4444619	4438229	9606.ENSP00000364907	9606.ENSP00000306512	0	0	0	0	0	0	0	0.479	0.479
ADRB2	MAPK3	4438121	4435180	9606.ENSP00000305372	9606.ENSP00000263025	0	0	0	0	0	0	0	0.479	0.479
PDGFA	GSK3B	4441629	4439717	9606.ENSP00000346508	9606.ENSP00000324806	0	0	0	0	0	0	0	0.479	0.479
IL6	MT2A	4447254	4433922	9606.ENSP00000385675	9606.ENSP00000245185	0	0	0	0	0.096	0	0	0.448	0.479
ATM	STAT3	4436300	4435468	9606.ENSP00000278616	9606.ENSP00000264657	0	0	0	0	0	0	0	0.478	0.478
SELE	APOB	4440292	4433584	9606.ENSP00000331736	9606.ENSP00000233242	0	0	0	0	0.049	0	0	0.474	0.478
PTGS2	SOD1	4442894	4435927	9606.ENSP00000356438	9606.ENSP00000270142	0	0	0	0	0.061	0	0	0.467	0.478
AR	CDKN1B	4444436	4433436	9606.ENSP00000363822	9606.ENSP00000228872	0	0	0	0	0	0	0	0.478	0.478
INS	CDKN1B	4446661	4433436	9606.ENSP00000380432	9606.ENSP00000228872	0	0	0	0	0	0	0	0.478	0.478
KDR	MAPK3	4435337	4435180	9606.ENSP00000263923	9606.ENSP00000263025	0	0	0	0.587	0	0.26	0	0.726	0.478
IL6	EP300	4447254	4435224	9606.ENSP00000385675	9606.ENSP00000263253	0	0	0	0	0	0	0	0.478	0.478
AHR	IL4	4433805	4433533	9606.ENSP00000242057	9606.ENSP00000231449	0	0	0	0	0	0	0	0.477	0.477
RELA	NCF1	4447098	4436815	9606.ENSP00000384273	9606.ENSP00000289473	0	0	0	0	0	0.379	0	0.193	0.477
ADRA1A	FOS	4445417	4438204	9606.ENSP00000369960	9606.ENSP00000306245	0	0	0	0	0	0	0	0.477	0.477
NCOA2	JUN	4448095	4443699	9606.ENSP00000399968	9606.ENSP00000360266	0	0	0	0	0	0.305	0	0.279	0.477
GPT	ICAM1	4446354	4435501	9606.ENSP00000378408	9606.ENSP00000264832	0	0	0	0	0	0	0	0.477	0.477
FN1	CAT	4441661	4433793	9606.ENSP00000346839	9606.ENSP00000241052	0	0	0	0	0	0	0	0.477	0.477
TIMP1	MAPK1	4433052	4432880	9606.ENSP00000218388	9606.ENSP00000215832	0	0	0	0	0	0	0	0.477	0.477
CDKN1A	IGF1R	4447168	4435797	9606.ENSP00000384849	9606.ENSP00000268035	0	0	0	0	0	0.159	0	0.403	0.477
ESR1	HSD3B1	4448358	4443313	9606.ENSP00000405330	9606.ENSP00000358421	0	0	0	0	0	0	0	0.477	0.477
MAPK3	ATP5B	4435180	4434993	9606.ENSP00000263025	9606.ENSP00000262030	0	0	0	0	0.062	0.403	0	0.141	0.477
SELP	MMP2	4435297	4433061	9606.ENSP00000263686	9606.ENSP00000219070	0	0	0	0	0	0	0	0.476	0.476
HSD3B2	AR	4450147	4444436	9606.ENSP00000445122	9606.ENSP00000363822	0	0	0	0	0	0	0	0.476	0.476
LDLR	PLAT	4450447	4433132	9606.ENSP00000454071	9606.ENSP00000220809	0	0	0	0	0	0	0	0.476	0.476
OPRM1	CYP3A4	4447859	4440831	9606.ENSP00000394624	9606.ENSP00000337915	0	0	0	0	0	0	0	0.476	0.476
CASP9	MMP2	4440164	4433061	9606.ENSP00000330237	9606.ENSP00000219070	0	0	0	0	0	0	0	0.475	0.475
MAPK9	CXCL8	4447857	4438229	9606.ENSP00000394560	9606.ENSP00000306512	0	0	0	0	0	0	0	0.475	0.475
BIRC5	ERBB2	4437778	4435897	9606.ENSP00000301633	9606.ENSP00000269571	0	0	0	0	0	0	0	0.475	0.475
ADRA1D	FOS	4445214	4438204	9606.ENSP00000368766	9606.ENSP00000306245	0	0	0	0	0	0	0	0.475	0.475
VEGFA	CCNA2	4451310	4436109	9606.ENSP00000478570	9606.ENSP00000274026	0	0	0	0	0	0	0	0.475	0.475
GPT	IL4	4446354	4433533	9606.ENSP00000378408	9606.ENSP00000231449	0	0	0	0	0	0	0	0.475	0.475
EGFR	NFKBIA	4436186	4432983	9606.ENSP00000275493	9606.ENSP00000216797	0	0	0	0	0	0.176	0	0.389	0.475
HTR3A	CYP3A4	4441757	4440831	9606.ENSP00000347754	9606.ENSP00000337915	0	0	0	0	0	0	0	0.475	0.475
NOS3	APOB	4437409	4433584	9606.ENSP00000297494	9606.ENSP00000233242	0	0	0	0	0	0	0	0.475	0.475
JUN	BAX	4443699	4437004	9606.ENSP00000360266	9606.ENSP00000293288	0	0	0	0	0	0	0	0.474	0.474
BIRC5	EGFR	4437778	4436186	9606.ENSP00000301633	9606.ENSP00000275493	0	0	0	0	0	0	0	0.474	0.474
NCOA1	MAPK1	4447214	4432880	9606.ENSP00000385216	9606.ENSP00000215832	0	0	0	0	0	0.379	0	0.188	0.474
ESR1	LEPR	4448358	4440182	9606.ENSP00000405330	9606.ENSP00000330393	0	0	0	0	0.061	0	0	0.463	0.474
RELA	EGFR	4447098	4436186	9606.ENSP00000384273	9606.ENSP00000275493	0	0	0	0	0	0	0	0.473	0.473
VEGFA	LEPR	4451310	4440182	9606.ENSP00000478570	9606.ENSP00000330393	0	0	0	0	0	0	0	0.473	0.473
MMP9	IGF1R	4443919	4435797	9606.ENSP00000361405	9606.ENSP00000268035	0	0	0	0	0	0	0	0.473	0.473
IGF1R	MMP2	4435797	4433061	9606.ENSP00000268035	9606.ENSP00000219070	0	0	0	0	0	0	0	0.473	0.473
OPRM1	MAPK3	4447859	4435180	9606.ENSP00000394624	9606.ENSP00000263025	0	0	0	0	0	0	0	0.473	0.473
MAOA	ADRB2	4441072	4438121	9606.ENSP00000340684	9606.ENSP00000305372	0	0	0	0	0	0	0	0.473	0.473
IL4	MMP2	4433533	4433061	9606.ENSP00000231449	9606.ENSP00000219070	0	0	0	0	0	0	0	0.473	0.473
IL6	F7	4447254	4444589	9606.ENSP00000385675	9606.ENSP00000364731	0	0	0	0	0	0	0	0.473	0.473
MMP9	PGR	4443919	4439740	9606.ENSP00000361405	9606.ENSP00000325120	0	0	0	0	0	0	0	0.473	0.473
FOS	ADRB2	4438204	4438121	9606.ENSP00000306245	9606.ENSP00000305372	0	0	0	0	0	0	0	0.473	0.473
GFAP	PRKCA	4450881	4448494	9606.ENSP00000468500	9606.ENSP00000408695	0	0	0	0	0.065	0.294	0	0.267	0.473
LEPR	MAPK3	4440182	4435180	9606.ENSP00000330393	9606.ENSP00000263025	0	0	0	0	0	0	0	0.473	0.473
ESR1	CHEK2	4448358	4445704	9606.ENSP00000405330	9606.ENSP00000372023	0	0	0	0	0	0	0	0.473	0.473
SYK	IL1B	4444619	4435241	9606.ENSP00000364907	9606.ENSP00000263341	0	0	0	0	0.097	0.059	0	0.429	0.472
LEPR	FOS	4440182	4438204	9606.ENSP00000330393	9606.ENSP00000306245	0	0	0	0	0	0	0	0.472	0.472
HIF1A	CAT	4449842	4433793	9606.ENSP00000437955	9606.ENSP00000241052	0	0	0	0	0	0	0	0.472	0.472
PTGS1	CAT	4442503	4433793	9606.ENSP00000354612	9606.ENSP00000241052	0	0	0	0	0.065	0.131	0	0.403	0.472
VEGFA	ATM	4451310	4436300	9606.ENSP00000478570	9606.ENSP00000278616	0	0	0	0	0	0	0	0.471	0.471
PLIN2	MT2A	4436246	4433922	9606.ENSP00000276914	9606.ENSP00000245185	0	0	0	0	0	0	0	0.47	0.471
ADRA1A	SLC6A3	4445417	4435941	9606.ENSP00000369960	9606.ENSP00000270349	0	0	0	0	0	0.073	0	0.453	0.471
ADRA1D	SLC6A3	4445214	4435941	9606.ENSP00000368766	9606.ENSP00000270349	0	0	0	0	0	0.073	0	0.453	0.471
PGR	CASP3	4439740	4438651	9606.ENSP00000325120	9606.ENSP00000311032	0	0	0	0	0	0.058	0	0.461	0.471
CDKN1A	PTGS2	4447168	4442894	9606.ENSP00000384849	9606.ENSP00000356438	0	0	0	0	0.095	0	0	0.44	0.471
CPT1A	MT2A	4435626	4433922	9606.ENSP00000265641	9606.ENSP00000245185	0	0	0	0	0	0	0	0.47	0.47
CDKN1A	MMP9	4447168	4443919	9606.ENSP00000384849	9606.ENSP00000361405	0	0	0	0	0	0	0	0.47	0.47
GPT	NOS3	4446354	4437409	9606.ENSP00000378408	9606.ENSP00000297494	0	0	0	0	0.062	0	0	0.458	0.47
JUN	PGR	4443699	4439740	9606.ENSP00000360266	9606.ENSP00000325120	0	0	0	0	0	0.082	0	0.445	0.469
ESR1	CAT	4448358	4433793	9606.ENSP00000405330	9606.ENSP00000241052	0	0	0	0	0.062	0.119	0	0.408	0.468
F2R	CCL2	4439430	4433339	9606.ENSP00000321326	9606.ENSP00000225831	0	0	0	0	0	0	0	0.468	0.468
MAPK9	CAT	4447857	4433793	9606.ENSP00000394560	9606.ENSP00000241052	0	0	0	0	0	0	0	0.468	0.468
RHOA	IGF1R	4448110	4435797	9606.ENSP00000400175	9606.ENSP00000268035	0	0	0	0	0	0.16	0	0.392	0.467
CHRM2	CHRNA2	4448086	4447196	9606.ENSP00000399745	9606.ENSP00000385026	0	0	0	0	0.063	0	0	0.454	0.467
ESR1	RAF1	4448358	4434195	9606.ENSP00000405330	9606.ENSP00000251849	0	0	0	0	0	0.085	0	0.442	0.467
AGTR1	MMP2	4449040	4433061	9606.ENSP00000419422	9606.ENSP00000219070	0	0	0	0	0.098	0.064	0	0.42	0.467
CDKN1A	BIRC5	4447168	4437778	9606.ENSP00000384849	9606.ENSP00000301633	0	0	0	0	0	0	0	0.465	0.465
KCNH2	CFTR	4435024	4432552	9606.ENSP00000262186	9606.ENSP00000003084	0	0	0	0	0	0	0	0.465	0.465
PRKCA	GSK3B	4448494	4439717	9606.ENSP00000408695	9606.ENSP00000324806	0	0	0	0.589	0	0.399	0	0.297	0.465
NCF1	IL1B	4436815	4435241	9606.ENSP00000289473	9606.ENSP00000263341	0	0	0	0	0.145	0	0	0.399	0.464
PTGS1	CXCL8	4442503	4438229	9606.ENSP00000354612	9606.ENSP00000306512	0	0	0	0	0.098	0	0	0.43	0.464
SOD2	GPT	4450194	4446354	9606.ENSP00000446252	9606.ENSP00000378408	0.046	0	0	0	0.055	0	0	0.453	0.464
FOS	MAP2K5	4438204	4432730	9606.ENSP00000306245	9606.ENSP00000178640	0	0	0	0	0	0.131	0	0.408	0.464
VCAM1	EGFR	4437090	4436186	9606.ENSP00000294728	9606.ENSP00000275493	0	0	0	0	0.076	0	0	0.444	0.464
ESR1	PTGFR	4448358	4443612	9606.ENSP00000405330	9606.ENSP00000359793	0	0	0	0	0	0	0	0.463	0.463
FOS	MDM2	4438204	4434604	9606.ENSP00000306245	9606.ENSP00000258149	0	0	0	0	0.062	0	0	0.45	0.462
CYP3A4	ACHE	4440831	4437943	9606.ENSP00000337915	9606.ENSP00000303211	0	0.003	0	0	0	0	0	0.462	0.462
BAX	MDM2	4437004	4434604	9606.ENSP00000293288	9606.ENSP00000258149	0	0	0	0	0	0.068	0	0.447	0.462
P4HB	CASP3	4439955	4438651	9606.ENSP00000327801	9606.ENSP00000311032	0	0	0	0	0.061	0	0	0.45	0.461
JUN	SOD1	4443699	4435927	9606.ENSP00000360266	9606.ENSP00000270142	0	0	0	0	0	0	0	0.461	0.461
JUN	TFF1	4443699	4436911	9606.ENSP00000360266	9606.ENSP00000291527	0	0	0	0	0	0.313	0	0.248	0.461
ERBB2	KDR	4435897	4435337	9606.ENSP00000269571	9606.ENSP00000263923	0	0	0	0.556	0.051	0.177	0	0.772	0.461
AR	FN1	4444436	4441661	9606.ENSP00000363822	9606.ENSP00000346839	0	0	0	0	0.061	0	0	0.45	0.461
MTTP	GPT	4449410	4446354	9606.ENSP00000427679	9606.ENSP00000378408	0	0	0	0	0.063	0	0	0.448	0.46
GPT	UGT1A1	4446354	4444184	9606.ENSP00000378408	9606.ENSP00000362549	0	0	0	0	0.061	0	0	0.449	0.46
AKT1	ACHE	4450372	4437943	9606.ENSP00000451828	9606.ENSP00000303211	0	0	0	0	0	0.062	0	0.448	0.46
CDKN1A	BAX	4447168	4437004	9606.ENSP00000384849	9606.ENSP00000293288	0	0	0	0	0.069	0	0	0.444	0.46
SELE	CAT	4440292	4433793	9606.ENSP00000331736	9606.ENSP00000241052	0	0	0	0	0.049	0	0	0.455	0.459
RXRA	CYP3A4	4449061	4440831	9606.ENSP00000419692	9606.ENSP00000337915	0	0	0	0	0	0.085	0	0.433	0.459
CASP9	IL1B	4440164	4435241	9606.ENSP00000330237	9606.ENSP00000263341	0	0	0	0	0	0.074	0	0.44	0.459
IL6	ADRB2	4447254	4438121	9606.ENSP00000385675	9606.ENSP00000305372	0	0	0	0	0.063	0	0	0.447	0.459
PPARA	KDR	4447242	4435337	9606.ENSP00000385523	9606.ENSP00000263923	0	0	0	0	0	0.051	0	0.454	0.459
AR	CYP3A4	4444436	4440831	9606.ENSP00000363822	9606.ENSP00000337915	0	0	0	0	0	0.085	0	0.433	0.459
CASP8	FN1	4442125	4441661	9606.ENSP00000351273	9606.ENSP00000346839	0	0	0	0	0.061	0	0	0.447	0.459
CDKN1A	CXCL8	4447168	4438229	9606.ENSP00000384849	9606.ENSP00000306512	0	0	0	0	0.106	0	0	0.42	0.459
NOS2	PPARG	4439909	4436745	9606.ENSP00000327251	9606.ENSP00000287820	0	0	0	0	0.062	0.091	0	0.417	0.459
ACE2	ACHE	4447602	4437943	9606.ENSP00000389326	9606.ENSP00000303211	0	0	0	0	0.056	0	0	0.451	0.459
MAPK3	TIMP2	4435180	4435138	9606.ENSP00000263025	9606.ENSP00000262768	0	0	0	0	0.057	0	0	0.45	0.459
AKT1	KDR	4450372	4435337	9606.ENSP00000451828	9606.ENSP00000263923	0	0	0	0.555	0	0.096	0	0.905	0.458
ERBB2	MAPK3	4435897	4435180	9606.ENSP00000269571	9606.ENSP00000263025	0	0	0	0.573	0	0.185	0	0.793	0.458
MAP2	ADRA1B	4442365	4438245	9606.ENSP00000353508	9606.ENSP00000306662	0	0	0	0	0.087	0	0	0.431	0.458
AKT1	ADRB2	4450372	4438121	9606.ENSP00000451828	9606.ENSP00000305372	0	0	0	0	0	0.072	0	0.44	0.458
PTGS1	CAV1	4442503	4440933	9606.ENSP00000354612	9606.ENSP00000339191	0	0	0	0	0.062	0.379	0	0.145	0.458
CAV1	VCAM1	4440933	4437090	9606.ENSP00000339191	9606.ENSP00000294728	0	0	0	0	0.068	0	0	0.442	0.458
INS	MT2A	4446661	4433922	9606.ENSP00000380432	9606.ENSP00000245185	0	0	0	0	0	0	0	0.457	0.457
MAOB	HTR3A	4444997	4441757	9606.ENSP00000367309	9606.ENSP00000347754	0	0	0	0	0	0	0	0.457	0.457
CASP8	MMP2	4442125	4433061	9606.ENSP00000351273	9606.ENSP00000219070	0	0	0	0	0.061	0	0	0.445	0.456
STAT1	LEPR	4442456	4440182	9606.ENSP00000354394	9606.ENSP00000330393	0	0	0	0	0	0.076	0	0.435	0.456
CASP9	SOD1	4440164	4435927	9606.ENSP00000330237	9606.ENSP00000270142	0	0	0	0	0	0.092	0	0.426	0.456
AR	CCNA2	4444436	4436109	9606.ENSP00000363822	9606.ENSP00000274026	0	0	0	0	0	0	0	0.455	0.455
AKT1	MAP2	4450372	4442365	9606.ENSP00000451828	9606.ENSP00000353508	0	0	0	0	0	0	0	0.455	0.455
GFAP	MMP9	4450881	4443919	9606.ENSP00000468500	9606.ENSP00000361405	0	0	0	0	0	0	0	0.455	0.455
GSTP1	ALDH2	4446837	4434937	9606.ENSP00000381607	9606.ENSP00000261733	0	0	0	0	0.063	0	0	0.443	0.455
CAV1	CCL2	4440933	4433339	9606.ENSP00000339191	9606.ENSP00000225831	0	0	0	0	0.085	0	0	0.429	0.455
CDKN1A	FN1	4447168	4441661	9606.ENSP00000384849	9606.ENSP00000346839	0	0	0	0	0.06	0	0	0.445	0.455
MAPK9	NCF1	4447857	4436815	9606.ENSP00000394560	9606.ENSP00000289473	0	0	0	0	0	0.336	0	0.213	0.455
NOS3	TIMP1	4437409	4433052	9606.ENSP00000297494	9606.ENSP00000218388	0	0	0	0	0	0	0	0.455	0.455
PTGS1	NOS2	4442503	4439909	9606.ENSP00000354612	9606.ENSP00000327251	0	0	0	0	0	0.187	0	0.356	0.454
ESR1	RHOA	4448358	4448110	9606.ENSP00000405330	9606.ENSP00000400175	0	0	0	0	0	0.084	0	0.429	0.454
SYK	ICAM1	4444619	4435501	9606.ENSP00000364907	9606.ENSP00000264832	0	0	0	0	0.061	0	0	0.443	0.454
CAV1	CASP3	4440933	4438651	9606.ENSP00000339191	9606.ENSP00000311032	0	0	0	0	0	0	0	0.454	0.454
CYP3A4	PON1	4440831	4433224	9606.ENSP00000337915	9606.ENSP00000222381	0	0	0	0	0.097	0	0	0.421	0.454
IL1B	PTGER2	4435241	4433932	9606.ENSP00000263341	9606.ENSP00000245457	0	0	0	0	0.134	0	0	0.396	0.454
FAS	STAT3	4441783	4435468	9606.ENSP00000347979	9606.ENSP00000264657	0	0	0	0	0.061	0	0	0.441	0.453
SOD2	CASP8	4450194	4442125	9606.ENSP00000446252	9606.ENSP00000351273	0	0	0	0	0	0	0	0.453	0.453
EGFR	TIMP2	4436186	4435138	9606.ENSP00000275493	9606.ENSP00000262768	0	0	0	0	0.098	0	0	0.419	0.453
ESR2	TFF1	4441379	4436911	9606.ENSP00000343925	9606.ENSP00000291527	0	0	0	0	0	0.051	0	0.447	0.453
ALDH2	CCL2	4434937	4433339	9606.ENSP00000261733	9606.ENSP00000225831	0	0	0	0	0	0	0	0.453	0.453
LEPR	CCL2	4440182	4433339	9606.ENSP00000330393	9606.ENSP00000225831	0	0	0	0	0.062	0	0	0.44	0.452
GFAP	SLC6A3	4450881	4435941	9606.ENSP00000468500	9606.ENSP00000270349	0	0	0	0	0.063	0	0	0.44	0.452
AKT1	PDGFA	4450372	4441629	9606.ENSP00000451828	9606.ENSP00000346508	0	0	0	0	0	0	0	0.452	0.452
ESR2	CASP3	4441379	4438651	9606.ENSP00000343925	9606.ENSP00000311032	0	0	0	0	0	0.058	0	0.443	0.452
HTR3A	ACHE	4441757	4437943	9606.ENSP00000347754	9606.ENSP00000303211	0	0	0	0	0.061	0	0	0.44	0.452
FOS	IGF1R	4438204	4435797	9606.ENSP00000306245	9606.ENSP00000268035	0	0	0	0	0	0.08	0	0.429	0.452
ERBB2	RAF1	4435897	4434195	9606.ENSP00000269571	9606.ENSP00000251849	0	0	0	0.578	0	0.219	0	0.717	0.452
BTK	CAV1	4451790	4440933	9606.ENSP00000483570	9606.ENSP00000339191	0	0	0	0	0	0.389	0	0.138	0.451
CASP8	CCL2	4442125	4433339	9606.ENSP00000351273	9606.ENSP00000225831	0	0	0	0	0.061	0	0	0.44	0.451
PTGS2	ACHE	4442894	4437943	9606.ENSP00000356438	9606.ENSP00000303211	0	0	0	0	0	0.064	0	0.437	0.451
BTK	P4HB	4451790	4439955	9606.ENSP00000483570	9606.ENSP00000327801	0	0	0	0	0	0.085	0	0.425	0.451
STAT3	CAT	4435468	4433793	9606.ENSP00000264657	9606.ENSP00000241052	0	0	0	0	0	0	0	0.451	0.451
MAPK9	STAT1	4447857	4442456	9606.ENSP00000394560	9606.ENSP00000354394	0	0	0	0	0	0	0	0.451	0.451
NOS3	EGFR	4437409	4436186	9606.ENSP00000297494	9606.ENSP00000275493	0	0	0	0	0	0	0	0.45	0.45
ICAM1	APOA1	4435501	4433668	9606.ENSP00000264832	9606.ENSP00000236850	0	0	0	0	0	0	0	0.45	0.45
CYP3A4	EGFR	4440831	4436186	9606.ENSP00000337915	9606.ENSP00000275493	0	0	0	0	0	0	0	0.45	0.45
AR	ATM	4444436	4436300	9606.ENSP00000363822	9606.ENSP00000278616	0	0	0	0	0	0	0	0.45	0.45
CYP3A4	APOB	4440831	4433584	9606.ENSP00000337915	9606.ENSP00000233242	0	0	0	0	0.191	0	0	0.348	0.45
CASP3	NCF1	4438651	4436815	9606.ENSP00000311032	9606.ENSP00000289473	0	0	0	0	0.052	0	0	0.444	0.45
STAT1	FN1	4442456	4441661	9606.ENSP00000354394	9606.ENSP00000346839	0	0	0	0	0.061	0	0	0.438	0.449
CASP8	FOS	4442125	4438204	9606.ENSP00000351273	9606.ENSP00000306245	0	0	0	0	0.058	0	0	0.44	0.449
PGR	AHR	4439740	4433805	9606.ENSP00000325120	9606.ENSP00000242057	0	0	0	0	0	0.05	0	0.444	0.449
APOA1	CCL2	4433668	4433339	9606.ENSP00000236850	9606.ENSP00000225831	0	0	0	0	0	0	0	0.449	0.449
F2R	MMP2	4439430	4433061	9606.ENSP00000321326	9606.ENSP00000219070	0	0	0	0	0.098	0	0	0.415	0.449
BTK	PRKCA	4451790	4448494	9606.ENSP00000483570	9606.ENSP00000408695	0	0	0	0.563	0	0.399	0	0.222	0.449
JUN	MAP2K5	4443699	4432730	9606.ENSP00000360266	9606.ENSP00000178640	0	0	0	0	0	0	0	0.448	0.448
AKT1	F2R	4450372	4439430	9606.ENSP00000451828	9606.ENSP00000321326	0	0	0	0	0	0	0	0.448	0.448
FOS	ACHE	4438204	4437943	9606.ENSP00000306245	9606.ENSP00000303211	0	0	0	0	0	0	0	0.448	0.448
GPT	KLK3	4446354	4438915	9606.ENSP00000378408	9606.ENSP00000314151	0	0	0	0	0	0	0	0.448	0.448
OPRM1	NOS2	4447859	4439909	9606.ENSP00000394624	9606.ENSP00000327251	0	0	0	0	0	0	0	0.448	0.448
OPRM1	INS	4447859	4446661	9606.ENSP00000394624	9606.ENSP00000380432	0	0	0	0	0	0	0	0.448	0.448
CAT	APOB	4433793	4433584	9606.ENSP00000241052	9606.ENSP00000233242	0	0	0	0	0.063	0	0	0.434	0.447
RHOA	SOD1	4448110	4435927	9606.ENSP00000400175	9606.ENSP00000270142	0	0	0	0	0.089	0.277	0	0.228	0.447
AKT1	AHR	4450372	4433805	9606.ENSP00000451828	9606.ENSP00000242057	0	0	0	0	0	0	0	0.447	0.447
HIF1A	IL1B	4449842	4435241	9606.ENSP00000437955	9606.ENSP00000263341	0	0	0	0	0	0	0	0.447	0.447
GH1	IGF1R	4438810	4435797	9606.ENSP00000312673	9606.ENSP00000268035	0	0	0	0	0	0	0	0.446	0.446
PTGS2	SELP	4442894	4435297	9606.ENSP00000356438	9606.ENSP00000263686	0	0	0	0	0.065	0.051	0	0.426	0.446
HIF1A	TP63	4449842	4435488	9606.ENSP00000437955	9606.ENSP00000264731	0	0	0	0	0	0.379	0	0.145	0.446
KDR	TIMP2	4435337	4435138	9606.ENSP00000263923	9606.ENSP00000262768	0	0	0	0	0	0	0	0.446	0.446
INS	NCOR1	4446661	4435844	9606.ENSP00000380432	9606.ENSP00000268712	0	0	0	0	0	0	0	0.446	0.446
VEGFA	CYP3A4	4451310	4440831	9606.ENSP00000478570	9606.ENSP00000337915	0	0	0	0	0	0	0	0.446	0.446
CAT	MMP2	4433793	4433061	9606.ENSP00000241052	9606.ENSP00000219070	0	0	0	0	0	0	0	0.446	0.446
RHOA	PTGS2	4448110	4442894	9606.ENSP00000400175	9606.ENSP00000356438	0	0	0	0	0	0.083	0	0.42	0.445
NOS3	PLAT	4437409	4433132	9606.ENSP00000297494	9606.ENSP00000220809	0	0	0	0	0	0	0	0.445	0.445
FOS	CDKN1B	4438204	4433436	9606.ENSP00000306245	9606.ENSP00000228872	0	0	0	0	0	0	0	0.445	0.445
ACE2	ECE1	4447602	4444471	9606.ENSP00000389326	9606.ENSP00000364028	0	0	0.264	0	0.055	0	0	0.267	0.445
RELA	INS	4447098	4446661	9606.ENSP00000384273	9606.ENSP00000380432	0	0	0	0	0	0	0	0.444	0.444
SOD1	CCL2	4435927	4433339	9606.ENSP00000270142	9606.ENSP00000225831	0	0	0	0	0	0	0	0.444	0.444
CAT	IL4	4433793	4433533	9606.ENSP00000241052	9606.ENSP00000231449	0	0	0	0	0	0	0	0.444	0.444
JAK3	FN1	4447709	4441661	9606.ENSP00000391676	9606.ENSP00000346839	0	0	0	0	0.061	0.332	0	0.186	0.444
SELE	MAPK3	4440292	4435180	9606.ENSP00000331736	9606.ENSP00000263025	0	0	0	0	0	0	0	0.444	0.444
PTGS2	ESR2	4442894	4441379	9606.ENSP00000356438	9606.ENSP00000343925	0	0	0	0	0	0.05	0	0.439	0.444
NCOA1	CYP3A4	4447214	4440831	9606.ENSP00000385216	9606.ENSP00000337915	0	0	0	0	0	0	0	0.443	0.443
RHOA	GSK3B	4448110	4439717	9606.ENSP00000400175	9606.ENSP00000324806	0	0	0	0	0.056	0.17	0	0.347	0.443
FAS	IL1B	4441783	4435241	9606.ENSP00000347979	9606.ENSP00000263341	0	0	0	0	0.095	0	0	0.41	0.443
INS	TIMP2	4446661	4435138	9606.ENSP00000380432	9606.ENSP00000262768	0	0	0	0	0	0	0	0.443	0.443
HIF1A	FOS	4449842	4438204	9606.ENSP00000437955	9606.ENSP00000306245	0	0	0	0	0	0	0	0.443	0.443
RELA	GSK3B	4447098	4439717	9606.ENSP00000384273	9606.ENSP00000324806	0	0	0	0	0	0.294	0	0.244	0.443
CASP9	CXCL8	4440164	4438229	9606.ENSP00000330237	9606.ENSP00000306512	0	0	0	0	0	0	0	0.443	0.443
PPARG	SOD1	4436745	4435927	9606.ENSP00000287820	9606.ENSP00000270142	0	0	0	0	0	0	0	0.443	0.443
AR	PTGS2	4444436	4442894	9606.ENSP00000363822	9606.ENSP00000356438	0	0	0	0	0	0.05	0	0.437	0.442
IL6	PGR	4447254	4439740	9606.ENSP00000385675	9606.ENSP00000325120	0	0	0	0	0.062	0	0	0.43	0.442
AGTR1	MMP9	4449040	4443919	9606.ENSP00000419422	9606.ENSP00000361405	0	0	0	0	0	0.064	0	0.429	0.442
PTGFR	CAV1	4443612	4440933	9606.ENSP00000359793	9606.ENSP00000339191	0	0	0	0	0.125	0	0	0.389	0.442
VEGFA	PTGS1	4451310	4442503	9606.ENSP00000478570	9606.ENSP00000354612	0	0	0	0	0.063	0	0	0.429	0.442
BCL2	RAF1	4446777	4434195	9606.ENSP00000381185	9606.ENSP00000251849	0	0	0	0	0	0.379	0	0.139	0.442
PRKCA	BCL2	4448494	4446777	9606.ENSP00000408695	9606.ENSP00000381185	0	0	0	0	0	0.379	0	0.139	0.442
SOD2	PON1	4450194	4433224	9606.ENSP00000446252	9606.ENSP00000222381	0	0	0	0	0	0	0	0.442	0.442
GPT	EGFR	4446354	4436186	9606.ENSP00000378408	9606.ENSP00000275493	0	0	0	0	0	0	0	0.442	0.442
MMP9	KLK3	4443919	4438915	9606.ENSP00000361405	9606.ENSP00000314151	0	0	0	0	0	0	0	0.441	0.441
INS	PPARGC1B	4446661	4438804	9606.ENSP00000380432	9606.ENSP00000312649	0	0	0	0	0	0	0	0.441	0.441
KCNJ11	CASP9	4441544	4440164	9606.ENSP00000345708	9606.ENSP00000330237	0	0	0	0	0	0	0	0.441	0.441
ERBB2	IL4	4435897	4433533	9606.ENSP00000269571	9606.ENSP00000231449	0	0	0	0	0.061	0	0	0.43	0.441
STAT1	FAS	4442456	4441783	9606.ENSP00000354394	9606.ENSP00000347979	0	0	0	0	0.087	0	0	0.413	0.441
ESR1	IL1B	4448358	4435241	9606.ENSP00000405330	9606.ENSP00000263341	0	0	0	0	0	0	0	0.44	0.44
PTGS1	SELP	4442503	4435297	9606.ENSP00000354612	9606.ENSP00000263686	0	0	0	0	0.096	0.051	0	0.4	0.44
MAPK9	IL1B	4447857	4435241	9606.ENSP00000394560	9606.ENSP00000263341	0	0	0	0	0	0	0	0.44	0.44
JUN	SELE	4443699	4440292	9606.ENSP00000360266	9606.ENSP00000331736	0	0	0	0	0	0	0	0.44	0.44
PTGS2	KLK3	4442894	4438915	9606.ENSP00000356438	9606.ENSP00000314151	0	0	0	0	0	0.061	0	0.428	0.44
RAD51	MDM2	4445709	4434604	9606.ENSP00000372088	9606.ENSP00000258149	0	0	0	0	0	0	0	0.44	0.44
LDLR	CAV1	4450447	4440933	9606.ENSP00000454071	9606.ENSP00000339191	0	0	0	0	0	0	0	0.44	0.44
GPT	NOS2	4446354	4439909	9606.ENSP00000378408	9606.ENSP00000327251	0	0	0	0	0.062	0	0	0.427	0.44
SCN5A	CAV1	4448544	4440933	9606.ENSP00000410257	9606.ENSP00000339191	0	0	0	0	0	0	0	0.44	0.44
FAS	BAX	4441783	4437004	9606.ENSP00000347979	9606.ENSP00000293288	0	0	0	0	0	0	0	0.44	0.44
ESR1	BIRC5	4448358	4437778	9606.ENSP00000405330	9606.ENSP00000301633	0	0	0	0	0	0	0	0.44	0.44
VEGFA	TYR	4451310	4435237	9606.ENSP00000478570	9606.ENSP00000263321	0	0	0	0	0	0	0	0.44	0.44
NOS3	APOA1	4437409	4433668	9606.ENSP00000297494	9606.ENSP00000236850	0	0	0	0	0	0	0	0.44	0.44
MTTP	PPARG	4449410	4436745	9606.ENSP00000427679	9606.ENSP00000287820	0	0	0	0	0	0	0	0.44	0.44
BIRC5	MDM2	4437778	4434604	9606.ENSP00000301633	9606.ENSP00000258149	0	0	0	0	0	0	0	0.44	0.44
VEGFA	LDLR	4451310	4450447	9606.ENSP00000478570	9606.ENSP00000454071	0	0	0	0	0.06	0	0	0.429	0.44
INS	CCNA2	4446661	4436109	9606.ENSP00000380432	9606.ENSP00000274026	0	0	0	0	0	0	0	0.44	0.44
CASP9	RAF1	4440164	4434195	9606.ENSP00000330237	9606.ENSP00000251849	0	0	0	0	0	0.064	0	0.427	0.44
KCNJ11	CASP3	4441544	4438651	9606.ENSP00000345708	9606.ENSP00000311032	0	0	0	0	0	0	0	0.44	0.44
MAOB	ADRA1B	4444997	4438245	9606.ENSP00000367309	9606.ENSP00000306662	0	0	0	0	0.088	0	0	0.411	0.439
CHRM2	SLC6A4	4448086	4434929	9606.ENSP00000399745	9606.ENSP00000261707	0	0	0	0	0.061	0	0	0.428	0.439
PPARG	NFKBIA	4436745	4432983	9606.ENSP00000287820	9606.ENSP00000216797	0	0	0	0	0.061	0	0	0.428	0.439
CYP3A4	CAT	4440831	4433793	9606.ENSP00000337915	9606.ENSP00000241052	0.045	0	0	0	0.049	0	0	0.432	0.439
CAV1	APOA1	4440933	4433668	9606.ENSP00000339191	9606.ENSP00000236850	0	0	0	0	0	0	0	0.438	0.438
AKT1	OPRM1	4450372	4447859	9606.ENSP00000451828	9606.ENSP00000394624	0	0	0	0	0	0.072	0	0.42	0.438
MAPK9	MMP9	4447857	4443919	9606.ENSP00000394560	9606.ENSP00000361405	0	0	0	0	0	0	0	0.438	0.438
BTK	NCF1	4451790	4436815	9606.ENSP00000483570	9606.ENSP00000289473	0	0	0	0	0.305	0	0	0.224	0.438
PPARGC1B	CPT1A	4438804	4435626	9606.ENSP00000312649	9606.ENSP00000265641	0	0	0	0	0.049	0	0	0.431	0.436
ESR1	UGT1A1	4448358	4444184	9606.ENSP00000405330	9606.ENSP00000362549	0	0	0	0	0.057	0	0	0.426	0.436
ERBB2	MAPK1	4435897	4432880	9606.ENSP00000269571	9606.ENSP00000215832	0	0	0	0.575	0	0.185	0	0.738	0.436
F2R	MAPK14	4439430	4433482	9606.ENSP00000321326	9606.ENSP00000229795	0	0	0	0	0	0.313	0	0.213	0.436
TYR	MAPK3	4435237	4435180	9606.ENSP00000263321	9606.ENSP00000263025	0	0	0	0	0.047	0	0	0.431	0.435
EP300	IL4	4435224	4433533	9606.ENSP00000263253	9606.ENSP00000231449	0	0	0	0	0	0.157	0	0.357	0.435
RELA	NOS3	4447098	4437409	9606.ENSP00000384273	9606.ENSP00000297494	0	0	0	0	0	0.261	0	0.267	0.435
SELE	NOS2	4440292	4439909	9606.ENSP00000331736	9606.ENSP00000327251	0	0	0	0	0.062	0	0	0.423	0.435
CDKN1A	STAT1	4447168	4442456	9606.ENSP00000384849	9606.ENSP00000354394	0	0	0	0	0.067	0	0	0.419	0.435
LDLR	MMP9	4450447	4443919	9606.ENSP00000454071	9606.ENSP00000361405	0	0	0	0	0	0	0	0.434	0.434
AGTR1	ICAM1	4449040	4435501	9606.ENSP00000419422	9606.ENSP00000264832	0	0	0	0	0.055	0	0	0.426	0.434
ATM	KDR	4436300	4435337	9606.ENSP00000278616	9606.ENSP00000263923	0	0	0	0	0.051	0	0	0.428	0.434
CXCL8	PLAT	4438229	4433132	9606.ENSP00000306512	9606.ENSP00000220809	0	0	0	0	0	0	0	0.433	0.433
PTGS2	TIMP2	4442894	4435138	9606.ENSP00000356438	9606.ENSP00000262768	0	0	0	0	0.088	0	0	0.404	0.433
SELP	TIMP1	4435297	4433052	9606.ENSP00000263686	9606.ENSP00000218388	0	0	0	0	0.062	0	0	0.421	0.433
CASP9	NOS3	4440164	4437409	9606.ENSP00000330237	9606.ENSP00000297494	0	0	0	0	0	0	0	0.433	0.433
MAP2	ADRB2	4442365	4438121	9606.ENSP00000353508	9606.ENSP00000305372	0	0	0	0	0	0	0	0.433	0.433
ACE2	MAPK3	4447602	4435180	9606.ENSP00000389326	9606.ENSP00000263025	0	0	0	0	0	0	0	0.433	0.433
ACHE	SLC6A4	4437943	4434929	9606.ENSP00000303211	9606.ENSP00000261707	0	0	0	0	0	0	0	0.433	0.433
TYR	MAPK1	4435237	4432880	9606.ENSP00000263321	9606.ENSP00000215832	0	0	0	0	0.047	0	0	0.429	0.432
SOD1	IGF1R	4435927	4435797	9606.ENSP00000270142	9606.ENSP00000268035	0	0	0	0	0	0.064	0	0.417	0.431
AGTR1	RHOA	4449040	4448110	9606.ENSP00000419422	9606.ENSP00000400175	0	0	0	0	0	0.058	0	0.421	0.431
ADRA1A	MAP2	4445417	4442365	9606.ENSP00000369960	9606.ENSP00000353508	0	0	0	0	0	0	0	0.431	0.431
KLK3	CASP3	4438915	4438651	9606.ENSP00000314151	9606.ENSP00000311032	0	0	0	0	0	0.056	0	0.422	0.431
SOD2	MMP9	4450194	4443919	9606.ENSP00000446252	9606.ENSP00000361405	0	0	0	0	0.069	0	0	0.414	0.431
BTK	IL4	4451790	4433533	9606.ENSP00000483570	9606.ENSP00000231449	0	0	0	0	0	0	0	0.43	0.43
IL6	HMGCR	4447254	4436751	9606.ENSP00000385675	9606.ENSP00000287936	0	0	0	0	0	0	0	0.43	0.43
CASP8	IGF1R	4442125	4435797	9606.ENSP00000351273	9606.ENSP00000268035	0	0	0	0	0	0.064	0	0.416	0.43
LDLR	FN1	4450447	4441661	9606.ENSP00000454071	9606.ENSP00000346839	0	0	0	0	0.061	0	0	0.418	0.43
AKT1	APOB	4450372	4433584	9606.ENSP00000451828	9606.ENSP00000233242	0	0	0	0	0	0	0	0.43	0.43
JUN	AHR	4443699	4433805	9606.ENSP00000360266	9606.ENSP00000242057	0	0	0	0	0	0	0	0.43	0.43
SELE	NFKBIA	4440292	4432983	9606.ENSP00000331736	9606.ENSP00000216797	0	0	0	0	0	0	0	0.43	0.43
NOS2	NCF1	4439909	4436815	9606.ENSP00000327251	9606.ENSP00000289473	0	0	0	0	0	0	0	0.429	0.429
ESR1	CCL2	4448358	4433339	9606.ENSP00000405330	9606.ENSP00000225831	0	0	0	0	0.055	0	0	0.421	0.429
CDKN1A	RAF1	4447168	4434195	9606.ENSP00000384849	9606.ENSP00000251849	0	0	0	0	0.049	0.084	0	0.398	0.429
VEGFA	BAX	4451310	4437004	9606.ENSP00000478570	9606.ENSP00000293288	0	0	0	0	0	0	0	0.429	0.429
CASP8	ICAM1	4442125	4435501	9606.ENSP00000351273	9606.ENSP00000264832	0	0	0	0	0.063	0	0	0.416	0.429
BTK	STAT1	4451790	4442456	9606.ENSP00000483570	9606.ENSP00000354394	0	0	0	0	0.061	0.124	0	0.361	0.429
ADRA1D	MAP2	4445214	4442365	9606.ENSP00000368766	9606.ENSP00000353508	0	0	0	0	0	0	0	0.429	0.429
MMP9	F2R	4443919	4439430	9606.ENSP00000361405	9606.ENSP00000321326	0	0	0	0	0	0	0	0.429	0.429
FOS	NOS3	4438204	4437409	9606.ENSP00000306245	9606.ENSP00000297494	0	0	0	0	0	0	0	0.429	0.429
CDKN1A	MMP2	4447168	4433061	9606.ENSP00000384849	9606.ENSP00000219070	0	0	0	0	0.061	0	0	0.417	0.429
HIF1A	ACE2	4449842	4447602	9606.ENSP00000437955	9606.ENSP00000389326	0	0	0	0	0	0	0	0.429	0.429
BAX	CAT	4437004	4433793	9606.ENSP00000293288	9606.ENSP00000241052	0	0	0	0	0	0	0	0.428	0.428
SELE	CASP3	4440292	4438651	9606.ENSP00000331736	9606.ENSP00000311032	0	0	0	0	0	0	0	0.428	0.428
PPARG	TIMP1	4436745	4433052	9606.ENSP00000287820	9606.ENSP00000218388	0	0	0	0	0	0	0	0.428	0.428
KCNJ11	CFTR	4441544	4432552	9606.ENSP00000345708	9606.ENSP00000003084	0	0	0	0	0	0.064	0	0.414	0.428
CCL2	PLAT	4433339	4433132	9606.ENSP00000225831	9606.ENSP00000220809	0	0	0	0	0.073	0	0	0.409	0.428
ADRA1B	SLC6A3	4438245	4435941	9606.ENSP00000306662	9606.ENSP00000270349	0	0	0	0	0	0.073	0	0.407	0.427
PGR	KDR	4439740	4435337	9606.ENSP00000325120	9606.ENSP00000263923	0	0	0	0	0	0.051	0	0.421	0.427
AGTR1	RAF1	4449040	4434195	9606.ENSP00000419422	9606.ENSP00000251849	0	0	0	0	0	0.399	0	0.086	0.427
HIF1A	SOD1	4449842	4435927	9606.ENSP00000437955	9606.ENSP00000270142	0	0	0	0	0	0	0	0.427	0.427
AKR1B1	EGFR	4436650	4436186	9606.ENSP00000285930	9606.ENSP00000275493	0	0	0	0	0.231	0	0	0.285	0.426
RAD51	ERBB2	4445709	4435897	9606.ENSP00000372088	9606.ENSP00000269571	0	0	0	0	0	0	0	0.426	0.426
RAD51	MAPK3	4445709	4435180	9606.ENSP00000372088	9606.ENSP00000263025	0	0	0	0	0.062	0.264	0	0.236	0.426
ERBB2	TYR	4435897	4435237	9606.ENSP00000269571	9606.ENSP00000263321	0	0	0	0	0	0	0	0.427	0.426
MAPK9	IGF1R	4447857	4435797	9606.ENSP00000394560	9606.ENSP00000268035	0	0	0	0	0	0.073	0	0.407	0.426
RHOA	AR	4448110	4444436	9606.ENSP00000400175	9606.ENSP00000363822	0	0	0	0	0	0.084	0	0.4	0.426
IL6	CFTR	4447254	4432552	9606.ENSP00000385675	9606.ENSP00000003084	0	0	0	0	0	0	0	0.427	0.426
ACHE	KDR	4437943	4435337	9606.ENSP00000303211	9606.ENSP00000263923	0	0	0	0	0	0	0	0.427	0.426
GPT	JUN	4446354	4443699	9606.ENSP00000378408	9606.ENSP00000360266	0	0	0	0	0	0	0	0.426	0.426
SOD2	BAX	4450194	4437004	9606.ENSP00000446252	9606.ENSP00000293288	0	0	0	0	0	0	0	0.426	0.426
SELP	APOB	4435297	4433584	9606.ENSP00000263686	9606.ENSP00000233242	0	0	0	0	0.061	0	0	0.414	0.426
VEGFA	FAS	4451310	4441783	9606.ENSP00000478570	9606.ENSP00000347979	0	0	0	0	0	0	0	0.426	0.426
MAPK9	PTGS2	4447857	4442894	9606.ENSP00000394560	9606.ENSP00000356438	0	0	0	0	0	0	0	0.427	0.426
KLK3	IGF1R	4438915	4435797	9606.ENSP00000314151	9606.ENSP00000268035	0	0	0	0	0	0.05	0	0.42	0.425
PRKCA	ATM	4448494	4436300	9606.ENSP00000408695	9606.ENSP00000278616	0	0	0	0	0.062	0.294	0	0.202	0.425
ICAM1	TIMP2	4435501	4435138	9606.ENSP00000264832	9606.ENSP00000262768	0	0	0	0	0	0	0	0.425	0.425
JAK3	ATM	4447709	4436300	9606.ENSP00000391676	9606.ENSP00000278616	0	0	0	0	0.045	0	0	0.422	0.425
PTGS2	LTA4H	4442894	4433425	9606.ENSP00000356438	9606.ENSP00000228740	0	0	0	0	0.051	0	0	0.419	0.425
AKT1	APOA1	4450372	4433668	9606.ENSP00000451828	9606.ENSP00000236850	0	0	0	0	0	0.133	0	0.364	0.425
HMGCR	PON1	4436751	4433224	9606.ENSP00000287936	9606.ENSP00000222381	0	0	0	0	0	0	0	0.425	0.425
MAPK9	KDR	4447857	4435337	9606.ENSP00000394560	9606.ENSP00000263923	0	0	0	0	0	0.177	0	0.331	0.425
NOS2	SOD1	4439909	4435927	9606.ENSP00000327251	9606.ENSP00000270142	0	0	0	0	0	0	0	0.425	0.425
ADRA1B	ACHE	4438245	4437943	9606.ENSP00000306662	9606.ENSP00000303211	0	0	0	0	0.071	0	0	0.407	0.425
AGTR1	CAT	4449040	4433793	9606.ENSP00000419422	9606.ENSP00000241052	0	0	0	0	0.061	0	0	0.413	0.425
ADRA1D	MAPK3	4445214	4435180	9606.ENSP00000368766	9606.ENSP00000263025	0	0	0	0	0	0	0	0.425	0.424
CASP9	IGF1R	4440164	4435797	9606.ENSP00000330237	9606.ENSP00000268035	0	0	0	0	0	0.064	0	0.41	0.424
JAK3	JUN	4447709	4443699	9606.ENSP00000391676	9606.ENSP00000360266	0	0	0	0	0.049	0.079	0	0.395	0.424
VEGFA	NCF1	4451310	4436815	9606.ENSP00000478570	9606.ENSP00000289473	0	0	0	0	0	0	0	0.424	0.424
KDR	MDM2	4435337	4434604	9606.ENSP00000263923	9606.ENSP00000258149	0	0	0	0	0	0	0	0.425	0.424
KLK3	CXCL8	4438915	4438229	9606.ENSP00000314151	9606.ENSP00000306512	0	0	0	0	0	0	0	0.425	0.424
PTGS1	PPARG	4442503	4436745	9606.ENSP00000354612	9606.ENSP00000287820	0	0	0	0	0.059	0.05	0	0.407	0.423
CYP3A4	KDR	4440831	4435337	9606.ENSP00000337915	9606.ENSP00000263923	0	0	0	0	0	0.075	0	0.402	0.423
VCAM1	TIMP2	4437090	4435138	9606.ENSP00000294728	9606.ENSP00000262768	0	0	0	0	0.081	0	0	0.398	0.423
CXCL8	NCF1	4438229	4436815	9606.ENSP00000306512	9606.ENSP00000289473	0	0	0	0	0.08	0	0	0.399	0.423
SOD2	MAOB	4450194	4444997	9606.ENSP00000446252	9606.ENSP00000367309	0	0	0	0	0.173	0	0	0.33	0.422
F2R	ICAM1	4439430	4435501	9606.ENSP00000321326	9606.ENSP00000264832	0	0	0	0	0	0	0	0.423	0.422
VEGFA	NFKBIA	4451310	4432983	9606.ENSP00000478570	9606.ENSP00000216797	0	0	0	0	0	0	0	0.423	0.422
SOD2	P4HB	4450194	4439955	9606.ENSP00000446252	9606.ENSP00000327801	0	0	0	0	0.113	0.069	0	0.356	0.422
ACHE	IL1B	4437943	4435241	9606.ENSP00000303211	9606.ENSP00000263341	0	0	0	0	0	0	0	0.422	0.422
PTGS2	IGF1R	4442894	4435797	9606.ENSP00000356438	9606.ENSP00000268035	0	0	0	0	0	0.094	0	0.389	0.422
PTGS1	F2R	4442503	4439430	9606.ENSP00000354612	9606.ENSP00000321326	0	0	0	0	0	0	0	0.422	0.422
IL6	PDGFA	4447254	4441629	9606.ENSP00000385675	9606.ENSP00000346508	0	0	0	0	0	0	0	0.423	0.422
ERBB2	TIMP1	4435897	4433052	9606.ENSP00000269571	9606.ENSP00000218388	0	0	0	0	0.062	0	0	0.409	0.421
CASP8	SOD1	4442125	4435927	9606.ENSP00000351273	9606.ENSP00000270142	0	0	0	0	0	0.092	0	0.388	0.421
HSD3B1	PGR	4443313	4439740	9606.ENSP00000358421	9606.ENSP00000325120	0	0	0	0	0	0	0	0.421	0.421
AKT1	NCOA2	4450372	4448095	9606.ENSP00000451828	9606.ENSP00000399968	0	0	0	0	0	0.05	0	0.416	0.421
UGT1A1	EGFR	4444184	4436186	9606.ENSP00000362549	9606.ENSP00000275493	0	0	0	0	0.063	0	0	0.408	0.421
ADRA1B	MAPK3	4438245	4435180	9606.ENSP00000306662	9606.ENSP00000263025	0	0	0	0	0	0	0	0.421	0.42
MMP9	SOD1	4443919	4435927	9606.ENSP00000361405	9606.ENSP00000270142	0	0	0	0	0	0	0	0.42	0.42
IL6	CYP3A4	4447254	4440831	9606.ENSP00000385675	9606.ENSP00000337915	0	0	0	0	0	0	0	0.421	0.42
IL6	ESR2	4447254	4441379	9606.ENSP00000385675	9606.ENSP00000343925	0	0	0	0	0	0	0	0.421	0.42
PGR	MMP2	4439740	4433061	9606.ENSP00000325120	9606.ENSP00000219070	0	0	0	0	0	0	0	0.42	0.42
FAS	MDM2	4441783	4434604	9606.ENSP00000347979	9606.ENSP00000258149	0	0	0	0	0	0	0	0.42	0.42
GFAP	MAPK1	4450881	4432880	9606.ENSP00000468500	9606.ENSP00000215832	0	0	0	0	0.061	0.054	0	0.4	0.42
ESR1	TIMP1	4448358	4433052	9606.ENSP00000405330	9606.ENSP00000218388	0	0	0	0	0	0	0	0.42	0.42
ADRA1A	MAPK3	4445417	4435180	9606.ENSP00000369960	9606.ENSP00000263025	0	0	0	0	0	0	0	0.421	0.42
KLK3	MMP2	4438915	4433061	9606.ENSP00000314151	9606.ENSP00000219070	0	0	0	0	0	0	0	0.421	0.42
CCL2	PON1	4433339	4433224	9606.ENSP00000225831	9606.ENSP00000222381	0	0	0	0	0	0	0	0.421	0.42
AR	KDR	4444436	4435337	9606.ENSP00000363822	9606.ENSP00000263923	0	0	0	0	0	0.051	0	0.414	0.42
CASP8	IL4	4442125	4433533	9606.ENSP00000351273	9606.ENSP00000231449	0	0	0	0	0	0	0	0.42	0.42
MMP9	CCNA2	4443919	4436109	9606.ENSP00000361405	9606.ENSP00000274026	0	0	0	0	0	0	0	0.42	0.42
GPT	STAT3	4446354	4435468	9606.ENSP00000378408	9606.ENSP00000264657	0	0	0	0	0	0	0	0.42	0.42
OPRM1	ACHE	4447859	4437943	9606.ENSP00000394624	9606.ENSP00000303211	0	0	0	0	0	0	0	0.421	0.42
ALDH2	SLC6A4	4434937	4434929	9606.ENSP00000261733	9606.ENSP00000261707	0	0	0	0	0	0	0	0.42	0.42
CYP3A4	PGR	4440831	4439740	9606.ENSP00000337915	9606.ENSP00000325120	0	0	0	0	0	0.085	0	0.391	0.419
HMGCR	MAPK3	4436751	4435180	9606.ENSP00000287936	9606.ENSP00000263025	0	0	0	0	0	0	0	0.419	0.419
ESR2	CAV1	4441379	4440933	9606.ENSP00000343925	9606.ENSP00000339191	0	0	0	0	0	0.074	0	0.398	0.418
IL6	SLC6A4	4447254	4434929	9606.ENSP00000385675	9606.ENSP00000261707	0	0	0	0	0	0	0	0.419	0.418
ERBB2	TP63	4435897	4435488	9606.ENSP00000269571	9606.ENSP00000264731	0	0	0	0	0	0	0	0.418	0.418
ADRA1A	MAOB	4445417	4444997	9606.ENSP00000369960	9606.ENSP00000367309	0	0	0	0	0	0	0	0.419	0.418
ERBB2	ICAM1	4435897	4435501	9606.ENSP00000269571	9606.ENSP00000264832	0	0	0	0	0	0	0	0.419	0.418
RELA	CASP9	4447098	4440164	9606.ENSP00000384273	9606.ENSP00000330237	0	0	0	0	0	0	0	0.419	0.418
MAOB	CASP3	4444997	4438651	9606.ENSP00000367309	9606.ENSP00000311032	0	0	0	0	0	0	0	0.417	0.417
RHOA	CPT1A	4448110	4435626	9606.ENSP00000400175	9606.ENSP00000265641	0	0	0	0	0	0.387	0	0.088	0.417
PTGFR	PTGS1	4443612	4442503	9606.ENSP00000359793	9606.ENSP00000354612	0	0	0	0	0.063	0.056	0	0.393	0.416
ADRB2	PPARG	4438121	4436745	9606.ENSP00000305372	9606.ENSP00000287820	0	0	0	0	0	0	0	0.416	0.416
CAV1	CXCL8	4440933	4438229	9606.ENSP00000339191	9606.ENSP00000306512	0	0	0	0	0	0	0	0.417	0.416
JUN	TIMP2	4443699	4435138	9606.ENSP00000360266	9606.ENSP00000262768	0	0	0	0	0.065	0	0	0.4	0.415
SYK	NCF1	4444619	4436815	9606.ENSP00000364907	9606.ENSP00000289473	0	0	0	0	0.171	0	0	0.324	0.415
PGR	ATM	4439740	4436300	9606.ENSP00000325120	9606.ENSP00000278616	0	0	0	0	0	0	0	0.414	0.414
FN1	CASP9	4441661	4440164	9606.ENSP00000346839	9606.ENSP00000330237	0	0	0	0	0	0	0	0.414	0.414
[truncated: 76 more rows]
