# Supplementary material for: Systems Pharmacology-Based Strategy to Investigate Pharmacological Mechanisms of Radix Puerariae for Treatment of Hypertension
Source: Front Pharmacol. 2020 Mar 24;11:345. doi: 10.3389/fphar.2020.00345 (PMC7107014; doi:10.3389/fphar.2020.00345)
Supplement: Supplementary file 6 [file Table_6.xls]

## Sheet: Sheet1
ONTOLOGY	ID	Description	GeneRatio	BgRatio	pvalue	p.adjust	qvalue	geneID	Count
BP	GO:0032496	response to lipopolysaccharide	32/140	324/18493	9.50037e-27	3.7745e-23	1.71607e-23	NOS2/PTGS2/MAPK14/MAOB/JUN/OPRM1/CASP9/CASP3/CASP8/PRKCA/RELA/FOS/IL6/ICAM1/APOB/VCAM1/NOS3/RHOA/AKT1/MAPK3/MAPK1/IL1B/CCL2/SELE/CXCL8/UGT1A1/PTGER2/PTGFR/NFKBIA/GSTP1/SELP/F2R	32
BP	GO:0002237	response to molecule of bacterial origin	32/140	337/18493	3.30585e-26	6.56708e-23	2.98571e-23	NOS2/PTGS2/MAPK14/MAOB/JUN/OPRM1/CASP9/CASP3/CASP8/PRKCA/RELA/FOS/IL6/ICAM1/APOB/VCAM1/NOS3/RHOA/AKT1/MAPK3/MAPK1/IL1B/CCL2/SELE/CXCL8/UGT1A1/PTGER2/PTGFR/NFKBIA/GSTP1/SELP/F2R	32
BP	GO:0048545	response to steroid hormone	33/140	390/18493	2.09326e-25	2.77217e-22	1.26036e-22	ESR1/AR/PPARG/PTGS2/RXRA/ESR2/MAOB/HSD3B2/HSD3B1/PGR/NCOA2/BCL2/CASP9/CASP3/RELA/FOS/CDKN1A/IL6/TP63/CAV1/ICAM1/RHOA/EP300/PPARGC1B/EGFR/MDM2/UGT1A1/PPARA/NCOR1/PTGER2/GLB1/NCOA1/GSTP1	33
BP	GO:0097305	response to alcohol	27/140	231/18493	1.402e-24	1.39253e-21	6.33113e-22	PPARG/SLC6A3/MAOB/HSD3B2/HSD3B1/HTR3A/OPRM1/CASP8/FOS/CDKN1A/CAT/ICAM1/VCAM1/AHR/RHOA/RAD51/F7/STAT3/AKT1/HMGCR/UGT1A1/CFTR/PTGER2/PTGFR/GLB1/SOD1/GSTP1	27
BP	GO:0031667	response to nutrient levels	34/140	481/18493	1.29143e-23	1.02617e-20	4.66547e-21	PPARG/PTGS2/ADRB2/SLC6A4/JUN/OPRM1/BCL2/PON1/RELA/CDKN1A/LDLR/CAT/STAT1/ICAM1/VCAM1/GH1/F7/EGFR/AKT1/MAPK3/MAPK1/MDM2/IL1B/HMGCR/UGT1A1/PPARA/APOA1/KCNJ11/CYP24A1/TYR/NCOA1/SOD1/FAS/GSTP1	34
BP	GO:0008015	blood circulation	32/140	492/18493	3.98719e-21	2.64019e-18	1.20035e-18	NOS2/PTGS1/AR/PPARG/PTGS2/ADRA1A/ADRB2/SLC6A4/CHRM3/KCNH2/SCN5A/ADRA1B/CHRM2/STAT1/CAV1/ICAM1/SOD2/NOS3/ECE1/RHOA/EGFR/AKT1/MDM2/HMGCR/PPARA/INS/KLK3/PTGER2/SOD1/AGTR1/ACE2/F2R	32
BP	GO:0003013	circulatory system process	32/140	500/18493	6.48539e-21	2.94878e-18	1.34066e-18	NOS2/PTGS1/AR/PPARG/PTGS2/ADRA1A/ADRB2/SLC6A4/CHRM3/KCNH2/SCN5A/ADRA1B/CHRM2/STAT1/CAV1/ICAM1/SOD2/NOS3/ECE1/RHOA/EGFR/AKT1/MDM2/HMGCR/PPARA/INS/KLK3/PTGER2/SOD1/AGTR1/ACE2/F2R	32
BP	GO:0035296	regulation of tube diameter	20/140	129/18493	6.67984e-21	2.94878e-18	1.34066e-18	PTGS2/ADRA1A/ADRB2/SLC6A4/CHRM3/ADRA1B/CAV1/ICAM1/SOD2/NOS3/ECE1/RHOA/EGFR/AKT1/HMGCR/INS/SOD1/AGTR1/ACE2/F2R	20
BP	GO:0097746	regulation of blood vessel diameter	20/140	129/18493	6.67984e-21	2.94878e-18	1.34066e-18	PTGS2/ADRA1A/ADRB2/SLC6A4/CHRM3/ADRA1B/CAV1/ICAM1/SOD2/NOS3/ECE1/RHOA/EGFR/AKT1/HMGCR/INS/SOD1/AGTR1/ACE2/F2R	20
BP	GO:0050880	regulation of blood vessel size	20/140	136/18493	2.00155e-20	7.95215e-18	3.61543e-18	PTGS2/ADRA1A/ADRB2/SLC6A4/CHRM3/ADRA1B/CAV1/ICAM1/SOD2/NOS3/ECE1/RHOA/EGFR/AKT1/HMGCR/INS/SOD1/AGTR1/ACE2/F2R	20
BP	GO:0035150	regulation of tube size	20/140	137/18493	2.32913e-20	8.4124e-18	3.82468e-18	PTGS2/ADRA1A/ADRB2/SLC6A4/CHRM3/ADRA1B/CAV1/ICAM1/SOD2/NOS3/ECE1/RHOA/EGFR/AKT1/HMGCR/INS/SOD1/AGTR1/ACE2/F2R	20
BP	GO:1901654	response to ketone	22/140	190/18493	4.71714e-20	1.56177e-17	7.10053e-18	AR/PPARG/MAOB/HSD3B2/HSD3B1/NCOA2/CASP9/RELA/FOS/CDKN1A/CAV1/ICAM1/AHR/F7/EGFR/AKT1/AKR1B1/CFTR/KCNJ11/PTGER2/PTGFR/GLB1	22
BP	GO:0000302	response to reactive oxygen species	23/140	224/18493	9.92552e-20	3.03339e-17	1.37912e-17	CCNA2/JUN/BCL2/CASP3/RELA/FOS/IL6/CAT/STAT1/SOD2/NOS3/PPARGC1B/EGFR/AKT1/MMP9/MAPK3/MAPK1/MDM2/BTK/NCF1/SOD1/MAPK9/GSTP1	23
BP	GO:0035690	cellular response to drug	27/140	355/18493	1.28549e-19	3.64805e-17	1.65858e-17	NOS2/CHRM1/PTGS2/CCNA2/CHRM3/KCNH2/CHRM2/OPRM1/CASP9/RELA/IL6/ICAM1/AHR/MT2A/RAD51/KDR/EGFR/MAPK3/MAPK1/MDM2/IL1B/UGT1A1/CHEK2/CFTR/KCNJ11/NCOA1/SOD1	27
BP	GO:0010038	response to metal ion	27/140	358/18493	1.59849e-19	4.23385e-17	1.92491e-17	PTGS2/SLC6A3/MAOB/JUN/SCN5A/BCL2/CASP9/CASP3/CASP8/FOS/CAT/CAV1/ICAM1/VCAM1/MT2A/TFF1/EGFR/AKT1/MMP9/MAPK3/MAPK1/MDM2/HIF1A/NCF1/SOD1/MAPK9/CDKN1B	27
BP	GO:0003018	vascular process in circulatory system	20/140	161/18493	6.3511e-19	1.57706e-16	7.17006e-17	PTGS2/ADRA1A/ADRB2/SLC6A4/CHRM3/ADRA1B/CAV1/ICAM1/SOD2/NOS3/ECE1/RHOA/EGFR/AKT1/HMGCR/INS/SOD1/AGTR1/ACE2/F2R	20
BP	GO:0072593	reactive oxygen species metabolic process	24/140	276/18493	7.47067e-19	1.74594e-16	7.93788e-17	NOS2/PTGS2/MAPK14/MAOB/BCL2/CDKN1A/CAT/CAV1/ICAM1/SOD2/NOS3/RHOA/EGFR/STAT3/AKT1/HIF1A/IL1B/INS/SYK/NCF1/SOD1/GSTP1/AGTR1/ACE2	24
BP	GO:0097756	negative regulation of blood vessel diameter	16/140	81/18493	1.06948e-18	2.29277e-16	1.0424e-16	PTGS2/ADRA1A/SLC6A4/CHRM3/ADRA1B/CAV1/ICAM1/ECE1/RHOA/EGFR/AKT1/HMGCR/INS/AGTR1/ACE2/F2R	16
BP	GO:0070482	response to oxygen levels	26/140	349/18493	1.09647e-18	2.29277e-16	1.0424e-16	NOS2/PPARG/PTGS2/SLC6A4/CCNA2/BCL2/CASP3/VEGFA/CDKN1A/CAT/CAV1/ICAM1/VCAM1/RHOA/EP300/P4HB/F7/AKT1/MDM2/RAF1/HIF1A/PPARA/ATM/MMP2/FAS/PLAT	26
BP	GO:0046677	response to antibiotic	25/140	323/18493	2.17802e-18	4.32664e-16	1.9671e-16	SLC6A3/MAOB/JUN/HTR3A/OPRM1/BCL2/CASP9/CASP3/CASP8/RELA/IL6/CAT/STAT1/ICAM1/VCAM1/AHR/RHOA/STAT3/MDM2/HMGCR/UGT1A1/CFTR/SOD1/GSTP1/CDKN1B	25
BP	GO:0006979	response to oxidative stress	28/140	441/18493	3.03974e-18	5.75089e-16	2.61463e-16	PTGS1/PTGS2/CCNA2/JUN/BCL2/CASP3/RELA/FOS/IL6/CAT/STAT1/SOD2/NOS3/PPARGC1B/P4HB/EGFR/AKT1/MMP9/MAPK3/MAPK1/MDM2/HIF1A/BTK/INS/NCF1/SOD1/MAPK9/GSTP1	28
BP	GO:1901652	response to peptide	28/140	481/18493	2.92969e-17	5.28333e-15	2.40206e-15	PPARG/PTGS2/ADRB2/MAPK14/GSK3B/CCNA2/RELA/CAT/IGF1R/STAT1/CAV1/ICAM1/TFF1/GH1/GHR/F7/STAT3/AKT1/MDM2/TIMP1/IL1B/PPARA/INS/AKR1B1/NFKBIA/GSTP1/AGTR1/JAK3	28
BP	GO:0034599	cellular response to oxidative stress	23/140	289/18493	3.05856e-17	5.28333e-15	2.40206e-15	CCNA2/JUN/BCL2/RELA/FOS/IL6/CAT/SOD2/NOS3/PPARGC1B/P4HB/EGFR/AKT1/MMP9/MAPK3/MAPK1/MDM2/HIF1A/BTK/INS/NCF1/SOD1/MAPK9	23
BP	GO:0001101	response to acid chemical	24/140	332/18493	5.33749e-17	8.83577e-15	4.01716e-15	PPARG/PTGS2/RXRA/SLC6A4/CASP3/PON1/RELA/VEGFA/LDLR/CAT/ICAM1/APOB/CPT1A/RHOA/F7/KDR/EGFR/AKT1/ATM/AKR1B1/PTGER2/PTGFR/MMP2/GSTP1	24
BP	GO:0032355	response to estradiol	17/140	127/18493	8.58758e-17	1.36474e-14	6.20475e-15	ESR1/PTGS2/SLC6A4/CCNA2/CASP9/CASP3/CASP8/CAT/APOB/GH1/F7/EGFR/STAT3/UGT1A1/KCNJ11/PTGFR/GSTP1	17
BP	GO:0007568	aging	23/140	311/18493	1.54113e-16	2.35496e-14	1.07068e-14	PTGS2/ADRA1A/SLC6A3/MAPK14/JUN/BCL2/CASP9/RELA/FOS/CDKN1A/TP63/CAT/ICAM1/VCAM1/SOD2/STAT3/AKT1/TIMP1/HMGCR/CHEK2/ATM/SOD1/TIMP2	23
BP	GO:0001666	response to hypoxia	23/140	314/18493	1.90218e-16	2.79902e-14	1.27257e-14	NOS2/PTGS2/SLC6A4/CCNA2/BCL2/CASP3/VEGFA/CAT/CAV1/ICAM1/VCAM1/RHOA/EP300/P4HB/F7/AKT1/MDM2/RAF1/HIF1A/PPARA/ATM/MMP2/PLAT	23
BP	GO:2001233	regulation of apoptotic signaling pathway	25/140	391/18493	2.02348e-16	2.87117e-14	1.30537e-14	AR/PTGS2/GSK3B/BCL2/BAX/CASP8/RELA/TP63/CAV1/ICAM1/SOD2/NOS3/P4HB/AKT1/MMP9/MDM2/RAF1/HIF1A/IL1B/INS/MAP2K5/SOD1/FAS/MAPK9/GSTP1	25
BP	GO:0019229	regulation of vasoconstriction	13/140	56/18493	2.17642e-16	2.94272e-14	1.3379e-14	PTGS2/ADRA1A/CHRM3/ADRA1B/CAV1/ICAM1/ECE1/RHOA/EGFR/AKT1/AGTR1/ACE2/F2R	13
BP	GO:0007584	response to nutrient	20/140	216/18493	2.22204e-16	2.94272e-14	1.3379e-14	PPARG/PTGS2/SLC6A4/RELA/CAT/STAT1/VCAM1/F7/EGFR/MDM2/IL1B/HMGCR/UGT1A1/APOA1/KCNJ11/CYP24A1/TYR/NCOA1/SOD1/GSTP1	20
BP	GO:0042310	vasoconstriction	14/140	73/18493	2.64359e-16	3.38806e-14	1.54037e-14	PTGS2/ADRA1A/SLC6A4/CHRM3/ADRA1B/CAV1/ICAM1/ECE1/RHOA/EGFR/AKT1/AGTR1/ACE2/F2R	14
BP	GO:0034614	cellular response to reactive oxygen species	18/140	162/18493	3.00445e-16	3.73021e-14	1.69593e-14	CCNA2/JUN/RELA/FOS/IL6/SOD2/NOS3/PPARGC1B/EGFR/AKT1/MMP9/MAPK3/MAPK1/MDM2/BTK/NCF1/SOD1/MAPK9	18
BP	GO:0036293	response to decreased oxygen levels	23/140	325/18493	4.03809e-16	4.86161e-14	2.21032e-14	NOS2/PTGS2/SLC6A4/CCNA2/BCL2/CASP3/VEGFA/CAT/CAV1/ICAM1/VCAM1/RHOA/EP300/P4HB/F7/AKT1/MDM2/RAF1/HIF1A/PPARA/ATM/MMP2/PLAT	23
BP	GO:0034612	response to tumor necrosis factor	21/140	257/18493	4.79887e-16	5.60762e-14	2.54949e-14	PTGS2/MAPK14/CASP3/CASP8/RELA/TNFSF15/STAT1/ICAM1/APOB/VCAM1/AKT1/MAPK3/MAPK1/CCL2/SELE/CXCL8/APOA1/KCNJ11/SYK/NFKBIA/GSTP1	21
BP	GO:0071900	regulation of protein serine/threonine kinase activity	27/140	496/18493	6.16005e-16	6.99254e-14	3.17914e-14	ADRB2/MAPK14/CCNA2/PKIA/CASP3/VEGFA/CDKN1A/IGF1R/CAV1/RHOA/GH1/GHR/EGFR/AKT1/MAPK3/MAPK1/RAF1/ERBB2/IL1B/HMGCR/MAP2K5/SYK/SOD1/GSTP1/PDGFA/CDKN1B/F2R	27
BP	GO:0051384	response to glucocorticoid	17/140	149/18493	1.34157e-15	1.48057e-13	6.7314e-14	PTGS2/MAOB/HSD3B2/HSD3B1/BCL2/CASP9/CASP3/FOS/CDKN1A/IL6/ICAM1/RHOA/PPARGC1B/EGFR/UGT1A1/GLB1/GSTP1	17
BP	GO:0008217	regulation of blood pressure	18/140	177/18493	1.46651e-15	1.57472e-13	7.15942e-14	NOS2/PTGS1/AR/PPARG/PTGS2/ADRA1A/ADRB2/ADRA1B/SOD2/NOS3/ECE1/RHOA/PPARA/KLK3/SOD1/AGTR1/ACE2/F2R	18
BP	GO:0071276	cellular response to cadmium ion	11/140	37/18493	2.27013e-15	2.37349e-13	1.0791e-13	JUN/FOS/MT2A/EGFR/AKT1/MMP9/MAPK3/MAPK1/NCF1/SOD1/MAPK9	11
BP	GO:2000377	regulation of reactive oxygen species metabolic process	18/140	185/18493	3.21588e-15	3.27608e-13	1.48946e-13	PTGS2/MAPK14/BCL2/CDKN1A/CAV1/ICAM1/RHOA/EGFR/STAT3/AKT1/HIF1A/IL1B/INS/SYK/SOD1/GSTP1/AGTR1/ACE2	18
BP	GO:0052547	regulation of peptidase activity	25/140	442/18493	3.48349e-15	3.45998e-13	1.57307e-13	PPARG/PTGS2/MAPK14/BAX/CASP9/CASP3/CASP8/VEGFA/TNFSF15/TP63/CAV1/RHOA/STAT3/AKT1/MMP9/MAPK3/MDM2/RAF1/TIMP1/FN1/BIRC5/MAP2K5/TIMP2/FAS/F2R	25
BP	GO:2001234	negative regulation of apoptotic signaling pathway	19/140	222/18493	5.63572e-15	5.46115e-13	2.4829e-13	AR/PTGS2/BCL2/BAX/CASP8/RELA/ICAM1/SOD2/NOS3/AKT1/MMP9/MDM2/RAF1/HIF1A/IL1B/INS/MAP2K5/FAS/GSTP1	19
BP	GO:0031960	response to corticosteroid	17/140	166/18493	8.3599e-15	7.90807e-13	3.59539e-13	PTGS2/MAOB/HSD3B2/HSD3B1/BCL2/CASP9/CASP3/FOS/CDKN1A/IL6/ICAM1/RHOA/PPARGC1B/EGFR/UGT1A1/GLB1/GSTP1	17
BP	GO:0071216	cellular response to biotic stimulus	19/140	229/18493	9.97303e-15	9.21461e-13	4.1894e-13	NOS2/MAPK14/GSK3B/PRKCA/RELA/IL6/ICAM1/NOS3/RHOA/AKT1/MAPK3/MAPK1/IL1B/CCL2/CXCL8/BTK/SYK/NFKBIA/GSTP1	19
BP	GO:0050673	epithelial cell proliferation	24/140	420/18493	1.05307e-14	9.50876e-13	4.32314e-13	ESR1/AR/PPARG/JUN/PGR/SCN5A/BAX/PRKCA/VEGFA/TP63/STAT1/CAV1/KDR/EGFR/STAT3/AKT1/MAPK1/HIF1A/ERBB2/CCL2/MAP2K5/APOA1/AGTR1/CDKN1B	24
BP	GO:0033002	muscle cell proliferation	19/140	236/18493	1.73112e-14	1.52838e-12	6.94876e-13	PPARG/PTGS2/RXRA/MAPK14/JUN/CDKN1A/IL6/STAT1/SOD2/EGFR/STAT3/AKT1/MMP9/MDM2/HMGCR/AKR1B1/MMP2/GSTP1/CDKN1B	19
BP	GO:0048732	gland development	24/140	434/18493	2.16967e-14	1.87394e-12	8.51982e-13	ESR1/AR/RXRA/SLC6A3/JUN/PGR/BCL2/BAX/RELA/VEGFA/TP63/CAV1/EGFR/AKT1/MAPK3/MAPK1/RAF1/HIF1A/UGT1A1/APOA1/TYR/SOD1/PDGFA/CDKN1B	24
BP	GO:0062012	regulation of small molecule metabolic process	22/140	355/18493	2.90525e-14	2.45586e-12	1.11655e-12	NOS2/PPARG/PTGS2/GSK3B/NCOA2/LDLR/CAV1/APOB/NOS3/CPT1A/RHOA/STAT3/AKT1/HIF1A/IL1B/HMGCR/PPARA/INS/NCOR1/GCKR/SOD1/LEPR	22
BP	GO:0008202	steroid metabolic process	21/140	318/18493	3.3882e-14	2.76073e-12	1.25516e-12	ESR1/RXRA/IL4/HSD3B2/HSD3B1/PON1/LDLR/CAT/CYP3A4/APOB/CYP21A2/IL1B/HMGCR/UGT1A1/AKR1B1/APOA1/CFTR/CYP24A1/SOD1/AGTR1/LEPR	21
BP	GO:0009314	response to radiation	24/140	443/18493	3.40487e-14	2.76073e-12	1.25516e-12	PTGS2/MAPK14/JUN/OPRM1/BCL2/BAX/CASP9/CASP3/RELA/FOS/CDKN1A/CAT/ICAM1/VCAM1/EP300/RAD51/EGFR/AKT1/MDM2/HIF1A/HMGCR/CHEK2/ATM/TYR	24
BP	GO:0046686	response to cadmium ion	12/140	63/18493	4.21277e-14	3.34746e-12	1.52192e-12	JUN/FOS/CAT/MT2A/EGFR/AKT1/MMP9/MAPK3/MAPK1/NCF1/SOD1/MAPK9	12
BP	GO:0043434	response to peptide hormone	23/140	417/18493	8.45354e-14	6.58547e-12	2.99407e-12	PPARG/PTGS2/CCNA2/RELA/CAT/IGF1R/STAT1/CAV1/ICAM1/TFF1/GH1/GHR/F7/STAT3/AKT1/MDM2/TIMP1/IL1B/PPARA/INS/GSTP1/AGTR1/JAK3	23
BP	GO:1903522	regulation of blood circulation	19/140	262/18493	1.15491e-13	8.82397e-12	4.0118e-12	PTGS2/ADRA1A/CHRM3/KCNH2/SCN5A/ADRA1B/CHRM2/CAV1/ICAM1/NOS3/ECE1/RHOA/EGFR/AKT1/MDM2/PTGER2/AGTR1/ACE2/F2R	19
BP	GO:0048871	multicellular organismal homeostasis	24/140	471/18493	1.29627e-13	9.71716e-12	4.41788e-12	PTGS2/ADRB2/ACHE/IL4/BCL2/BAX/PRKCA/VEGFA/IL6/TP63/IGF1R/CAV1/NOS3/TFF1/PPARGC1B/EGFR/STAT3/IL1B/AKR1B1/CFTR/SYK/SOD1/LEPR/F2R	24
BP	GO:0048660	regulation of smooth muscle cell proliferation	16/140	168/18493	1.68611e-13	1.24054e-11	5.64009e-12	PPARG/PTGS2/JUN/CDKN1A/IL6/STAT1/SOD2/EGFR/AKT1/MMP9/MDM2/HMGCR/AKR1B1/MMP2/GSTP1/CDKN1B	16
BP	GO:0048659	smooth muscle cell proliferation	16/140	170/18493	2.02994e-13	1.46635e-11	6.66674e-12	PPARG/PTGS2/JUN/CDKN1A/IL6/STAT1/SOD2/EGFR/AKT1/MMP9/MDM2/HMGCR/AKR1B1/MMP2/GSTP1/CDKN1B	16
BP	GO:0071356	cellular response to tumor necrosis factor	18/140	235/18493	2.09564e-13	1.48678e-11	6.75962e-12	MAPK14/CASP8/RELA/TNFSF15/STAT1/ICAM1/APOB/VCAM1/AKT1/MAPK3/MAPK1/CCL2/CXCL8/APOA1/KCNJ11/SYK/NFKBIA/GSTP1	18
BP	GO:0010876	lipid localization	22/140	393/18493	2.29434e-13	1.59919e-11	7.2707e-12	NOS2/PPARG/RXRA/NCOA2/PON1/IL6/LDLR/CAV1/MTTP/APOB/CPT1A/AKT1/IL1B/PPARA/APOA1/CFTR/NCOR1/SYK/NFKBIA/NCOA1/AGTR1/PLIN2	22
BP	GO:0019932	second-messenger-mediated signaling	23/140	439/18493	2.48394e-13	1.7015e-11	7.73584e-12	NOS2/ADRA1A/ADRB2/GSK3B/ADRA1B/ADRA1D/OPRM1/PRKCA/VEGFA/VCAM1/NOS3/AHR/KDR/EGFR/SELE/CXCL8/BTK/INS/PTGER2/PTGFR/SYK/SELP/AGTR1	23
BP	GO:0009612	response to mechanical stimulus	17/140	204/18493	2.57041e-13	1.73089e-11	7.86946e-12	PPARG/PTGS2/MAPK14/JUN/CASP8/RELA/FOS/STAT1/RHOA/EGFR/AKT1/MAPK3/RAF1/IL1B/NFKBIA/FAS/MAPK9	17
BP	GO:0048511	rhythmic process	19/140	276/18493	2.94368e-13	1.9492e-11	8.86202e-12	NOS2/ESR1/PPARG/SLC6A4/GSK3B/JUN/PGR/NCOA2/OPRM1/CASP3/NOS3/CPT1A/AHR/EP300/F7/EGFR/PPARA/NCOR1/MAPK9	19
BP	GO:0006869	lipid transport	21/140	359/18493	3.62213e-13	2.35914e-11	1.07258e-11	NOS2/PPARG/RXRA/NCOA2/PON1/LDLR/CAV1/MTTP/APOB/CPT1A/AKT1/IL1B/PPARA/APOA1/CFTR/NCOR1/SYK/NFKBIA/NCOA1/AGTR1/PLIN2	21
BP	GO:0043281	regulation of cysteine-type endopeptidase activity involved in apoptotic process	17/140	209/18493	3.82227e-13	2.44933e-11	1.11358e-11	PPARG/PTGS2/BAX/CASP9/CASP3/CASP8/VEGFA/TNFSF15/TP63/RHOA/AKT1/MMP9/MDM2/RAF1/MAP2K5/FAS/F2R	17
BP	GO:0090066	regulation of anatomical structure size	24/140	497/18493	4.13909e-13	2.61026e-11	1.18675e-11	PTGS2/ADRA1A/ADRB2/SLC6A4/GSK3B/CHRM3/ADRA1B/MAP2/VEGFA/CAV1/ICAM1/SOD2/NOS3/ECE1/RHOA/EGFR/AKT1/FN1/HMGCR/INS/SOD1/AGTR1/ACE2/F2R	24
BP	GO:0009410	response to xenobiotic stimulus	19/140	282/18493	4.32445e-13	2.68454e-11	1.22052e-11	PTGS1/PPARG/SLC6A3/CCNA2/HTR3A/OPRM1/CASP9/RELA/CYP3A4/ICAM1/AHR/GHR/F7/EGFR/MDM2/UGT1A1/CHEK2/SOD1/GSTP1	19
BP	GO:0014074	response to purine-containing compound	15/140	151/18493	5.38616e-13	3.29219e-11	1.49679e-11	PPARG/PTGS2/SLC6A3/SLC6A4/JUN/RELA/FOS/STAT1/AHR/PPARGC1B/IL1B/CFTR/KCNJ11/TYR/SOD1	15
BP	GO:0050678	regulation of epithelial cell proliferation	21/140	368/18493	5.84545e-13	3.46133e-11	1.57368e-11	AR/PPARG/JUN/PGR/SCN5A/BAX/PRKCA/VEGFA/TP63/STAT1/CAV1/KDR/EGFR/STAT3/AKT1/HIF1A/ERBB2/CCL2/MAP2K5/AGTR1/CDKN1B	21
BP	GO:0097193	intrinsic apoptotic signaling pathway	19/140	287/18493	5.9166e-13	3.46133e-11	1.57368e-11	PTGS2/BCL2/BAX/CASP9/CASP3/CDKN1A/TP63/CAV1/SOD2/EP300/P4HB/AKT1/MMP9/MDM2/HIF1A/CHEK2/ATM/INS/SOD1	19
BP	GO:0051090	regulation of DNA binding transcription factor activity	22/140	412/18493	5.92424e-13	3.46133e-11	1.57368e-11	ESR1/AR/PPARG/ESR2/JUN/RELA/VEGFA/FOS/IL6/CAT/ICAM1/EP300/PPARGC1B/AKT1/MAPK3/MAPK1/IL1B/BTK/INS/MAP2K5/SYK/NFKBIA	22
BP	GO:0030522	intracellular receptor signaling pathway	19/140	288/18493	6.29472e-13	3.62448e-11	1.64786e-11	ESR1/AR/PPARG/RXRA/ESR2/PGR/CASP8/RELA/TP63/AHR/RHOA/EP300/PPARGC1B/STAT3/PPARA/NCOR1/CYP24A1/NFKBIA/NCOA1	19
BP	GO:0045471	response to ethanol	14/140	127/18493	7.84001e-13	4.40543e-11	2.00292e-11	SLC6A3/MAOB/HTR3A/OPRM1/CASP8/CAT/ICAM1/VCAM1/RHOA/STAT3/HMGCR/UGT1A1/SOD1/GSTP1	14
BP	GO:0045907	positive regulation of vasoconstriction	9/140	30/18493	7.87278e-13	4.40543e-11	2.00292e-11	PTGS2/ADRA1A/ADRA1B/CAV1/ICAM1/RHOA/EGFR/AKT1/F2R	9
BP	GO:0071383	cellular response to steroid hormone stimulus	18/140	259/18493	1.10434e-12	6.09379e-11	2.77053e-11	ESR1/AR/PPARG/RXRA/ESR2/PGR/CASP9/TP63/ICAM1/RHOA/EP300/PPARGC1B/EGFR/UGT1A1/PPARA/NCOR1/NCOA1/GSTP1	18
BP	GO:0097191	extrinsic apoptotic signaling pathway	17/140	224/18493	1.18211e-12	6.43361e-11	2.92503e-11	AR/GSK3B/BCL2/BAX/CASP9/CASP3/CASP8/RELA/CAV1/ICAM1/NOS3/AKT1/RAF1/IL1B/MAP2K5/FAS/GSTP1	17
BP	GO:0048608	reproductive structure development	22/140	428/18493	1.26714e-12	6.80316e-11	3.09304e-11	ESR1/AR/PPARG/PTGS2/RXRA/MAPK14/PGR/BCL2/BAX/CASP3/CASP8/VEGFA/TP63/ICAM1/NOS3/EGFR/AKT1/MAPK1/HIF1A/NCOA1/SOD1/CDKN1B	22
BP	GO:0061458	reproductive system development	22/140	431/18493	1.45591e-12	7.71245e-11	3.50645e-11	ESR1/AR/PPARG/PTGS2/RXRA/MAPK14/PGR/BCL2/BAX/CASP3/CASP8/VEGFA/TP63/ICAM1/NOS3/EGFR/AKT1/MAPK1/HIF1A/NCOA1/SOD1/CDKN1B	22
BP	GO:0019216	regulation of lipid metabolic process	21/140	388/18493	1.61597e-12	8.44768e-11	3.84072e-11	PPARG/PTGS2/RXRA/NCOA2/LDLR/CAV1/APOB/CPT1A/AKT1/IL1B/HMGCR/UGT1A1/PPARA/INS/APOA1/NCOR1/NCOA1/SOD1/AGTR1/PDGFA/PLIN2	21
BP	GO:0048015	phosphatidylinositol-mediated signaling	15/140	164/18493	1.8145e-12	9.36237e-11	4.25658e-11	CAT/IGF1R/RHOA/GH1/KDR/EGFR/AKT1/MAPK3/MAPK1/ERBB2/INS/NCF1/SELP/PDGFA/F2R	15
BP	GO:0014065	phosphatidylinositol 3-kinase signaling	14/140	136/18493	2.03104e-12	1.03453e-10	4.70345e-11	CAT/IGF1R/GH1/KDR/EGFR/AKT1/MAPK3/MAPK1/ERBB2/INS/NCF1/SELP/PDGFA/F2R	14
BP	GO:2000116	regulation of cysteine-type endopeptidase activity	17/140	232/18493	2.08565e-12	1.0489e-10	4.76879e-11	PPARG/PTGS2/BAX/CASP9/CASP3/CASP8/VEGFA/TNFSF15/TP63/RHOA/AKT1/MMP9/MDM2/RAF1/MAP2K5/FAS/F2R	17
BP	GO:0046683	response to organophosphorus	14/140	137/18493	2.24778e-12	1.1163e-10	5.07524e-11	PTGS2/SLC6A3/SLC6A4/JUN/RELA/FOS/STAT1/AHR/PPARGC1B/IL1B/CFTR/KCNJ11/TYR/SOD1	14
BP	GO:0071222	cellular response to lipopolysaccharide	16/140	199/18493	2.33958e-12	1.14588e-10	5.20973e-11	NOS2/MAPK14/PRKCA/RELA/IL6/ICAM1/NOS3/RHOA/AKT1/MAPK3/MAPK1/IL1B/CCL2/CXCL8/NFKBIA/GSTP1	16
BP	GO:0048017	inositol lipid-mediated signaling	15/140	167/18493	2.36502e-12	1.14588e-10	5.20973e-11	CAT/IGF1R/RHOA/GH1/KDR/EGFR/AKT1/MAPK3/MAPK1/ERBB2/INS/NCF1/SELP/PDGFA/F2R	15
BP	GO:0003044	regulation of systemic arterial blood pressure mediated by a chemical signal	10/140	49/18493	2.85443e-12	1.36634e-10	6.21205e-11	ADRA1A/ADRB2/ADRA1B/SOD2/NOS3/ECE1/RHOA/AGTR1/ACE2/F2R	10
BP	GO:0003073	regulation of systemic arterial blood pressure	12/140	90/18493	3.63614e-12	1.71981e-10	7.81907e-11	AR/ADRA1A/ADRB2/ADRA1B/SOD2/NOS3/ECE1/RHOA/KLK3/AGTR1/ACE2/F2R	12
BP	GO:1903524	positive regulation of blood circulation	11/140	69/18493	3.94323e-12	1.83655e-10	8.34985e-11	PTGS2/ADRA1A/ADRA1B/CAV1/ICAM1/RHOA/EGFR/AKT1/PTGER2/ACE2/F2R	11
BP	GO:0071219	cellular response to molecule of bacterial origin	16/140	206/18493	3.97542e-12	1.83655e-10	8.34985e-11	NOS2/MAPK14/PRKCA/RELA/IL6/ICAM1/NOS3/RHOA/AKT1/MAPK3/MAPK1/IL1B/CCL2/CXCL8/NFKBIA/GSTP1	16
BP	GO:0018105	peptidyl-serine phosphorylation	18/140	282/18493	4.64369e-12	2.12062e-10	9.64134e-11	PTGS2/MAPK14/GSK3B/BCL2/BAX/PRKCA/VEGFA/IL6/CAV1/EGFR/AKT1/MAPK3/MAPK1/RAF1/CHEK2/ATM/SYK/MAPK9	18
BP	GO:0071496	cellular response to external stimulus	19/140	328/18493	6.24281e-12	2.81848e-10	1.28142e-10	PPARG/PTGS2/JUN/BCL2/CASP8/FOS/CDKN1A/ICAM1/EGFR/AKT1/MAPK3/MAPK1/MDM2/IL1B/CYP24A1/NCOA1/SOD1/FAS/GSTP1	19
BP	GO:0052548	regulation of endopeptidase activity	21/140	417/18493	6.36703e-12	2.84227e-10	1.29223e-10	PPARG/PTGS2/BAX/CASP9/CASP3/CASP8/VEGFA/TNFSF15/TP63/RHOA/STAT3/AKT1/MMP9/MDM2/RAF1/TIMP1/BIRC5/MAP2K5/TIMP2/FAS/F2R	21
BP	GO:0043405	regulation of MAP kinase activity	19/140	335/18493	9.02326e-12	3.93621e-10	1.78959e-10	MAPK14/VEGFA/IGF1R/CAV1/GH1/GHR/EGFR/MAPK3/MAPK1/RAF1/ERBB2/IL1B/HMGCR/MAP2K5/SYK/SOD1/GSTP1/PDGFA/F2R	19
BP	GO:0070997	neuron death	19/140	335/18493	9.02326e-12	3.93621e-10	1.78959e-10	GSK3B/JUN/BCL2/BAX/CASP9/CASP3/CASP8/FOS/TP63/SOD2/RHOA/STAT3/AKT1/HIF1A/CCL2/PPARA/ATM/SOD1/F2R	19
BP	GO:0050727	regulation of inflammatory response	21/140	425/18493	9.11481e-12	3.93621e-10	1.78959e-10	NOS2/ESR1/PPARG/PTGS2/MAPK14/RELA/IL6/LDLR/EGFR/MMP9/IL1B/SELE/BTK/PPARA/ATM/INS/APOA1/NFKBIA/GSTP1/AGTR1/ACE2	21
BP	GO:1901214	regulation of neuron death	18/140	296/18493	1.04413e-11	4.46056e-10	2.02798e-10	GSK3B/JUN/BCL2/BAX/CASP9/CASP3/CASP8/FOS/SOD2/RHOA/STAT3/AKT1/HIF1A/CCL2/PPARA/ATM/SOD1/F2R	18
BP	GO:0044706	multi-multicellular organism process	16/140	221/18493	1.15967e-11	4.90146e-10	2.22844e-10	ESR1/AR/PTGS2/RXRA/SLC6A4/PGR/BCL2/FOS/AKT1/MMP9/TIMP1/IL1B/AKR1B1/PTGFR/MMP2/SOD1	16
BP	GO:0070371	ERK1 and ERK2 cascade	19/140	341/18493	1.22871e-11	5.13861e-10	2.33626e-10	ADRA1A/JUN/OPRM1/PRKCA/IGF1R/ICAM1/KDR/EGFR/MAPK3/MAPK1/ERBB2/IL1B/CCL2/FN1/HMGCR/SYK/GSTP1/PDGFA/F2R	19
BP	GO:0018108	peptidyl-tyrosine phosphorylation	20/140	387/18493	1.32878e-11	5.4992e-10	2.5002e-10	ADRA1A/IL4/VEGFA/IL6/IGF1R/CAV1/ICAM1/GH1/GHR/KDR/EGFR/STAT3/MAPK3/ERBB2/BTK/MAP2K5/SYK/NCF1/PDGFA/JAK3	20
BP	GO:0018209	peptidyl-serine modification	18/140	301/18493	1.37985e-11	5.65167e-10	2.56952e-10	PTGS2/MAPK14/GSK3B/BCL2/BAX/PRKCA/VEGFA/IL6/CAV1/EGFR/AKT1/MAPK3/MAPK1/RAF1/CHEK2/ATM/SYK/MAPK9	18
BP	GO:0018212	peptidyl-tyrosine modification	20/140	390/18493	1.52767e-11	6.19329e-10	2.81577e-10	ADRA1A/IL4/VEGFA/IL6/IGF1R/CAV1/ICAM1/GH1/GHR/KDR/EGFR/STAT3/MAPK3/ERBB2/BTK/MAP2K5/SYK/NCF1/PDGFA/JAK3	20
BP	GO:0046777	protein autophosphorylation	16/140	227/18493	1.73942e-11	6.9805e-10	3.17367e-10	GSK3B/JUN/VEGFA/IGF1R/CAV1/KDR/EGFR/AKT1/MAPK3/ERBB2/BTK/CHEK2/ATM/INS/SYK/PDGFA	16
BP	GO:2001237	negative regulation of extrinsic apoptotic signaling pathway	12/140	104/18493	2.09757e-11	8.33363e-10	3.78887e-10	AR/BCL2/CASP8/RELA/ICAM1/NOS3/AKT1/RAF1/IL1B/MAP2K5/FAS/GSTP1	12
BP	GO:0045862	positive regulation of proteolysis	19/140	352/18493	2.12977e-11	8.37779e-10	3.80895e-10	PPARG/MAPK14/GSK3B/BAX/CASP9/CASP3/CASP8/TNFSF15/CAV1/RHOA/STAT3/AKT1/MAPK3/MDM2/IL1B/FN1/FAS/MAPK9/F2R	19
BP	GO:1901653	cellular response to peptide	19/140	356/18493	2.58857e-11	1.00828e-09	4.5841e-10	PPARG/ADRB2/GSK3B/CCNA2/RELA/IGF1R/STAT1/CAV1/GH1/GHR/STAT3/AKT1/MDM2/IL1B/INS/AKR1B1/GSTP1/AGTR1/JAK3	19
BP	GO:0031098	stress-activated protein kinase signaling cascade	18/140	313/18493	2.63767e-11	1.01742e-09	4.62569e-10	MAPK14/VEGFA/IGF1R/RHOA/EGFR/AKT1/MAPK3/MAPK1/IL1B/HMGCR/AKR1B1/MAP2K5/NCOR1/SYK/NCF1/FAS/MAPK9/GSTP1	18
BP	GO:0009411	response to UV	13/140	136/18493	3.33596e-11	1.2744e-09	5.79404e-10	PTGS2/BCL2/BAX/CASP9/CASP3/RELA/CDKN1A/CAT/EP300/EGFR/AKT1/MDM2/TYR	13
BP	GO:0006940	regulation of smooth muscle contraction	10/140	62/18493	3.4359e-11	1.30008e-09	5.91078e-10	PTGS2/ADRA1A/ADRB2/CHRM3/ADRA1B/CHRM2/CAV1/RHOA/SOD1/F2R	10
BP	GO:0071214	cellular response to abiotic stimulus	18/140	319/18493	3.6082e-11	1.33975e-09	6.09116e-10	PTGS2/MAPK14/BAX/CASP9/CASP3/CASP8/CDKN1A/EP300/RAD51/EGFR/AKT1/MAPK3/MDM2/IL1B/CHEK2/ATM/AKR1B1/FAS	18
BP	GO:0104004	cellular response to environmental stimulus	18/140	319/18493	3.6082e-11	1.33975e-09	6.09116e-10	PTGS2/MAPK14/BAX/CASP9/CASP3/CASP8/CDKN1A/EP300/RAD51/EGFR/AKT1/MAPK3/MDM2/IL1B/CHEK2/ATM/AKR1B1/FAS	18
BP	GO:0048771	tissue remodeling	14/140	170/18493	4.28302e-11	1.5756e-09	7.16341e-10	ADRB2/BAX/PRKCA/IL6/CAV1/NOS3/PPARGC1B/EGFR/MDM2/TIMP1/HIF1A/SYK/LEPR/F2R	14
BP	GO:0032147	activation of protein kinase activity	18/140	323/18493	4.42968e-11	1.6146e-09	7.34074e-10	ADRB2/MAPK14/IL4/VEGFA/TNFSF15/GH1/GHR/EGFR/AKT1/MAPK3/MAPK1/RAF1/IL1B/INS/MAP2K5/SYK/SOD1/F2R	18
BP	GO:0070372	regulation of ERK1 and ERK2 cascade	18/140	324/18493	4.66062e-11	1.68333e-09	7.65323e-10	ADRA1A/JUN/OPRM1/PRKCA/IGF1R/ICAM1/KDR/EGFR/MAPK3/ERBB2/IL1B/CCL2/FN1/HMGCR/SYK/GSTP1/PDGFA/F2R	18
BP	GO:0071241	cellular response to inorganic substance	15/140	207/18493	5.21626e-11	1.86704e-09	8.48848e-10	PTGS2/CCNA2/JUN/SCN5A/FOS/MT2A/EGFR/AKT1/MMP9/MAPK3/MAPK1/NCF1/SOD1/MAPK9/CDKN1B	15
BP	GO:0009266	response to temperature stimulus	15/140	208/18493	5.58585e-11	1.98148e-09	9.00876e-10	PPARG/PTGS2/ADRB2/GSK3B/CASP8/FOS/CDKN1A/NOS3/EP300/AKT1/MAPK3/MAPK1/ATM/NFKBIA/SOD1	15
BP	GO:1903409	reactive oxygen species biosynthetic process	12/140	115/18493	6.97255e-11	2.4515e-09	1.11457e-09	NOS2/PTGS2/MAOB/CAV1/ICAM1/NOS3/RHOA/STAT3/AKT1/IL1B/INS/SOD1	12
BP	GO:0001503	ossification	19/140	380/18493	7.92861e-11	2.76319e-09	1.25628e-09	PTGS2/ADRB2/MAPK14/ACHE/ATP5F1B/BCL2/IL6/TP63/CAT/RHOA/PPARGC1B/EGFR/AKT1/MMP9/MAPK3/MAPK1/HIF1A/CYP24A1/MMP2	19
BP	GO:0015850	organic hydroxy compound transport	16/140	255/18493	9.94167e-11	3.43463e-09	1.56155e-09	PPARG/RXRA/SLC6A3/SLC6A4/MAOB/NCOA2/PON1/LDLR/CAV1/APOB/APOA1/CFTR/SYK/NFKBIA/NCOA1/AGTR1	16
BP	GO:1901655	cellular response to ketone	11/140	93/18493	1.12985e-10	3.86973e-09	1.75936e-09	AR/PPARG/CASP9/ICAM1/AHR/EGFR/AKT1/AKR1B1/CFTR/PTGER2/PTGFR	11
BP	GO:1904951	positive regulation of establishment of protein localization	20/140	437/18493	1.16787e-10	3.96576e-09	1.80302e-09	CHRM1/PTGS2/MAPK14/GSK3B/ACHE/BCL2/CASP8/IL6/TP63/EGFR/MAPK3/MAPK1/MDM2/HIF1A/ERBB2/IL1B/INS/CFTR/SYK/F2R	20
BP	GO:0071248	cellular response to metal ion	14/140	184/18493	1.2377e-10	4.16726e-09	1.89464e-09	PTGS2/JUN/SCN5A/FOS/MT2A/EGFR/AKT1/MMP9/MAPK3/MAPK1/NCF1/SOD1/MAPK9/CDKN1B	14
BP	GO:0050878	regulation of body fluid levels	21/140	493/18493	1.44115e-10	4.81151e-09	2.18754e-09	CHRM1/SLC6A3/CHRM3/PRKCA/VEGFA/IL6/TP63/CAV1/NOS3/F7/MAPK3/MAPK1/RAF1/HIF1A/AKR1B1/CFTR/SYK/PLAT/SELP/PDGFA/F2R	21
BP	GO:0045785	positive regulation of cell adhesion	19/140	397/18493	1.66843e-10	5.5239e-09	2.51143e-09	GSK3B/IL4/PRKCA/VEGFA/IL6/CAV1/ICAM1/VCAM1/RHOA/KDR/AKT1/ERBB2/IL1B/CCL2/FN1/ATM/APOA1/SYK/JAK3	19
BP	GO:0010952	positive regulation of peptidase activity	14/140	189/18493	1.76885e-10	5.80797e-09	2.64058e-09	PPARG/MAPK14/BAX/CASP9/CASP3/CASP8/TNFSF15/CAV1/RHOA/STAT3/MAPK3/FN1/FAS/F2R	14
BP	GO:0042063	gliogenesis	16/140	266/18493	1.8589e-10	6.0536e-09	2.75226e-09	PPARG/RELA/IL6/LDLR/RHOA/EGFR/STAT3/AKT1/MAPK3/MAPK1/ERBB2/IL1B/CCL2/GFAP/SOD1/GSTP1	16
BP	GO:2001236	regulation of extrinsic apoptotic signaling pathway	13/140	156/18493	1.88802e-10	6.09845e-09	2.77265e-09	AR/BCL2/CASP8/RELA/CAV1/ICAM1/NOS3/AKT1/RAF1/IL1B/MAP2K5/FAS/GSTP1	13
BP	GO:0048661	positive regulation of smooth muscle cell proliferation	11/140	98/18493	2.01097e-10	6.37297e-09	2.89746e-09	PTGS2/JUN/IL6/STAT1/EGFR/AKT1/MMP9/MDM2/HMGCR/AKR1B1/MMP2	11
BP	GO:2000379	positive regulation of reactive oxygen species metabolic process	11/140	98/18493	2.01097e-10	6.37297e-09	2.89746e-09	PTGS2/MAPK14/CDKN1A/ICAM1/EGFR/AKT1/IL1B/SOD1/GSTP1/AGTR1/ACE2	11
BP	GO:0007565	female pregnancy	14/140	191/18493	2.03436e-10	6.37297e-09	2.89746e-09	ESR1/AR/PTGS2/RXRA/PGR/BCL2/FOS/AKT1/MMP9/TIMP1/IL1B/AKR1B1/MMP2/SOD1	14
BP	GO:0042110	T cell activation	20/140	451/18493	2.03717e-10	6.37297e-09	2.89746e-09	IL4/BCL2/BAX/CASP3/CASP8/IL6/CAV1/ICAM1/VCAM1/RHOA/STAT3/AKT1/ERBB2/IL1B/CCL2/INS/SYK/SOD1/JAK3/LEPR	20
BP	GO:0010742	macrophage derived foam cell differentiation	8/140	36/18493	2.23175e-10	6.87343e-09	3.12499e-09	PPARG/STAT1/APOB/EP300/PPARA/NFKBIA/MAPK9/AGTR1	8
BP	GO:0090077	foam cell differentiation	8/140	36/18493	2.23175e-10	6.87343e-09	3.12499e-09	PPARG/STAT1/APOB/EP300/PPARA/NFKBIA/MAPK9/AGTR1	8
BP	GO:0007623	circadian rhythm	14/140	193/18493	2.33586e-10	7.13876e-09	3.24562e-09	NOS2/PPARG/SLC6A4/GSK3B/JUN/NCOA2/CPT1A/AHR/EP300/F7/EGFR/PPARA/NCOR1/MAPK9	14
BP	GO:0060359	response to ammonium ion	12/140	128/18493	2.46789e-10	7.48469e-09	3.4029e-09	CHRM1/SLC6A3/CCNA2/CHRM3/HTR3A/CHRM2/OPRM1/CASP3/RELA/MAPK3/MAPK1/MDM2	12
BP	GO:0031663	lipopolysaccharide-mediated signaling pathway	9/140	56/18493	3.5302e-10	1.06254e-08	4.83081e-09	MAPK14/PRKCA/NOS3/AKT1/MAPK3/MAPK1/IL1B/CCL2/NFKBIA	9
BP	GO:0071902	positive regulation of protein serine/threonine kinase activity	17/140	323/18493	3.85448e-10	1.15142e-08	5.2349e-09	ADRB2/MAPK14/VEGFA/RHOA/GH1/GHR/EGFR/MAPK3/MAPK1/RAF1/ERBB2/IL1B/MAP2K5/SYK/SOD1/PDGFA/F2R	17
BP	GO:0050679	positive regulation of epithelial cell proliferation	14/140	203/18493	4.55337e-10	1.35004e-08	6.13792e-09	AR/JUN/SCN5A/PRKCA/VEGFA/TP63/KDR/EGFR/STAT3/AKT1/HIF1A/ERBB2/MAP2K5/AGTR1	14
BP	GO:0014066	regulation of phosphatidylinositol 3-kinase signaling	11/140	106/18493	4.73961e-10	1.39485e-08	6.34165e-09	CAT/GH1/KDR/EGFR/MAPK3/MAPK1/INS/NCF1/SELP/PDGFA/F2R	11
BP	GO:0060249	anatomical structure homeostasis	19/140	425/18493	5.25378e-10	1.5348e-08	6.97793e-09	ADRB2/BCL2/BAX/PRKCA/VEGFA/IL6/NOS3/TFF1/PPARGC1B/RAD51/EGFR/MAPK3/MAPK1/HIF1A/ATM/AKR1B1/SYK/SOD1/F2R	19
BP	GO:0070542	response to fatty acid	10/140	84/18493	7.66232e-10	2.22207e-08	1.01026e-08	PPARG/PTGS2/PON1/LDLR/CAT/APOB/CPT1A/AKT1/PTGER2/PTGFR	10
BP	GO:0090257	regulation of muscle system process	15/140	252/18493	8.22124e-10	2.36688e-08	1.0761e-08	PTGS2/ADRA1A/ADRB2/CHRM3/SCN5A/ADRA1B/CHRM2/PRKCA/CAV1/NOS3/RHOA/PPARA/SOD1/ACE2/F2R	15
BP	GO:0022407	regulation of cell-cell adhesion	18/140	388/18493	8.63526e-10	2.46426e-08	1.12037e-08	MAPK14/IL4/CASP3/PRKCA/IL6/CAV1/ICAM1/VCAM1/RHOA/AKT1/ERBB2/IL1B/CCL2/PPARA/MAP2K5/APOA1/SYK/JAK3	18
BP	GO:0050708	regulation of protein secretion	19/140	438/18493	8.68354e-10	2.46426e-08	1.12037e-08	NOS2/MAPK14/ACHE/OPRM1/PRKCA/IL6/CPT1A/EGFR/MAPK3/HIF1A/IL1B/FN1/HMGCR/INS/APOA1/CFTR/KCNJ11/SYK/F2R	19
BP	GO:0032103	positive regulation of response to external stimulus	16/140	297/18493	9.34488e-10	2.63313e-08	1.19715e-08	PTGS2/MAPK14/OPRM1/PRKCA/VEGFA/IL6/LDLR/F7/KDR/EGFR/MAPK3/IL1B/CXCL8/BTK/NFKBIA/AGTR1	16
BP	GO:0051091	positive regulation of DNA binding transcription factor activity	15/140	255/18493	9.68077e-10	2.70857e-08	1.23145e-08	ESR1/AR/PPARG/ESR2/RELA/VEGFA/IL6/CAT/ICAM1/EP300/PPARGC1B/AKT1/IL1B/BTK/INS	15
BP	GO:0031668	cellular response to extracellular stimulus	15/140	258/18493	1.13744e-09	3.13822e-08	1.42679e-08	PPARG/PTGS2/JUN/BCL2/FOS/CDKN1A/ICAM1/MAPK3/MAPK1/MDM2/CYP24A1/NCOA1/SOD1/FAS/GSTP1	15
BP	GO:0043406	positive regulation of MAP kinase activity	15/140	258/18493	1.13744e-09	3.13822e-08	1.42679e-08	MAPK14/VEGFA/GH1/GHR/EGFR/MAPK3/MAPK1/RAF1/ERBB2/IL1B/MAP2K5/SYK/SOD1/PDGFA/F2R	15
BP	GO:0031331	positive regulation of cellular catabolic process	17/140	347/18493	1.15304e-09	3.15349e-08	1.43373e-08	ADRB2/GSK3B/IL4/BAX/LDLR/CAV1/CPT1A/KDR/AKT1/MAPK3/MDM2/HIF1A/IL1B/PPARA/ATM/INS/MAPK9	17
BP	GO:0042445	hormone metabolic process	14/140	218/18493	1.15885e-09	3.15349e-08	1.43373e-08	ESR1/ACHE/HSD3B2/HSD3B1/CYP3A4/ECE1/GHR/CYP21A2/HIF1A/IL1B/UGT1A1/AKR1B1/APOA1/ACE2	14
BP	GO:0043270	positive regulation of ion transport	15/140	260/18493	1.26499e-09	3.41892e-08	1.5544e-08	CHRM1/ADRB2/SLC6A4/KCNH2/SCN5A/HTR3A/BAX/CAV1/AKT1/IL1B/CCL2/CFTR/KCNJ11/ACE2/F2R	15
BP	GO:0042133	neurotransmitter metabolic process	12/140	148/18493	1.33425e-09	3.58173e-08	1.62843e-08	NOS2/PTGS2/SLC6A3/SLC6A4/MAOB/ACHE/CAV1/ICAM1/NOS3/AKT1/IL1B/MAOA	12
BP	GO:0033273	response to vitamin	10/140	89/18493	1.36666e-09	3.62033e-08	1.64598e-08	PPARG/PTGS2/RELA/CAT/F7/EGFR/MDM2/CYP24A1/TYR/GSTP1	10
BP	GO:1903708	positive regulation of hemopoiesis	13/140	183/18493	1.36685e-09	3.62033e-08	1.64598e-08	MAPK14/JUN/IL4/CASP8/PRKCA/FOS/STAT1/RHOA/PPARGC1B/STAT3/HIF1A/BTK/SYK	13
BP	GO:0001894	tissue homeostasis	14/140	221/18493	1.38466e-09	3.64321e-08	1.65638e-08	ADRB2/BCL2/BAX/PRKCA/VEGFA/IL6/NOS3/TFF1/PPARGC1B/EGFR/AKR1B1/SYK/SOD1/F2R	14
BP	GO:0001890	placenta development	12/140	149/18493	1.44183e-09	3.74404e-08	1.70222e-08	PPARG/PTGS2/RXRA/MAPK14/CASP8/EGFR/AKT1/MAPK1/HIF1A/NCOA1/SOD1/CDKN1B	12
BP	GO:1902652	secondary alcohol metabolic process	12/140	149/18493	1.44183e-09	3.74404e-08	1.70222e-08	RXRA/IL4/PON1/LDLR/CAT/CYP3A4/APOB/HMGCR/APOA1/CFTR/SOD1/LEPR	12
BP	GO:0071375	cellular response to peptide hormone stimulus	16/140	307/18493	1.50965e-09	3.8947e-08	1.77071e-08	PPARG/CCNA2/RELA/IGF1R/STAT1/CAV1/GH1/GHR/STAT3/AKT1/MDM2/IL1B/INS/GSTP1/AGTR1/JAK3	16
BP	GO:0048145	regulation of fibroblast proliferation	10/140	90/18493	1.52767e-09	3.91575e-08	1.78029e-08	ESR1/PPARG/CCNA2/JUN/BAX/CDKN1A/EGFR/FN1/GSTP1/PDGFA	10
BP	GO:0009416	response to light stimulus	16/140	308/18493	1.58223e-09	4.02962e-08	1.83206e-08	PTGS2/BCL2/BAX/CASP9/CASP3/RELA/FOS/CDKN1A/CAT/EP300/EGFR/AKT1/MDM2/HIF1A/HMGCR/TYR	16
BP	GO:0019915	lipid storage	9/140	66/18493	1.61795e-09	4.09434e-08	1.86148e-08	PPARG/IL6/CAV1/APOB/IL1B/PPARA/APOA1/NFKBIA/PLIN2	9
BP	GO:0048144	fibroblast proliferation	10/140	91/18493	1.7053e-09	4.26318e-08	1.93824e-08	ESR1/PPARG/CCNA2/JUN/BAX/CDKN1A/EGFR/FN1/GSTP1/PDGFA	10
BP	GO:0030099	myeloid cell differentiation	18/140	405/18493	1.70613e-09	4.26318e-08	1.93824e-08	PPARG/MAPK14/JUN/IL4/CASP9/CASP3/CASP8/PRKCA/VEGFA/FOS/STAT1/EP300/PPARGC1B/STAT3/MMP9/HIF1A/NFKBIA/JAK3	18
BP	GO:0071453	cellular response to oxygen levels	13/140	187/18493	1.78154e-09	4.42379e-08	2.01127e-08	PPARG/PTGS2/CCNA2/BCL2/VEGFA/CAV1/ICAM1/EP300/P4HB/AKT1/MDM2/HIF1A/FAS	13
BP	GO:1905952	regulation of lipid localization	12/140	152/18493	1.81316e-09	4.47433e-08	2.03425e-08	PPARG/PON1/IL6/APOB/AKT1/IL1B/PPARA/APOA1/NCOR1/SYK/NFKBIA/AGTR1	12
BP	GO:0009896	positive regulation of catabolic process	18/140	407/18493	1.84431e-09	4.5231e-08	2.05642e-08	ADRB2/GSK3B/IL4/BAX/LDLR/CAV1/CPT1A/KDR/AKT1/MAPK3/MDM2/HIF1A/IL1B/PPARA/ATM/INS/MAPK9/CDKN1B	18
BP	GO:0035094	response to nicotine	8/140	47/18493	2.16245e-09	5.24273e-08	2.38359e-08	SLC6A3/BCL2/CASP3/RELA/VCAM1/MAPK1/PPARA/KCNJ11	8
BP	GO:0001935	endothelial cell proliferation	13/140	190/18493	2.16413e-09	5.24273e-08	2.38359e-08	PPARG/JUN/PRKCA/VEGFA/STAT1/CAV1/KDR/STAT3/AKT1/HIF1A/CCL2/APOA1/AGTR1	13
BP	GO:0043401	steroid hormone mediated signaling pathway	13/140	191/18493	2.30732e-09	5.55575e-08	2.52591e-08	ESR1/AR/PPARG/RXRA/ESR2/PGR/TP63/RHOA/EP300/PPARGC1B/PPARA/NCOR1/NCOA1	13
BP	GO:0002791	regulation of peptide secretion	19/140	465/18493	2.3343e-09	5.58685e-08	2.54005e-08	NOS2/MAPK14/ACHE/OPRM1/PRKCA/IL6/CPT1A/EGFR/MAPK3/HIF1A/IL1B/FN1/HMGCR/INS/APOA1/CFTR/KCNJ11/SYK/F2R	19
BP	GO:0010001	glial cell differentiation	13/140	194/18493	2.78998e-09	6.63748e-08	3.01772e-08	PPARG/RELA/LDLR/RHOA/EGFR/STAT3/AKT1/MAPK3/MAPK1/ERBB2/GFAP/SOD1/GSTP1	13
BP	GO:1903706	regulation of hemopoiesis	18/140	418/18493	2.80785e-09	6.64023e-08	3.01897e-08	MAPK14/JUN/IL4/CASP8/PRKCA/FOS/STAT1/RHOA/EP300/PPARGC1B/STAT3/HIF1A/ERBB2/BTK/SYK/NFKBIA/SOD1/JAK3	18
BP	GO:0015718	monocarboxylic acid transport	12/140	158/18493	2.82487e-09	6.64096e-08	3.0193e-08	NOS2/PPARG/RXRA/NCOA2/CPT1A/AKT1/IL1B/PPARA/NCOR1/SYK/NCOA1/PLIN2	12
BP	GO:1901342	regulation of vasculature development	18/140	421/18493	3.14169e-09	7.34232e-08	3.33817e-08	PPARG/PTGS2/PRKCA/VEGFA/IL6/STAT1/SOD2/NOS3/RHOA/KDR/STAT3/HIF1A/ERBB2/IL1B/CXCL8/KLK3/MAP2K5/AGTR1	18
BP	GO:2001242	regulation of intrinsic apoptotic signaling pathway	12/140	161/18493	3.50114e-09	8.11202e-08	3.68811e-08	PTGS2/BCL2/BAX/CAV1/SOD2/P4HB/AKT1/MMP9/MDM2/HIF1A/INS/SOD1	12
BP	GO:0042391	regulation of membrane potential	18/140	424/18493	3.51188e-09	8.11202e-08	3.68811e-08	CHRM1/ADRA1A/ADRB2/GSK3B/JUN/KCNH2/SCN5A/HTR3A/CHRNA2/OPRM1/BCL2/BAX/CAV1/KDR/AKT1/CFTR/KCNJ11/SOD1	18
BP	GO:0050900	leukocyte migration	19/140	478/18493	3.66745e-09	8.42242e-08	3.82923e-08	MAPK14/VEGFA/IL6/CAV1/ICAM1/APOB/VCAM1/RHOA/F7/AKT1/MMP9/MAPK3/IL1B/CCL2/SELE/FN1/CXCL8/SYK/SELP	19
BP	GO:0007159	leukocyte cell-cell adhesion	16/140	327/18493	3.73839e-09	8.52951e-08	3.87792e-08	IL4/CASP3/IL6/CAV1/ICAM1/VCAM1/RHOA/AKT1/ERBB2/IL1B/CCL2/SELE/PPARA/SYK/SELP/JAK3	16
BP	GO:0016125	sterol metabolic process	12/140	162/18493	3.75702e-09	8.52951e-08	3.87792e-08	RXRA/IL4/PON1/LDLR/CAT/APOB/CYP21A2/HMGCR/APOA1/CFTR/SOD1/LEPR	12
BP	GO:0051403	stress-activated MAPK cascade	15/140	284/18493	4.22595e-09	9.49253e-08	4.31576e-08	MAPK14/VEGFA/IGF1R/EGFR/AKT1/MAPK3/MAPK1/IL1B/HMGCR/NCOR1/SYK/NCF1/FAS/MAPK9/GSTP1	15
BP	GO:0035994	response to muscle stretch	6/140	19/18493	4.22899e-09	9.49253e-08	4.31576e-08	MAPK14/JUN/RELA/FOS/RAF1/NFKBIA	6
BP	GO:1901215	negative regulation of neuron death	13/140	201/18493	4.29105e-09	9.57771e-08	4.35449e-08	GSK3B/JUN/BCL2/BAX/SOD2/RHOA/STAT3/AKT1/HIF1A/CCL2/PPARA/SOD1/F2R	13
BP	GO:0006937	regulation of muscle contraction	12/140	164/18493	4.31992e-09	9.5883e-08	4.3593e-08	PTGS2/ADRA1A/ADRB2/CHRM3/SCN5A/ADRA1B/CHRM2/CAV1/RHOA/SOD1/ACE2/F2R	12
BP	GO:0045765	regulation of angiogenesis	17/140	381/18493	4.71581e-09	1.04088e-07	4.73236e-08	PPARG/PTGS2/PRKCA/VEGFA/IL6/STAT1/NOS3/RHOA/KDR/STAT3/HIF1A/ERBB2/IL1B/CXCL8/KLK3/MAP2K5/AGTR1	17
BP	GO:0048638	regulation of developmental growth	16/140	334/18493	5.05697e-09	1.11002e-07	5.04668e-08	AR/SLC6A3/ADRB2/SLC6A4/MAPK14/GSK3B/BCL2/MAP2/VEGFA/GH1/GHR/STAT3/AKT1/FN1/PPARA/SOD1	16
BP	GO:0070374	positive regulation of ERK1 and ERK2 cascade	14/140	245/18493	5.24296e-09	1.1435e-07	5.1989e-08	ADRA1A/JUN/OPRM1/PRKCA/IGF1R/ICAM1/KDR/EGFR/MAPK3/ERBB2/CCL2/HMGCR/PDGFA/F2R	14
BP	GO:0042136	neurotransmitter biosynthetic process	10/140	102/18493	5.26707e-09	1.1435e-07	5.1989e-08	NOS2/PTGS2/SLC6A3/SLC6A4/ACHE/CAV1/ICAM1/NOS3/AKT1/IL1B	10
BP	GO:0071229	cellular response to acid chemical	13/140	206/18493	5.77583e-09	1.24714e-07	5.67009e-08	PPARG/SLC6A4/VEGFA/LDLR/APOB/CPT1A/KDR/EGFR/AKT1/ATM/PTGER2/PTGFR/MMP2	13
BP	GO:0048872	homeostasis of number of cells	14/140	248/18493	6.12697e-09	1.31581e-07	5.98229e-08	MAPK14/BCL2/BAX/CASP3/VEGFA/IL6/STAT1/NOS3/STAT3/AKT1/HIF1A/SOD1/JAK3/F2R	14
BP	GO:0030193	regulation of blood coagulation	9/140	77/18493	6.5729e-09	1.39648e-07	6.34906e-08	PRKCA/CAV1/NOS3/F7/SYK/PLAT/SELP/PDGFA/F2R	9
BP	GO:1900046	regulation of hemostasis	9/140	77/18493	6.5729e-09	1.39648e-07	6.34906e-08	PRKCA/CAV1/NOS3/F7/SYK/PLAT/SELP/PDGFA/F2R	9
BP	GO:0001659	temperature homeostasis	12/140	171/18493	6.93869e-09	1.45555e-07	6.61764e-08	PTGS2/ADRB2/ACHE/IL4/VEGFA/IGF1R/CAV1/PPARGC1B/STAT3/IL1B/SYK/LEPR	12
BP	GO:0071466	cellular response to xenobiotic stimulus	12/140	171/18493	6.93869e-09	1.45555e-07	6.61764e-08	PTGS1/CCNA2/OPRM1/CASP9/CYP3A4/ICAM1/AHR/GHR/EGFR/UGT1A1/CHEK2/GSTP1	12
BP	GO:0006939	smooth muscle contraction	10/140	105/18493	6.99749e-09	1.45555e-07	6.61764e-08	PTGS2/ADRA1A/ADRB2/CHRM3/ADRA1B/CHRM2/CAV1/RHOA/SOD1/F2R	10
BP	GO:0043467	regulation of generation of precursor metabolites and energy	10/140	105/18493	6.99749e-09	1.45555e-07	6.61764e-08	NOS2/GSK3B/RHOA/STAT3/AKT1/HIF1A/PPARA/INS/NCOR1/GCKR	10
BP	GO:0043279	response to alkaloid	10/140	106/18493	7.67703e-09	1.58742e-07	7.21718e-08	PPARG/SLC6A3/CCNA2/HTR3A/OPRM1/CASP3/RELA/ICAM1/RAD51/MDM2	10
BP	GO:0002526	acute inflammatory response	13/140	211/18493	7.71137e-09	1.58742e-07	7.21718e-08	PPARG/PTGS2/OPRM1/IL6/ICAM1/VCAM1/STAT3/IL1B/FN1/BTK/UGT1A1/INS/GSTP1	13
BP	GO:0001505	regulation of neurotransmitter levels	16/140	346/18493	8.34533e-09	1.70907e-07	7.77026e-08	NOS2/PTGS2/ADRA1A/SLC6A3/SLC6A4/GSK3B/MAOB/ACHE/CHRM2/CAV1/ICAM1/NOS3/AKT1/IL1B/GFAP/MAOA	16
BP	GO:0001936	regulation of endothelial cell proliferation	12/140	175/18493	9.0081e-09	1.83534e-07	8.34435e-08	PPARG/JUN/PRKCA/VEGFA/STAT1/CAV1/KDR/STAT3/AKT1/HIF1A/CCL2/AGTR1	12
BP	GO:0023061	signal release	18/140	453/18493	9.83886e-09	1.99438e-07	9.06739e-08	NOS2/ADRA1A/GSK3B/CHRM2/OPRM1/PRKCA/IL6/CPT1A/EGFR/RAF1/HIF1A/IL1B/HMGCR/BTK/INS/CFTR/KCNJ11/AGTR1	18
BP	GO:0070663	regulation of leukocyte proliferation	13/140	216/18493	1.02161e-08	2.06033e-07	9.36725e-08	IL4/BCL2/CASP3/IL6/VCAM1/AHR/ERBB2/IL1B/BTK/ATM/SYK/GSTP1/JAK3	13
BP	GO:1901216	positive regulation of neuron death	9/140	81/18493	1.03613e-08	2.07906e-07	9.45241e-08	GSK3B/JUN/BAX/CASP9/CASP3/CASP8/FOS/RHOA/ATM	9
BP	GO:0038083	peptidyl-tyrosine autophosphorylation	7/140	37/18493	1.04374e-08	2.07945e-07	9.45416e-08	VEGFA/IGF1R/CAV1/KDR/EGFR/MAPK3/BTK	7
BP	GO:0051222	positive regulation of protein transport	17/140	402/18493	1.04679e-08	2.07945e-07	9.45416e-08	CHRM1/PTGS2/MAPK14/GSK3B/ACHE/IL6/EGFR/MAPK3/MAPK1/MDM2/HIF1A/ERBB2/IL1B/INS/CFTR/SYK/F2R	17
BP	GO:0062013	positive regulation of small molecule metabolic process	11/140	142/18493	1.07851e-08	2.13181e-07	9.69221e-08	NOS2/PPARG/PTGS2/NOS3/CPT1A/STAT3/AKT1/HIF1A/IL1B/PPARA/INS	11
BP	GO:0050818	regulation of coagulation	9/140	82/18493	1.15646e-08	2.27456e-07	1.03412e-07	PRKCA/CAV1/NOS3/F7/SYK/PLAT/SELP/PDGFA/F2R	9
BP	GO:0008203	cholesterol metabolic process	11/140	144/18493	1.24888e-08	2.44424e-07	1.11127e-07	RXRA/IL4/PON1/LDLR/CAT/APOB/HMGCR/APOA1/CFTR/SOD1/LEPR	11
BP	GO:0043534	blood vessel endothelial cell migration	12/140	182/18493	1.39988e-08	2.72633e-07	1.23952e-07	PPARG/PTGS2/ATP5F1B/PRKCA/VEGFA/NOS3/RHOA/KDR/AKT1/HIF1A/MAP2K5/APOA1	12
BP	GO:0010212	response to ionizing radiation	11/140	146/18493	1.44287e-08	2.79636e-07	1.27136e-07	MAPK14/BCL2/BAX/CASP3/CDKN1A/ICAM1/VCAM1/RAD51/MDM2/CHEK2/ATM	11
BP	GO:0009743	response to carbohydrate	13/140	223/18493	1.49605e-08	2.88535e-07	1.31182e-07	PTGS2/CASP3/CAT/ICAM1/APOB/RHOA/RAF1/HIF1A/HMGCR/CFTR/GCKR/KCNJ11/GSTP1	13
BP	GO:0007259	JAK-STAT cascade	11/140	147/18493	1.54959e-08	2.97417e-07	1.3522e-07	IL4/IL6/STAT1/CAV1/GH1/GHR/STAT3/CCL2/AKR1B1/JAK3/F2R	11
BP	GO:0001558	regulation of cell growth	17/140	416/18493	1.73341e-08	3.31098e-07	1.50533e-07	PPARG/ESR2/GSK3B/BCL2/MAP2/VEGFA/CDKN1A/RHOA/EGFR/AKT1/ERBB2/FN1/PPARA/INS/MAP2K5/AGTR1/CDKN1B	17
BP	GO:1903829	positive regulation of cellular protein localization	15/140	318/18493	1.9308e-08	3.67037e-07	1.66873e-07	CHRM1/PTGS2/MAPK14/GSK3B/BCL2/CASP8/TP63/EGFR/AKT1/MAPK1/MDM2/ERBB2/IL1B/INS/KCNJ11	15
BP	GO:0031669	cellular response to nutrient levels	13/140	228/18493	1.94829e-08	3.674e-07	1.67037e-07	PPARG/PTGS2/JUN/BCL2/CDKN1A/ICAM1/MAPK3/MAPK1/MDM2/CYP24A1/NCOA1/SOD1/FAS	13
BP	GO:1904705	regulation of vascular smooth muscle cell proliferation	9/140	87/18493	1.96045e-08	3.674e-07	1.67037e-07	PPARG/JUN/CDKN1A/SOD2/MMP9/MDM2/MMP2/GSTP1/CDKN1B	9
BP	GO:1990874	vascular smooth muscle cell proliferation	9/140	87/18493	1.96045e-08	3.674e-07	1.67037e-07	PPARG/JUN/CDKN1A/SOD2/MMP9/MDM2/MMP2/GSTP1/CDKN1B	9
BP	GO:0097696	STAT cascade	11/140	151/18493	2.0504e-08	3.82453e-07	1.73881e-07	IL4/IL6/STAT1/CAV1/GH1/GHR/STAT3/CCL2/AKR1B1/JAK3/F2R	11
BP	GO:0051402	neuron apoptotic process	13/140	230/18493	2.16135e-08	4.01264e-07	1.82434e-07	JUN/BCL2/BAX/CASP9/CASP3/TP63/SOD2/RHOA/HIF1A/CCL2/ATM/SOD1/F2R	13
BP	GO:0046660	female sex differentiation	10/140	118/18493	2.17487e-08	4.01897e-07	1.82721e-07	ESR1/PGR/BCL2/BAX/CASP3/VEGFA/TP63/ICAM1/NOS3/SOD1	10
BP	GO:0070555	response to interleukin-1	11/140	152/18493	2.19622e-08	4.03961e-07	1.8366e-07	PRKCA/RELA/IL6/ICAM1/MAPK3/HIF1A/IL1B/CCL2/SELE/CXCL8/NFKBIA	11
BP	GO:0042593	glucose homeostasis	13/140	233/18493	2.52053e-08	4.61478e-07	2.0981e-07	PPARG/ADRA1B/IGF1R/ICAM1/STAT3/AKT1/RAF1/HIF1A/HMGCR/INS/CFTR/KCNJ11/LEPR	13
BP	GO:0031349	positive regulation of defense response	17/140	427/18493	2.54017e-08	4.6294e-07	2.10475e-07	ESR1/PTGS2/CASP8/RELA/IL6/LDLR/CAV1/APOB/EP300/EGFR/MAPK3/RAF1/IL1B/BTK/SYK/NFKBIA/AGTR1	17
BP	GO:0022612	gland morphogenesis	10/140	120/18493	2.55727e-08	4.63928e-07	2.10924e-07	ESR1/AR/RXRA/PGR/BCL2/BAX/TP63/CAV1/EGFR/PDGFA	10
BP	GO:0042176	regulation of protein catabolic process	16/140	375/18493	2.58345e-08	4.66548e-07	2.12115e-07	NOS2/GSK3B/RELA/LDLR/CAV1/EGFR/AKT1/MDM2/TIMP1/IL1B/GFAP/CHEK2/INS/TIMP2/MAPK9/CDKN1B	16
BP	GO:0033500	carbohydrate homeostasis	13/140	234/18493	2.65171e-08	4.76708e-07	2.16734e-07	PPARG/ADRA1B/IGF1R/ICAM1/STAT3/AKT1/RAF1/HIF1A/HMGCR/INS/CFTR/KCNJ11/LEPR	13
BP	GO:0071242	cellular response to ammonium ion	8/140	64/18493	2.73195e-08	4.88921e-07	2.22287e-07	CHRM1/CCNA2/CHRM3/CHRM2/OPRM1/CASP3/MAPK3/MAPK1	8
BP	GO:0032872	regulation of stress-activated MAPK cascade	13/140	235/18493	2.78902e-08	4.94678e-07	2.24904e-07	VEGFA/IGF1R/EGFR/AKT1/MAPK3/MAPK1/IL1B/HMGCR/NCOR1/SYK/NCF1/FAS/GSTP1	13
BP	GO:0097237	cellular response to toxic substance	13/140	235/18493	2.78902e-08	4.94678e-07	2.24904e-07	PTGS1/PTGS2/RELA/IL6/CAT/SOD2/NOS3/KDR/MDM2/UGT1A1/KCNJ11/SOD1/GSTP1	13
BP	GO:0016049	cell growth	18/140	485/18493	2.8055e-08	4.95389e-07	2.25227e-07	PPARG/ADRA1A/ESR2/GSK3B/BCL2/MAP2/VEGFA/CDKN1A/RHOA/EGFR/AKT1/ERBB2/FN1/PPARA/INS/MAP2K5/AGTR1/CDKN1B	18
BP	GO:0045639	positive regulation of myeloid cell differentiation	9/140	91/18493	2.9201e-08	5.13343e-07	2.3339e-07	MAPK14/JUN/CASP8/PRKCA/FOS/STAT1/PPARGC1B/STAT3/HIF1A	9
BP	GO:0032368	regulation of lipid transport	10/140	122/18493	2.99787e-08	5.24694e-07	2.38551e-07	PPARG/PON1/AKT1/IL1B/PPARA/APOA1/NCOR1/SYK/NFKBIA/AGTR1	10
BP	GO:0070302	regulation of stress-activated protein kinase signaling cascade	13/140	237/18493	3.08306e-08	5.37236e-07	2.44253e-07	VEGFA/IGF1R/EGFR/AKT1/MAPK3/MAPK1/IL1B/HMGCR/NCOR1/SYK/NCF1/FAS/GSTP1	13
BP	GO:0070661	leukocyte proliferation	14/140	283/18493	3.25712e-08	5.65088e-07	2.56916e-07	IL4/BCL2/BAX/CASP3/IL6/VCAM1/AHR/ERBB2/IL1B/BTK/ATM/SYK/GSTP1/JAK3	14
BP	GO:0043535	regulation of blood vessel endothelial cell migration	11/140	158/18493	3.28206e-08	5.6694e-07	2.57758e-07	PPARG/PTGS2/ATP5F1B/PRKCA/VEGFA/NOS3/RHOA/KDR/AKT1/HIF1A/MAP2K5	11
BP	GO:0010632	regulation of epithelial cell migration	14/140	284/18493	3.40409e-08	5.85474e-07	2.66185e-07	PPARG/PTGS2/JUN/IL4/ATP5F1B/PRKCA/VEGFA/NOS3/RHOA/KDR/AKT1/MMP9/HIF1A/MAP2K5	14
BP	GO:0015908	fatty acid transport	9/140	93/18493	3.53803e-08	6.05887e-07	2.75465e-07	NOS2/PPARG/CPT1A/AKT1/IL1B/PPARA/NCOR1/SYK/PLIN2	9
BP	GO:0009755	hormone-mediated signaling pathway	13/140	240/18493	3.57671e-08	6.09883e-07	2.77282e-07	ESR1/AR/PPARG/RXRA/ESR2/PGR/TP63/RHOA/EP300/PPARGC1B/PPARA/NCOR1/NCOA1	13
BP	GO:0061614	pri-miRNA transcription by RNA polymerase II	7/140	44/18493	3.71719e-08	6.31127e-07	2.86941e-07	PPARG/JUN/RELA/FOS/STAT3/HIF1A/PPARA	7
BP	GO:0051051	negative regulation of transport	18/140	495/18493	3.82589e-08	6.4682e-07	2.94075e-07	PTGS2/MAOB/PKIA/KCNH2/OPRM1/BCL2/CAV1/ICAM1/NOS3/AKT1/MMP9/IL1B/FN1/HMGCR/INS/APOA1/KCNJ11/F2R	18
BP	GO:0009895	negative regulation of catabolic process	14/140	287/18493	3.8818e-08	6.51727e-07	2.96306e-07	NOS2/ADRA1A/MAPK14/BCL2/RELA/EGFR/STAT3/AKT1/TIMP1/IL1B/PPARA/INS/TIMP2/LEPR	14
BP	GO:1900542	regulation of purine nucleotide metabolic process	9/140	94/18493	3.88773e-08	6.51727e-07	2.96306e-07	NOS2/NOS3/RHOA/STAT3/HIF1A/PPARA/INS/NCOR1/GCKR	9
BP	GO:0034284	response to monosaccharide	12/140	201/18493	4.22762e-08	7.05728e-07	3.20858e-07	PTGS2/CASP3/CAT/ICAM1/RHOA/RAF1/HIF1A/HMGCR/CFTR/GCKR/KCNJ11/GSTP1	12
BP	GO:0008631	intrinsic apoptotic signaling pathway in response to oxidative stress	7/140	45/18493	4.37428e-08	7.27155e-07	3.30599e-07	BCL2/SOD2/P4HB/AKT1/HIF1A/INS/SOD1	7
BP	GO:0043523	regulation of neuron apoptotic process	12/140	202/18493	4.46584e-08	7.39283e-07	3.36113e-07	JUN/BCL2/BAX/CASP9/CASP3/SOD2/RHOA/HIF1A/CCL2/ATM/SOD1/F2R	12
BP	GO:0050730	regulation of peptidyl-tyrosine phosphorylation	13/140	245/18493	4.55968e-08	7.51685e-07	3.41752e-07	ADRA1A/IL4/VEGFA/IL6/CAV1/ICAM1/GH1/GHR/EGFR/STAT3/SYK/NCF1/PDGFA	13
BP	GO:0120162	NA	9/140	96/18493	4.67868e-08	7.68116e-07	3.49222e-07	ADRB2/ACHE/IL4/VEGFA/IGF1R/CAV1/PPARGC1B/SYK/LEPR	9
BP	GO:0006801	superoxide metabolic process	8/140	69/18493	4.99951e-08	8.17409e-07	3.71633e-07	NOS2/SOD2/NOS3/EGFR/SYK/NCF1/SOD1/GSTP1	8
BP	GO:1903037	regulation of leukocyte cell-cell adhesion	14/140	293/18493	5.02369e-08	8.17996e-07	3.719e-07	IL4/CASP3/IL6/CAV1/ICAM1/VCAM1/RHOA/AKT1/ERBB2/IL1B/CCL2/PPARA/SYK/JAK3	14
BP	GO:0042326	negative regulation of phosphorylation	17/140	448/18493	5.10212e-08	8.27377e-07	3.76165e-07	PKIA/JUN/BAX/CASP3/CDKN1A/IGF1R/CAV1/RHOA/STAT3/AKT1/IL1B/HMGCR/PPARA/NCOR1/GCKR/GSTP1/CDKN1B	17
BP	GO:0050670	regulation of lymphocyte proliferation	12/140	205/18493	5.25439e-08	8.48605e-07	3.85816e-07	IL4/BCL2/CASP3/IL6/VCAM1/AHR/ERBB2/IL1B/BTK/ATM/SYK/JAK3	12
BP	GO:0030098	lymphocyte differentiation	15/140	344/18493	5.45157e-08	8.76887e-07	3.98675e-07	IL4/BCL2/BAX/IL6/VCAM1/RHOA/EP300/STAT3/ERBB2/BTK/ATM/SYK/SOD1/JAK3/LEPR	15
BP	GO:0032944	regulation of mononuclear cell proliferation	12/140	206/18493	5.54367e-08	8.84284e-07	4.02038e-07	IL4/BCL2/CASP3/IL6/VCAM1/AHR/ERBB2/IL1B/BTK/ATM/SYK/JAK3	12
BP	GO:0006140	regulation of nucleotide metabolic process	9/140	98/18493	5.60661e-08	8.84284e-07	4.02038e-07	NOS2/NOS3/RHOA/STAT3/HIF1A/PPARA/INS/NCOR1/GCKR	9
BP	GO:0008585	female gonad development	9/140	98/18493	5.60661e-08	8.84284e-07	4.02038e-07	ESR1/PGR/BCL2/BAX/CASP3/VEGFA/ICAM1/NOS3/SOD1	9
BP	GO:0051591	response to cAMP	9/140	98/18493	5.60661e-08	8.84284e-07	4.02038e-07	SLC6A3/JUN/RELA/FOS/STAT1/AHR/PPARGC1B/CFTR/TYR	9
BP	GO:0014068	positive regulation of phosphatidylinositol 3-kinase signaling	8/140	70/18493	5.60885e-08	8.84284e-07	4.02038e-07	CAT/GH1/KDR/INS/NCF1/SELP/PDGFA/F2R	8
BP	GO:0010631	epithelial cell migration	15/140	346/18493	5.88177e-08	9.23647e-07	4.19934e-07	PPARG/PTGS2/JUN/IL4/ATP5F1B/PRKCA/VEGFA/NOS3/RHOA/KDR/AKT1/MMP9/HIF1A/MAP2K5/APOA1	15
BP	GO:0006953	acute-phase response	7/140	47/18493	5.98637e-08	9.327e-07	4.2405e-07	PTGS2/IL6/STAT3/IL1B/FN1/UGT1A1/INS	7
BP	GO:0150076	NA	7/140	47/18493	5.98637e-08	9.327e-07	4.2405e-07	JUN/IL6/LDLR/EGFR/MMP9/IL1B/ATM	7
BP	GO:0038034	signal transduction in absence of ligand	8/140	71/18493	6.28105e-08	9.70996e-07	4.41461e-07	GSK3B/BCL2/BAX/CASP9/CASP3/AKT1/IL1B/MAP2K5	8
BP	GO:0097192	extrinsic apoptotic signaling pathway in absence of ligand	8/140	71/18493	6.28105e-08	9.70996e-07	4.41461e-07	GSK3B/BCL2/BAX/CASP9/CASP3/AKT1/IL1B/MAP2K5	8
BP	GO:0006066	alcohol metabolic process	15/140	348/18493	6.3426e-08	9.76711e-07	4.4406e-07	RXRA/IL4/PON1/LDLR/CAT/CYP3A4/APOB/IL1B/HMGCR/AKR1B1/APOA1/CFTR/SOD1/LEPR/ALDH2	15
BP	GO:0090132	epithelium migration	15/140	349/18493	6.5851e-08	1.00637e-06	4.57544e-07	PPARG/PTGS2/JUN/IL4/ATP5F1B/PRKCA/VEGFA/NOS3/RHOA/KDR/AKT1/MMP9/HIF1A/MAP2K5/APOA1	15
BP	GO:0003012	muscle system process	17/140	456/18493	6.58586e-08	1.00637e-06	4.57544e-07	PTGS2/ADRA1A/ADRB2/CHRM3/KCNH2/SCN5A/ADRA1B/CHRM2/PRKCA/CAV1/NOS3/RHOA/IL1B/PPARA/SOD1/ACE2/F2R	17
BP	GO:1902175	regulation of oxidative stress-induced intrinsic apoptotic signaling pathway	6/140	29/18493	6.9573e-08	1.05208e-06	4.78324e-07	SOD2/P4HB/AKT1/HIF1A/INS/SOD1	6
BP	GO:0045933	positive regulation of muscle contraction	7/140	48/18493	6.96441e-08	1.05208e-06	4.78324e-07	PTGS2/ADRA1A/CHRM3/ADRA1B/RHOA/ACE2/F2R	7
BP	GO:0050999	regulation of nitric-oxide synthase activity	7/140	48/18493	6.96441e-08	1.05208e-06	4.78324e-07	CAV1/NOS3/EGFR/AKT1/HIF1A/IL1B/INS	7
BP	GO:0061041	regulation of wound healing	10/140	134/18493	7.34449e-08	1.10529e-06	5.02518e-07	PRKCA/CAV1/NOS3/F7/HMGCR/SYK/PLAT/SELP/PDGFA/F2R	10
BP	GO:0015711	organic anion transport	17/140	460/18493	7.46711e-08	1.1195e-06	5.0898e-07	NOS2/PPARG/RXRA/NCOA2/LDLR/MTTP/CPT1A/AKT1/IL1B/PPARA/APOA1/CFTR/NCOR1/SYK/NCOA1/ACE2/PLIN2	17
BP	GO:0043627	response to estrogen	8/140	73/18493	7.83565e-08	1.16596e-06	5.301e-07	ESR1/PPARG/CAV1/EP300/F7/MAPK1/MDM2/APOA1	8
BP	GO:1900371	regulation of purine nucleotide biosynthetic process	8/140	73/18493	7.83565e-08	1.16596e-06	5.301e-07	NOS2/NOS3/STAT3/HIF1A/PPARA/INS/NCOR1/GCKR	8
BP	GO:0090130	tissue migration	15/140	355/18493	8.22573e-08	1.21943e-06	5.54413e-07	PPARG/PTGS2/JUN/IL4/ATP5F1B/PRKCA/VEGFA/NOS3/RHOA/KDR/AKT1/MMP9/HIF1A/MAP2K5/APOA1	15
BP	GO:0046879	hormone secretion	14/140	306/18493	8.603e-08	1.26967e-06	5.77252e-07	NOS2/PRKCA/IL6/CPT1A/EGFR/RAF1/HIF1A/IL1B/HMGCR/BTK/INS/CFTR/KCNJ11/AGTR1	14
BP	GO:0010743	regulation of macrophage derived foam cell differentiation	6/140	30/18493	8.6427e-08	1.26967e-06	5.77252e-07	PPARG/APOB/PPARA/NFKBIA/MAPK9/AGTR1	6
BP	GO:0046545	development of primary female sexual characteristics	9/140	103/18493	8.66046e-08	1.26967e-06	5.77252e-07	ESR1/PGR/BCL2/BAX/CASP3/VEGFA/ICAM1/NOS3/SOD1	9
BP	GO:0030808	regulation of nucleotide biosynthetic process	8/140	74/18493	8.72979e-08	1.27513e-06	5.79734e-07	NOS2/NOS3/STAT3/HIF1A/PPARA/INS/NCOR1/GCKR	8
BP	GO:0045834	positive regulation of lipid metabolic process	10/140	138/18493	9.70527e-08	1.41242e-06	6.42153e-07	PPARG/PTGS2/LDLR/CPT1A/AKT1/IL1B/PPARA/INS/APOA1/AGTR1	10
BP	GO:0006091	generation of precursor metabolites and energy	17/140	471/18493	1.04757e-07	1.51897e-06	6.90597e-07	NOS2/GSK3B/MAOB/ATP5F1B/CAT/RHOA/STAT3/AKT1/HIF1A/PPARA/INS/AKR1B1/NCOR1/GCKR/NCF1/LEPR/ALDH2	17
BP	GO:0051249	regulation of lymphocyte activation	17/140	472/18493	1.07979e-07	1.56e-06	7.09249e-07	IL4/BCL2/CASP3/IL6/CAV1/VCAM1/AHR/RHOA/AKT1/ERBB2/IL1B/CCL2/BTK/ATM/SYK/SOD1/JAK3	17
BP	GO:0046651	lymphocyte proliferation	13/140	264/18493	1.09123e-07	1.57081e-06	7.14167e-07	IL4/BCL2/BAX/CASP3/IL6/VCAM1/AHR/ERBB2/IL1B/BTK/ATM/SYK/JAK3	13
BP	GO:0030879	mammary gland development	10/140	141/18493	1.18909e-07	1.70222e-06	7.73911e-07	ESR1/AR/SLC6A3/PGR/BAX/VEGFA/CAV1/AKT1/MAPK1/HIF1A	10
BP	GO:0032943	mononuclear cell proliferation	13/140	266/18493	1.19108e-07	1.70222e-06	7.73911e-07	IL4/BCL2/BAX/CASP3/IL6/VCAM1/AHR/ERBB2/IL1B/BTK/ATM/SYK/JAK3	13
BP	GO:0007566	embryo implantation	7/140	52/18493	1.23395e-07	1.75716e-06	7.98888e-07	PTGS2/RXRA/MMP9/TIMP1/IL1B/MMP2/SOD1	7
BP	GO:0045927	positive regulation of growth	13/140	267/18493	1.24403e-07	1.76519e-06	8.02538e-07	SLC6A3/MAPK14/BCL2/VEGFA/RHOA/GH1/GHR/EGFR/AKT1/ERBB2/FN1/INS/MAP2K5	13
BP	GO:0002685	regulation of leukocyte migration	11/140	180/18493	1.24986e-07	1.76715e-06	8.03432e-07	MAPK14/VEGFA/IL6/ICAM1/RHOA/F7/AKT1/MAPK3/CCL2/CXCL8/SELP	11
BP	GO:0030518	intracellular steroid hormone receptor signaling pathway	10/140	142/18493	1.27101e-07	1.79068e-06	8.14127e-07	ESR1/AR/ESR2/PGR/TP63/RHOA/EP300/PPARGC1B/NCOR1/NCOA1	10
BP	GO:0009914	hormone transport	14/140	316/18493	1.27791e-07	1.79405e-06	8.15659e-07	NOS2/PRKCA/IL6/CPT1A/EGFR/RAF1/HIF1A/IL1B/HMGCR/BTK/INS/CFTR/KCNJ11/AGTR1	14
BP	GO:0045987	positive regulation of smooth muscle contraction	6/140	32/18493	1.3027e-07	1.82241e-06	8.28554e-07	PTGS2/ADRA1A/CHRM3/ADRA1B/RHOA/F2R	6
BP	GO:0031100	animal organ regeneration	8/140	78/18493	1.32403e-07	1.84574e-06	8.39162e-07	PPARG/CCNA2/CDKN1A/F7/EGFR/UGT1A1/APOA1/GSTP1	8
BP	GO:0006631	fatty acid metabolic process	15/140	369/18493	1.35885e-07	1.88109e-06	8.55232e-07	PTGS1/PPARG/PTGS2/MAPK14/PON1/CYP3A4/CAV1/CPT1A/GHR/AKT1/MAPK3/PPARA/INS/LTA4H/GSTP1	15
BP	GO:0051098	regulation of binding	15/140	369/18493	1.35885e-07	1.88109e-06	8.55232e-07	PPARG/ADRB2/GSK3B/JUN/BCL2/BAX/PON1/MAP2/CAV1/EP300/AKT1/MMP9/MAPK3/PPARA/NFKBIA	15
BP	GO:0043536	positive regulation of blood vessel endothelial cell migration	8/140	79/18493	1.46389e-07	2.01945e-06	9.18138e-07	PTGS2/ATP5F1B/PRKCA/VEGFA/NOS3/KDR/AKT1/HIF1A	8
BP	GO:0009408	response to heat	10/140	145/18493	1.5473e-07	2.12714e-06	9.671e-07	PTGS2/GSK3B/CDKN1A/NOS3/EP300/AKT1/MAPK3/MAPK1/ATM/SOD1	10
BP	GO:0043112	receptor metabolic process	11/140	184/18493	1.5621e-07	2.14008e-06	9.72983e-07	PPARG/ACHE/VEGFA/CAV1/ECE1/HIF1A/SELE/CXCL8/PPARA/SYK/ACE2	11
BP	GO:0071312	cellular response to alkaloid	6/140	33/18493	1.58232e-07	2.16033e-06	9.82191e-07	CCNA2/OPRM1/CASP3/ICAM1/RAD51/MDM2	6
BP	GO:0001655	urogenital system development	14/140	322/18493	1.60892e-07	2.18913e-06	9.95281e-07	ESR1/AR/RXRA/BCL2/BAX/CASP9/VEGFA/TP63/CAT/STAT1/AKR1B1/AGTR1/PDGFA/CDKN1B	14
BP	GO:0002262	myeloid cell homeostasis	10/140	146/18493	1.65047e-07	2.23799e-06	1.0175e-06	MAPK14/BAX/CASP3/VEGFA/IL6/STAT1/STAT3/HIF1A/SOD1/JAK3	10
BP	GO:0051348	negative regulation of transferase activity	13/140	274/18493	1.67786e-07	2.2674e-06	1.03087e-06	PPARG/GSK3B/PKIA/CASP3/CDKN1A/IGF1R/CAV1/AKT1/IL1B/HMGCR/GCKR/GSTP1/CDKN1B	13
BP	GO:0048146	positive regulation of fibroblast proliferation	7/140	55/18493	1.83664e-07	2.4652e-06	1.1208e-06	ESR1/CCNA2/JUN/CDKN1A/EGFR/FN1/PDGFA	7
BP	GO:0071398	cellular response to fatty acid	7/140	55/18493	1.83664e-07	2.4652e-06	1.1208e-06	PPARG/LDLR/APOB/CPT1A/AKT1/PTGER2/PTGFR	7
BP	GO:0031099	regeneration	11/140	188/18493	1.94164e-07	2.59735e-06	1.18088e-06	PPARG/CCNA2/JUN/BCL2/CDKN1A/F7/EGFR/GFAP/UGT1A1/APOA1/GSTP1	11
BP	GO:2000134	negative regulation of G1/S transition of mitotic cell cycle	9/140	114/18493	2.08498e-07	2.77159e-06	1.2601e-06	BCL2/BAX/CDKN1A/EP300/MDM2/CCL2/CHEK2/ATM/CDKN1B	9
BP	GO:0006977	DNA damage response, signal transduction by p53 class mediator resulting in cell cycle arrest	7/140	56/18493	2.08584e-07	2.77159e-06	1.2601e-06	BAX/CDKN1A/EP300/MDM2/CHEK2/ATM/CDKN1B	7
BP	GO:0072431	signal transduction involved in mitotic G1 DNA damage checkpoint	7/140	57/18493	2.36293e-07	3.11753e-06	1.41738e-06	BAX/CDKN1A/EP300/MDM2/CHEK2/ATM/CDKN1B	7
BP	GO:1902400	intracellular signal transduction involved in G1 DNA damage checkpoint	7/140	57/18493	2.36293e-07	3.11753e-06	1.41738e-06	BAX/CDKN1A/EP300/MDM2/CHEK2/ATM/CDKN1B	7
BP	GO:0097306	cellular response to alcohol	8/140	84/18493	2.36973e-07	3.11753e-06	1.41738e-06	PPARG/AHR/RAD51/AKT1/UGT1A1/CFTR/PTGER2/PTGFR	8
BP	GO:0034764	positive regulation of transmembrane transport	11/140	192/18493	2.40073e-07	3.14473e-06	1.42974e-06	ADRB2/MAPK14/KCNH2/HTR3A/BAX/GH1/AKT1/INS/CFTR/KCNJ11/F2R	11
BP	GO:0030168	platelet activation	10/140	152/18493	2.40624e-07	3.14473e-06	1.42974e-06	PRKCA/IL6/NOS3/MAPK3/MAPK1/RAF1/SYK/SELP/PDGFA/F2R	10
BP	GO:0006694	steroid biosynthetic process	11/140	193/18493	2.52954e-07	3.29503e-06	1.49808e-06	HSD3B2/HSD3B1/CYP3A4/APOB/CYP21A2/IL1B/HMGCR/AKR1B1/APOA1/CFTR/SOD1	11
BP	GO:0060416	response to growth hormone	6/140	36/18493	2.73128e-07	3.54621e-06	1.61228e-06	GH1/GHR/F7/STAT3/AKT1/JAK3	6
BP	GO:0035265	organ growth	11/140	195/18493	2.80565e-07	3.63089e-06	1.65078e-06	ESR1/AR/RXRA/ADRA1A/SLC6A4/MAPK14/BCL2/AKT1/PPARA/SOD1/LEPR	11
BP	GO:0005996	monosaccharide metabolic process	13/140	287/18493	2.85735e-07	3.6858e-06	1.67574e-06	MAPK14/GSK3B/NCOA2/CPT1A/AKT1/UGT1A1/PPARA/INS/AKR1B1/GCKR/KCNJ11/GLB1/LEPR	13
BP	GO:0072413	signal transduction involved in mitotic cell cycle checkpoint	7/140	59/18493	3.01084e-07	3.84632e-06	1.74872e-06	BAX/CDKN1A/EP300/MDM2/CHEK2/ATM/CDKN1B	7
BP	GO:1902402	signal transduction involved in mitotic DNA damage checkpoint	7/140	59/18493	3.01084e-07	3.84632e-06	1.74872e-06	BAX/CDKN1A/EP300/MDM2/CHEK2/ATM/CDKN1B	7
BP	GO:1902403	signal transduction involved in mitotic DNA integrity checkpoint	7/140	59/18493	3.01084e-07	3.84632e-06	1.74872e-06	BAX/CDKN1A/EP300/MDM2/CHEK2/ATM/CDKN1B	7
BP	GO:1902893	regulation of pri-miRNA transcription by RNA polymerase II	6/140	37/18493	3.23972e-07	4.12545e-06	1.87563e-06	JUN/RELA/FOS/STAT3/HIF1A/PPARA	6
BP	GO:0060135	maternal process involved in female pregnancy	7/140	60/18493	3.3871e-07	4.29935e-06	1.95469e-06	ESR1/AR/PTGS2/RXRA/PGR/AKT1/AKR1B1	7
BP	GO:0006919	activation of cysteine-type endopeptidase activity involved in apoptotic process	8/140	88/18493	3.40631e-07	4.30996e-06	1.95951e-06	PPARG/BAX/CASP9/CASP3/CASP8/TNFSF15/FAS/F2R	8
BP	GO:0002687	positive regulation of leukocyte migration	9/140	121/18493	3.47499e-07	4.34328e-06	1.97466e-06	MAPK14/VEGFA/IL6/ICAM1/RHOA/F7/MAPK3/CXCL8/SELP	9
BP	GO:0008637	apoptotic mitochondrial changes	9/140	121/18493	3.47499e-07	4.34328e-06	1.97466e-06	GSK3B/JUN/BCL2/BAX/CASP8/TP63/SOD2/AKT1/MMP9	9
BP	GO:1902807	negative regulation of cell cycle G1/S phase transition	9/140	121/18493	3.47499e-07	4.34328e-06	1.97466e-06	BCL2/BAX/CDKN1A/EP300/MDM2/CCL2/CHEK2/ATM/CDKN1B	9
BP	GO:0019318	hexose metabolic process	12/140	244/18493	3.48731e-07	4.34328e-06	1.97466e-06	MAPK14/GSK3B/NCOA2/CPT1A/AKT1/PPARA/INS/AKR1B1/GCKR/KCNJ11/GLB1/LEPR	12
BP	GO:0030072	peptide hormone secretion	12/140	244/18493	3.48731e-07	4.34328e-06	1.97466e-06	NOS2/PRKCA/IL6/CPT1A/EGFR/RAF1/HIF1A/IL1B/HMGCR/INS/CFTR/KCNJ11	12
BP	GO:0001667	ameboidal-type cell migration	16/140	456/18493	3.72646e-07	4.62664e-06	2.10349e-06	PPARG/PTGS2/JUN/IL4/ATP5F1B/PRKCA/VEGFA/NOS3/RHOA/KDR/AKT1/MMP9/TIMP1/HIF1A/MAP2K5/APOA1	16
BP	GO:0071456	cellular response to hypoxia	10/140	160/18493	3.87744e-07	4.78419e-06	2.17512e-06	PTGS2/CCNA2/BCL2/VEGFA/ICAM1/EP300/P4HB/AKT1/MDM2/HIF1A	10
BP	GO:1903034	regulation of response to wounding	10/140	160/18493	3.87744e-07	4.78419e-06	2.17512e-06	PRKCA/CAV1/NOS3/F7/HMGCR/SYK/PLAT/SELP/PDGFA/F2R	10
BP	GO:0060326	cell chemotaxis	13/140	295/18493	3.90983e-07	4.80921e-06	2.1865e-06	MAPK14/VEGFA/IL6/VCAM1/F7/KDR/MAPK3/IL1B/CCL2/CXCL8/SYK/GSTP1/AGTR1	13
BP	GO:0043062	extracellular structure organization	15/140	402/18493	4.07056e-07	4.99147e-06	2.26936e-06	ICAM1/MTTP/APOB/VCAM1/P4HB/KDR/MMP9/TIMP1/FN1/GFAP/APOA1/MMP2/TIMP2/AGTR1/PDGFA	15
BP	GO:0045637	regulation of myeloid cell differentiation	12/140	248/18493	4.1498e-07	5.07297e-06	2.30642e-06	MAPK14/JUN/IL4/CASP8/PRKCA/FOS/STAT1/EP300/PPARGC1B/STAT3/HIF1A/NFKBIA	12
BP	GO:0032768	regulation of monooxygenase activity	7/140	62/18493	4.25917e-07	5.17483e-06	2.35273e-06	CAV1/NOS3/EGFR/AKT1/HIF1A/IL1B/INS	7
BP	GO:0031281	positive regulation of cyclase activity	5/140	21/18493	4.2722e-07	5.17483e-06	2.35273e-06	NOS2/MAPK14/NOS3/MAPK3/TIMP2	5
BP	GO:0055093	response to hyperoxia	5/140	21/18493	4.2722e-07	5.17483e-06	2.35273e-06	PPARG/CDKN1A/CAT/CAV1/FAS	5
BP	GO:0006109	regulation of carbohydrate metabolic process	10/140	162/18493	4.35012e-07	5.2532e-06	2.38836e-06	GSK3B/NCOA2/STAT3/AKT1/HIF1A/PPARA/INS/NCOR1/GCKR/LEPR	10
BP	GO:0010677	negative regulation of cellular carbohydrate metabolic process	6/140	39/18493	4.49048e-07	5.40627e-06	2.45795e-06	GSK3B/STAT3/PPARA/INS/GCKR/LEPR	6
BP	GO:0030183	B cell differentiation	9/140	125/18493	4.5848e-07	5.50315e-06	2.50199e-06	IL4/BCL2/BAX/VCAM1/EP300/BTK/ATM/SYK/JAK3	9
BP	GO:0031571	mitotic G1 DNA damage checkpoint	7/140	63/18493	4.76149e-07	5.6809e-06	2.58281e-06	BAX/CDKN1A/EP300/MDM2/CHEK2/ATM/CDKN1B	7
BP	GO:0044819	mitotic G1/S transition checkpoint	7/140	63/18493	4.76149e-07	5.6809e-06	2.58281e-06	BAX/CDKN1A/EP300/MDM2/CHEK2/ATM/CDKN1B	7
BP	GO:0043280	positive regulation of cysteine-type endopeptidase activity involved in apoptotic process	9/140	126/18493	4.90606e-07	5.83586e-06	2.65326e-06	PPARG/BAX/CASP9/CASP3/CASP8/TNFSF15/RHOA/FAS/F2R	9
BP	GO:0010634	positive regulation of epithelial cell migration	10/140	165/18493	5.15379e-07	6.07597e-06	2.76243e-06	PTGS2/JUN/ATP5F1B/PRKCA/VEGFA/NOS3/KDR/AKT1/MMP9/HIF1A	10
BP	GO:0051100	negative regulation of binding	10/140	165/18493	5.15379e-07	6.07597e-06	2.76243e-06	ADRB2/GSK3B/JUN/BAX/MAP2/CAV1/AKT1/MAPK3/PPARA/NFKBIA	10
BP	GO:0060759	regulation of response to cytokine stimulus	10/140	165/18493	5.15379e-07	6.07597e-06	2.76243e-06	PPARG/CASP8/IL6/STAT1/CAV1/HIF1A/MAP2K5/APOA1/SYK/GSTP1	10
BP	GO:0001990	regulation of systemic arterial blood pressure by hormone	6/140	40/18493	5.25019e-07	6.17131e-06	2.80577e-06	NOS3/ECE1/RHOA/AGTR1/ACE2/F2R	6
BP	GO:0010506	regulation of autophagy	13/140	303/18493	5.29688e-07	6.18956e-06	2.81407e-06	ADRA1A/ADRB2/IL4/BCL2/CASP3/EP300/KDR/AKT1/MAPK3/HIF1A/GFAP/ATM/LEPR	13
BP	GO:0042113	B cell activation	13/140	303/18493	5.29688e-07	6.18956e-06	2.81407e-06	IL4/BCL2/BAX/CASP3/CASP8/IL6/VCAM1/AHR/EP300/BTK/ATM/SYK/JAK3	13
BP	GO:0044783	G1 DNA damage checkpoint	7/140	64/18493	5.31269e-07	6.18982e-06	2.81419e-06	BAX/CDKN1A/EP300/MDM2/CHEK2/ATM/CDKN1B	7
BP	GO:0071379	cellular response to prostaglandin stimulus	5/140	22/18493	5.49516e-07	6.3837e-06	2.90234e-06	PPARG/APOB/AKT1/PTGER2/PTGFR	5
BP	GO:1903426	regulation of reactive oxygen species biosynthetic process	8/140	94/18493	5.67857e-07	6.57754e-06	2.99046e-06	PTGS2/CAV1/ICAM1/RHOA/STAT3/AKT1/IL1B/INS	8
BP	GO:0050863	regulation of T cell activation	13/140	305/18493	5.70606e-07	6.59017e-06	2.9962e-06	IL4/CASP3/IL6/CAV1/VCAM1/RHOA/AKT1/ERBB2/IL1B/CCL2/SYK/SOD1/JAK3	13
BP	GO:0007187	G-protein coupled receptor signaling pathway, coupled to cyclic nucleotide second messenger	12/140	256/18493	5.81956e-07	6.70177e-06	3.04695e-06	CHRM1/ADRA1A/ADRB2/CHRM3/ADRA1B/ADRA1D/CHRM2/OPRM1/PRKCA/CCL2/PTGER2/PTGFR	12
BP	GO:0046425	regulation of JAK-STAT cascade	9/140	129/18493	5.98975e-07	6.87783e-06	3.12699e-06	IL4/IL6/CAV1/GH1/GHR/STAT3/AKR1B1/JAK3/F2R	9
BP	GO:0006110	regulation of glycolytic process	6/140	41/18493	6.11213e-07	6.99812e-06	3.18168e-06	STAT3/HIF1A/PPARA/INS/NCOR1/GCKR	6
BP	GO:0002367	cytokine production involved in immune response	8/140	95/18493	6.1615e-07	7.03438e-06	3.19816e-06	MAPK14/IL4/IL6/MAPK3/IL1B/BTK/APOA1/JAK3	8
BP	GO:0033483	gas homeostasis	4/140	10/18493	6.37825e-07	7.21723e-06	3.2813e-06	CAV1/SOD2/HIF1A/GSTP1	4
BP	GO:0034378	chylomicron assembly	4/140	10/18493	6.37825e-07	7.21723e-06	3.2813e-06	MTTP/APOB/P4HB/APOA1	4
BP	GO:0042770	signal transduction in response to DNA damage	9/140	130/18493	6.39432e-07	7.21723e-06	3.2813e-06	MAPK14/BAX/CASP9/CDKN1A/EP300/MDM2/CHEK2/ATM/CDKN1B	9
BP	GO:0071347	cellular response to interleukin-1	9/140	130/18493	6.39432e-07	7.21723e-06	3.2813e-06	RELA/IL6/ICAM1/MAPK3/HIF1A/IL1B/CCL2/CXCL8/NFKBIA	9
BP	GO:0050804	modulation of chemical synaptic transmission	15/140	418/18493	6.66454e-07	7.49607e-06	3.40807e-06	PTGS2/ADRA1A/ADRB2/SLC6A4/GSK3B/ACHE/CHRM2/EGFR/STAT3/MAPK1/IL1B/GFAP/INS/PLAT/F2R	15
BP	GO:2001243	negative regulation of intrinsic apoptotic signaling pathway	8/140	96/18493	6.6791e-07	7.49607e-06	3.40807e-06	PTGS2/BCL2/SOD2/AKT1/MMP9/MDM2/HIF1A/INS	8
BP	GO:0036294	cellular response to decreased oxygen levels	10/140	170/18493	6.78404e-07	7.57106e-06	3.44217e-06	PTGS2/CCNA2/BCL2/VEGFA/ICAM1/EP300/P4HB/AKT1/MDM2/HIF1A	10
BP	GO:2001235	positive regulation of apoptotic signaling pathway	10/140	170/18493	6.78404e-07	7.57106e-06	3.44217e-06	GSK3B/BCL2/BAX/CASP8/TP63/CAV1/MMP9/SOD1/FAS/MAPK9	10
BP	GO:0099177	regulation of trans-synaptic signaling	15/140	419/18493	6.86777e-07	7.64304e-06	3.47489e-06	PTGS2/ADRA1A/ADRB2/SLC6A4/GSK3B/ACHE/CHRM2/EGFR/STAT3/MAPK1/IL1B/GFAP/INS/PLAT/F2R	15
BP	GO:0051412	response to corticosterone	5/140	23/18493	6.97896e-07	7.74508e-06	3.52129e-06	MAOB/HSD3B2/HSD3B1/FOS/CDKN1A	5
BP	GO:0030811	regulation of nucleotide catabolic process	6/140	42/18493	7.08664e-07	7.822e-06	3.55625e-06	STAT3/HIF1A/PPARA/INS/NCOR1/GCKR	6
BP	GO:1903039	positive regulation of leukocyte cell-cell adhesion	11/140	214/18493	7.08764e-07	7.822e-06	3.55625e-06	IL4/IL6/CAV1/ICAM1/VCAM1/RHOA/AKT1/IL1B/CCL2/SYK/JAK3	11
BP	GO:0010950	positive regulation of endopeptidase activity	10/140	171/18493	7.1594e-07	7.87931e-06	3.58231e-06	PPARG/BAX/CASP9/CASP3/CASP8/TNFSF15/RHOA/STAT3/FAS/F2R	10
BP	GO:0007200	phospholipase C-activating G-protein coupled receptor signaling pathway	8/140	97/18493	7.23341e-07	7.93877e-06	3.60934e-06	CHRM1/ESR1/ADRA1A/ADRA1B/CHRM2/OPRM1/AGTR1/F2R	8
BP	GO:1904892	regulation of STAT cascade	9/140	133/18493	7.75334e-07	8.48595e-06	3.85812e-06	IL4/IL6/CAV1/GH1/GHR/STAT3/AKR1B1/JAK3/F2R	9
BP	GO:0030301	cholesterol transport	8/140	98/18493	7.82654e-07	8.54254e-06	3.88385e-06	PPARG/PON1/LDLR/CAV1/APOB/APOA1/CFTR/NFKBIA	8
BP	GO:0043393	regulation of protein binding	11/140	217/18493	8.13279e-07	8.85249e-06	4.02477e-06	ADRB2/GSK3B/BCL2/BAX/MAP2/CAV1/EP300/AKT1/MMP9/MAPK3/PPARA	11
BP	GO:0045912	negative regulation of carbohydrate metabolic process	6/140	43/18493	8.18482e-07	8.88478e-06	4.03945e-06	GSK3B/STAT3/PPARA/INS/GCKR/LEPR	6
BP	GO:0071901	negative regulation of protein serine/threonine kinase activity	9/140	134/18493	8.2587e-07	8.94055e-06	4.0648e-06	PKIA/CASP3/CDKN1A/CAV1/AKT1/IL1B/HMGCR/GSTP1/CDKN1B	9
BP	GO:1902105	regulation of leukocyte differentiation	12/140	265/18493	8.39009e-07	9.05811e-06	4.11825e-06	JUN/IL4/CASP8/PRKCA/FOS/RHOA/PPARGC1B/ERBB2/BTK/SYK/SOD1/JAK3	12
BP	GO:0051341	regulation of oxidoreductase activity	8/140	99/18493	8.46072e-07	9.08896e-06	4.13227e-06	CAV1/NOS3/EGFR/AKT1/HIF1A/IL1B/INS/AGTR1	8
BP	GO:0015849	organic acid transport	13/140	316/18493	8.50442e-07	9.08896e-06	4.13227e-06	NOS2/PPARG/RXRA/NCOA2/CPT1A/AKT1/IL1B/PPARA/NCOR1/SYK/NCOA1/ACE2/PLIN2	13
BP	GO:0046942	carboxylic acid transport	13/140	316/18493	8.50442e-07	9.08896e-06	4.13227e-06	NOS2/PPARG/RXRA/NCOA2/CPT1A/AKT1/IL1B/PPARA/NCOR1/SYK/NCOA1/ACE2/PLIN2	13
BP	GO:0072331	signal transduction by p53 class mediator	11/140	218/18493	8.51017e-07	9.08896e-06	4.13227e-06	MAPK14/BCL2/BAX/CDKN1A/TP63/EP300/AKT1/MDM2/CHEK2/ATM/CDKN1B	11
BP	GO:0043542	endothelial cell migration	12/140	266/18493	8.7302e-07	9.29896e-06	4.22775e-06	PPARG/PTGS2/ATP5F1B/PRKCA/VEGFA/NOS3/RHOA/KDR/AKT1/HIF1A/MAP2K5/APOA1	12
BP	GO:0032800	receptor biosynthetic process	5/140	24/18493	8.76201e-07	9.30788e-06	4.23181e-06	PPARG/ACHE/HIF1A/PPARA/ACE2	5
BP	GO:0033135	regulation of peptidyl-serine phosphorylation	9/140	135/18493	8.79231e-07	9.31516e-06	4.23512e-06	PTGS2/BCL2/BAX/VEGFA/IL6/CAV1/EGFR/AKT1/RAF1	9
BP	GO:0040014	regulation of multicellular organism growth	7/140	69/18493	8.94096e-07	9.44745e-06	4.29526e-06	SLC6A3/ADRB2/BCL2/GH1/GHR/STAT3/SOD1	7
BP	GO:0019722	calcium-mediated signaling	11/140	220/18493	9.31152e-07	9.81291e-06	4.46142e-06	GSK3B/VCAM1/KDR/EGFR/SELE/CXCL8/BTK/PTGFR/SYK/SELP/AGTR1	11
BP	GO:0046850	regulation of bone remodeling	6/140	44/18493	9.41847e-07	9.89936e-06	4.50072e-06	PRKCA/IL6/PPARGC1B/EGFR/SYK/LEPR	6
BP	GO:0007188	adenylate cyclase-modulating G-protein coupled receptor signaling pathway	11/140	221/18493	9.73658e-07	1.02067e-05	4.64046e-06	CHRM1/ADRA1A/ADRB2/CHRM3/ADRA1B/ADRA1D/CHRM2/OPRM1/PRKCA/PTGER2/PTGFR	11
BP	GO:0034504	protein localization to nucleus	12/140	269/18493	9.82514e-07	1.02724e-05	4.67034e-06	PTGS2/MAPK14/GSK3B/PKIA/STAT3/AKT1/MAPK1/MDM2/INS/GCKR/SYK/NFKBIA	12
BP	GO:0010594	regulation of endothelial cell migration	11/140	222/18493	1.01786e-06	1.06141e-05	4.82568e-06	PPARG/PTGS2/ATP5F1B/PRKCA/VEGFA/NOS3/RHOA/KDR/AKT1/HIF1A/MAP2K5	11
BP	GO:0045776	negative regulation of blood pressure	6/140	45/18493	1.08002e-06	1.12034e-05	5.09361e-06	NOS2/ADRA1A/ADRB2/SOD2/NOS3/PPARA	6
BP	GO:0048538	thymus development	6/140	45/18493	1.08002e-06	1.12034e-05	5.09361e-06	BCL2/MAPK3/MAPK1/RAF1/TYR/SOD1	6
BP	GO:0061180	mammary gland epithelium development	7/140	71/18493	1.08831e-06	1.12047e-05	5.0942e-06	ESR1/AR/PGR/BAX/AKT1/MAPK1/HIF1A	7
BP	GO:0150077	NA	5/140	25/18493	1.0886e-06	1.12047e-05	5.0942e-06	IL6/LDLR/MMP9/IL1B/ATM	5
BP	GO:1905048	regulation of metallopeptidase activity	5/140	25/18493	1.0886e-06	1.12047e-05	5.0942e-06	MAPK14/STAT3/MAPK3/TIMP1/TIMP2	5
BP	GO:0032091	negative regulation of protein binding	8/140	103/18493	1.14556e-06	1.17302e-05	5.33311e-06	ADRB2/GSK3B/BAX/MAP2/CAV1/AKT1/MAPK3/PPARA	8
BP	GO:0033138	positive regulation of peptidyl-serine phosphorylation	8/140	103/18493	1.14556e-06	1.17302e-05	5.33311e-06	PTGS2/BCL2/VEGFA/IL6/CAV1/EGFR/AKT1/RAF1	8
BP	GO:0031279	regulation of cyclase activity	6/140	46/18493	1.23433e-06	1.26067e-05	5.73159e-06	NOS2/MAPK14/OPRM1/NOS3/MAPK3/TIMP2	6
BP	GO:0042542	response to hydrogen peroxide	9/140	141/18493	1.26643e-06	1.29014e-05	5.86558e-06	JUN/BCL2/CASP3/RELA/IL6/CAT/STAT1/MDM2/SOD1	9
BP	GO:0006809	nitric oxide biosynthetic process	7/140	73/18493	1.3167e-06	1.33111e-05	6.05185e-06	NOS2/PTGS2/CAV1/ICAM1/NOS3/AKT1/IL1B	7
BP	GO:0072401	signal transduction involved in DNA integrity checkpoint	7/140	73/18493	1.3167e-06	1.33111e-05	6.05185e-06	BAX/CDKN1A/EP300/MDM2/CHEK2/ATM/CDKN1B	7
BP	GO:0072422	signal transduction involved in DNA damage checkpoint	7/140	73/18493	1.3167e-06	1.33111e-05	6.05185e-06	BAX/CDKN1A/EP300/MDM2/CHEK2/ATM/CDKN1B	7
BP	GO:1904018	positive regulation of vasculature development	11/140	228/18493	1.32217e-06	1.33325e-05	6.06158e-06	PTGS2/PRKCA/VEGFA/SOD2/NOS3/KDR/STAT3/HIF1A/IL1B/CXCL8/AGTR1	11
BP	GO:0046890	regulation of lipid biosynthetic process	10/140	183/18493	1.32991e-06	1.33765e-05	6.08161e-06	PTGS2/LDLR/APOB/AKT1/IL1B/HMGCR/INS/APOA1/SOD1/PDGFA	10
BP	GO:0106106	cold-induced thermogenesis	9/140	142/18493	1.34353e-06	1.34117e-05	6.09759e-06	ADRB2/ACHE/IL4/VEGFA/IGF1R/CAV1/PPARGC1B/SYK/LEPR	9
BP	GO:0120161	NA	9/140	142/18493	1.34353e-06	1.34117e-05	6.09759e-06	ADRB2/ACHE/IL4/VEGFA/IGF1R/CAV1/PPARGC1B/SYK/LEPR	9
BP	GO:1902107	positive regulation of leukocyte differentiation	9/140	142/18493	1.34353e-06	1.34117e-05	6.09759e-06	JUN/IL4/CASP8/PRKCA/FOS/RHOA/PPARGC1B/BTK/SYK	9
BP	GO:2001056	positive regulation of cysteine-type endopeptidase activity	9/140	143/18493	1.42465e-06	1.41858e-05	6.44953e-06	PPARG/BAX/CASP9/CASP3/CASP8/TNFSF15/RHOA/FAS/F2R	9
BP	GO:0072347	response to anesthetic	7/140	74/18493	1.44515e-06	1.42825e-05	6.4935e-06	SLC6A3/CCNA2/HTR3A/OPRM1/RELA/F7/MDM2	7
BP	GO:0072395	signal transduction involved in cell cycle checkpoint	7/140	74/18493	1.44515e-06	1.42825e-05	6.4935e-06	BAX/CDKN1A/EP300/MDM2/CHEK2/ATM/CDKN1B	7
BP	GO:1903578	regulation of ATP metabolic process	7/140	74/18493	1.44515e-06	1.42825e-05	6.4935e-06	RHOA/STAT3/HIF1A/PPARA/INS/NCOR1/GCKR	7
BP	GO:0071887	leukocyte apoptotic process	8/140	107/18493	1.5311e-06	1.50944e-05	6.86265e-06	BAX/CASP9/CASP3/IL6/AKT1/HIF1A/BTK/JAK3	8
BP	GO:0050731	positive regulation of peptidyl-tyrosine phosphorylation	10/140	186/18493	1.54128e-06	1.51197e-05	6.87416e-06	ADRA1A/IL4/VEGFA/IL6/ICAM1/GH1/GHR/STAT3/SYK/NCF1	10
BP	GO:0071478	cellular response to radiation	10/140	186/18493	1.54128e-06	1.51197e-05	6.87416e-06	PTGS2/MAPK14/BAX/CASP9/CDKN1A/EP300/RAD51/MDM2/CHEK2/ATM	10
BP	GO:0007596	blood coagulation	13/140	334/18493	1.578e-06	1.54419e-05	7.02061e-06	PRKCA/IL6/CAV1/NOS3/F7/MAPK3/MAPK1/RAF1/SYK/PLAT/SELP/PDGFA/F2R	13
BP	GO:0043470	regulation of carbohydrate catabolic process	6/140	48/18493	1.59714e-06	1.55145e-05	7.05363e-06	STAT3/HIF1A/PPARA/INS/NCOR1/GCKR	6
BP	GO:0043525	positive regulation of neuron apoptotic process	6/140	48/18493	1.59714e-06	1.55145e-05	7.05363e-06	JUN/BAX/CASP9/CASP3/RHOA/ATM	6
BP	GO:0070849	response to epidermal growth factor	6/140	48/18493	1.59714e-06	1.55145e-05	7.05363e-06	EGFR/AKT1/MAPK3/MAPK1/ERBB2/GSTP1	6
BP	GO:1902895	positive regulation of pri-miRNA transcription by RNA polymerase II	5/140	27/18493	1.6341e-06	1.58348e-05	7.19925e-06	JUN/RELA/FOS/STAT3/HIF1A	5
BP	GO:0015918	sterol transport	8/140	108/18493	1.64313e-06	1.58836e-05	7.22144e-06	PPARG/PON1/LDLR/CAV1/APOB/APOA1/CFTR/NFKBIA	8
BP	GO:0043254	regulation of protein complex assembly	15/140	451/18493	1.71769e-06	1.65641e-05	7.53082e-06	ESR1/GSK3B/JUN/BAX/MAP2/VEGFA/ICAM1/RHOA/EP300/RAF1/GFAP/ATM/INS/MAPK9/SELP	15
BP	GO:0043524	negative regulation of neuron apoptotic process	9/140	147/18493	1.79288e-06	1.72473e-05	7.84142e-06	JUN/BCL2/BAX/SOD2/RHOA/HIF1A/CCL2/SOD1/F2R	9
BP	GO:0050890	cognition	12/140	285/18493	1.79869e-06	1.72614e-05	7.84785e-06	CHRM1/PTGS2/SLC6A4/JUN/CASP3/FOS/LDLR/EGFR/MAPK1/HIF1A/HMGCR/INS	12
BP	GO:0007599	hemostasis	13/140	339/18493	1.86027e-06	1.78093e-05	8.09696e-06	PRKCA/IL6/CAV1/NOS3/F7/MAPK3/MAPK1/RAF1/SYK/PLAT/SELP/PDGFA/F2R	13
BP	GO:0002718	regulation of cytokine production involved in immune response	7/140	77/18493	1.89507e-06	1.80554e-05	8.20886e-06	MAPK14/IL6/MAPK3/IL1B/BTK/APOA1/JAK3	7
BP	GO:0046209	nitric oxide metabolic process	7/140	77/18493	1.89507e-06	1.80554e-05	8.20886e-06	NOS2/PTGS2/CAV1/ICAM1/NOS3/AKT1/IL1B	7
BP	GO:0050817	coagulation	13/140	340/18493	1.92184e-06	1.82666e-05	8.30489e-06	PRKCA/IL6/CAV1/NOS3/F7/MAPK3/MAPK1/RAF1/SYK/PLAT/SELP/PDGFA/F2R	13
BP	GO:0007263	nitric oxide mediated signal transduction	5/140	28/18493	1.97726e-06	1.8704e-05	8.50372e-06	NOS2/VEGFA/NOS3/EGFR/INS	5
BP	GO:0036296	response to increased oxygen levels	5/140	28/18493	1.97726e-06	1.8704e-05	8.50372e-06	PPARG/CDKN1A/CAT/CAV1/FAS	5
BP	GO:0043200	response to amino acid	8/140	111/18493	2.02204e-06	1.90821e-05	8.67563e-06	CASP3/RELA/ICAM1/RHOA/F7/EGFR/MMP2/GSTP1	8
BP	GO:0071260	cellular response to mechanical stimulus	7/140	78/18493	2.06885e-06	1.94776e-05	8.85546e-06	PTGS2/CASP8/EGFR/AKT1/MAPK3/IL1B/FAS	7
BP	GO:0051346	negative regulation of hydrolase activity	15/140	458/18493	2.07654e-06	1.95037e-05	8.86733e-06	PTGS2/GSK3B/MAP2/VEGFA/NOS3/AKT1/MMP9/MDM2/RAF1/TIMP1/BIRC5/MAP2K5/APOA1/TIMP2/LEPR	15
BP	GO:1990845	adaptive thermogenesis	9/140	150/18493	2.12039e-06	1.98687e-05	9.03325e-06	ADRB2/ACHE/IL4/VEGFA/IGF1R/CAV1/PPARGC1B/SYK/LEPR	9
BP	GO:0060397	JAK-STAT cascade involved in growth hormone signaling pathway	4/140	13/18493	2.13359e-06	1.99453e-05	9.06807e-06	GH1/GHR/STAT3/JAK3	4
BP	GO:0001938	positive regulation of endothelial cell proliferation	8/140	112/18493	2.16381e-06	2.01331e-05	9.15345e-06	JUN/PRKCA/VEGFA/KDR/STAT3/AKT1/HIF1A/AGTR1	8
BP	GO:0010822	positive regulation of mitochondrion organization	8/140	112/18493	2.16381e-06	2.01331e-05	9.15345e-06	GSK3B/BCL2/BAX/CASP8/TP63/KDR/MMP9/HIF1A	8
BP	GO:0030258	lipid modification	12/140	291/18493	2.23318e-06	2.07299e-05	9.42482e-06	ESR1/PPARG/MAPK14/CYP3A4/CPT1A/EGFR/AKT1/ERBB2/PPARA/APOA1/AGTR1/PDGFA	12
BP	GO:0007569	cell aging	8/140	113/18493	2.31395e-06	2.14296e-05	9.74293e-06	MAPK14/BCL2/CDKN1A/TP63/ICAM1/CHEK2/ATM/SOD1	8
BP	GO:0016999	antibiotic metabolic process	9/140	152/18493	2.36631e-06	2.18636e-05	9.94023e-06	MAOB/CAT/GHR/EGFR/STAT3/UGT1A1/AKR1B1/SOD1/ALDH2	9
BP	GO:2001057	reactive nitrogen species metabolic process	7/140	80/18493	2.45657e-06	2.26449e-05	1.02954e-05	NOS2/PTGS2/CAV1/ICAM1/NOS3/AKT1/IL1B	7
BP	GO:0009746	response to hexose	10/140	196/18493	2.472e-06	2.27344e-05	1.03361e-05	PTGS2/CASP3/ICAM1/RHOA/RAF1/HIF1A/HMGCR/CFTR/GCKR/KCNJ11	10
BP	GO:0033673	negative regulation of kinase activity	11/140	244/18493	2.55729e-06	2.34645e-05	1.06681e-05	PKIA/CASP3/CDKN1A/IGF1R/CAV1/AKT1/IL1B/HMGCR/GCKR/GSTP1/CDKN1B	11
BP	GO:0050994	regulation of lipid catabolic process	6/140	52/18493	2.58467e-06	2.35789e-05	1.07201e-05	LDLR/CPT1A/AKT1/IL1B/PPARA/INS	6
BP	GO:2001169	regulation of ATP biosynthetic process	6/140	52/18493	2.58467e-06	2.35789e-05	1.07201e-05	STAT3/HIF1A/PPARA/INS/NCOR1/GCKR	6
BP	GO:0002573	myeloid leukocyte differentiation	10/140	197/18493	2.58757e-06	2.35789e-05	1.07201e-05	PPARG/MAPK14/JUN/IL4/CASP8/PRKCA/VEGFA/FOS/PPARGC1B/MMP9	10
BP	GO:0043271	negative regulation of ion transport	9/140	154/18493	2.6364e-06	2.39553e-05	1.08912e-05	PTGS2/MAOB/KCNH2/BCL2/CAV1/ICAM1/NOS3/AKT1/MMP9	9
BP	GO:0034754	cellular hormone metabolic process	8/140	115/18493	2.64093e-06	2.39553e-05	1.08912e-05	ESR1/HSD3B2/HSD3B1/CYP3A4/ECE1/CYP21A2/UGT1A1/AKR1B1	8
BP	GO:0006936	muscle contraction	13/140	351/18493	2.72883e-06	2.46962e-05	1.12281e-05	PTGS2/ADRA1A/ADRB2/CHRM3/KCNH2/SCN5A/ADRA1B/CHRM2/CAV1/RHOA/SOD1/ACE2/F2R	13
BP	GO:0001959	regulation of cytokine-mediated signaling pathway	9/140	155/18493	2.78112e-06	2.51123e-05	1.14172e-05	PPARG/CASP8/IL6/STAT1/CAV1/HIF1A/APOA1/SYK/GSTP1	9
BP	GO:0010543	regulation of platelet activation	5/140	30/18493	2.83235e-06	2.55169e-05	1.16012e-05	PRKCA/NOS3/SYK/SELP/PDGFA	5
BP	GO:0071158	positive regulation of cell cycle arrest	7/140	82/18493	2.90317e-06	2.60957e-05	1.18643e-05	BAX/CDKN1A/EP300/MDM2/CHEK2/ATM/CDKN1B	7
BP	GO:0045766	positive regulation of angiogenesis	10/140	200/18493	2.96296e-06	2.65714e-05	1.20806e-05	PTGS2/PRKCA/VEGFA/NOS3/KDR/STAT3/HIF1A/IL1B/CXCL8/AGTR1	10
BP	GO:0034349	glial cell apoptotic process	4/140	14/18493	2.96947e-06	2.65714e-05	1.20806e-05	CASP9/CASP3/PRKCA/CCL2	4
BP	GO:0006352	DNA-templated transcription, initiation	11/140	248/18493	2.99184e-06	2.67114e-05	1.21443e-05	ESR1/AR/PPARG/RXRA/ESR2/JUN/PGR/BAX/CDKN1A/MAPK3/PPARA	11
BP	GO:0038095	Fc-epsilon receptor signaling pathway	8/140	117/18493	3.00636e-06	2.67809e-05	1.21759e-05	JUN/RELA/FOS/MAPK3/MAPK1/BTK/SYK/MAPK9	8
BP	GO:0006606	protein import into nucleus	9/140	157/18493	3.09119e-06	2.74749e-05	1.24914e-05	PTGS2/MAPK14/PKIA/STAT3/AKT1/MAPK1/GCKR/SYK/NFKBIA	9
BP	GO:0007260	tyrosine phosphorylation of STAT protein	7/140	83/18493	3.15069e-06	2.78791e-05	1.26752e-05	IL4/IL6/CAV1/GH1/GHR/STAT3/JAK3	7
BP	GO:0046849	bone remodeling	7/140	83/18493	3.15069e-06	2.78791e-05	1.26752e-05	ADRB2/PRKCA/IL6/PPARGC1B/EGFR/SYK/LEPR	7
BP	GO:0002064	epithelial cell development	10/140	202/18493	3.23875e-06	2.85311e-05	1.29716e-05	ESR1/AR/GSK3B/PGR/CDKN1A/TP63/ICAM1/HIF1A/IL1B/SOD1	10
BP	GO:0050870	positive regulation of T cell activation	10/140	202/18493	3.23875e-06	2.85311e-05	1.29716e-05	IL4/IL6/CAV1/VCAM1/RHOA/AKT1/IL1B/CCL2/SYK/JAK3	10
BP	GO:0034694	response to prostaglandin	5/140	31/18493	3.35656e-06	2.93725e-05	1.33541e-05	PPARG/APOB/AKT1/PTGER2/PTGFR	5
BP	GO:0042554	superoxide anion generation	5/140	31/18493	3.35656e-06	2.93725e-05	1.33541e-05	EGFR/SYK/NCF1/SOD1/GSTP1	5
BP	GO:0022409	positive regulation of cell-cell adhesion	11/140	251/18493	3.35895e-06	2.93725e-05	1.33541e-05	IL4/IL6/CAV1/ICAM1/VCAM1/RHOA/AKT1/IL1B/CCL2/SYK/JAK3	11
BP	GO:0090276	regulation of peptide hormone secretion	10/140	203/18493	3.38482e-06	2.93725e-05	1.33541e-05	NOS2/PRKCA/CPT1A/EGFR/HIF1A/IL1B/HMGCR/INS/CFTR/KCNJ11	10
BP	GO:0019218	regulation of steroid metabolic process	8/140	119/18493	3.41386e-06	2.93725e-05	1.33541e-05	LDLR/APOB/IL1B/HMGCR/UGT1A1/APOA1/SOD1/AGTR1	8
BP	GO:0033209	tumor necrosis factor-mediated signaling pathway	8/140	119/18493	3.41386e-06	2.93725e-05	1.33541e-05	CASP8/RELA/TNFSF15/STAT1/APOA1/SYK/NFKBIA/GSTP1	8
BP	GO:0008625	extrinsic apoptotic signaling pathway via death domain receptors	7/140	84/18493	3.41558e-06	2.93725e-05	1.33541e-05	BCL2/BAX/CASP8/ICAM1/NOS3/RAF1/FAS	7
BP	GO:0034103	regulation of tissue remodeling	7/140	84/18493	3.41558e-06	2.93725e-05	1.33541e-05	BAX/PRKCA/IL6/PPARGC1B/EGFR/SYK/LEPR	7
BP	GO:0042446	hormone biosynthetic process	7/140	84/18493	3.41558e-06	2.93725e-05	1.33541e-05	HSD3B2/HSD3B1/CYP3A4/CYP21A2/HIF1A/IL1B/AKR1B1	7
BP	GO:0043154	negative regulation of cysteine-type endopeptidase activity involved in apoptotic process	7/140	84/18493	3.41558e-06	2.93725e-05	1.33541e-05	PTGS2/VEGFA/AKT1/MMP9/MDM2/RAF1/MAP2K5	7
BP	GO:0050886	endocrine process	7/140	84/18493	3.41558e-06	2.93725e-05	1.33541e-05	NOS3/ECE1/RHOA/IL1B/AGTR1/ACE2/F2R	7
BP	GO:0006006	glucose metabolic process	10/140	204/18493	3.53658e-06	3.03474e-05	1.37974e-05	MAPK14/GSK3B/NCOA2/CPT1A/AKT1/PPARA/INS/GCKR/KCNJ11/LEPR	10
BP	GO:0051196	regulation of coenzyme metabolic process	6/140	55/18493	3.61257e-06	3.09326e-05	1.40634e-05	STAT3/HIF1A/PPARA/INS/NCOR1/GCKR	6
BP	GO:0046427	positive regulation of JAK-STAT cascade	7/140	85/18493	3.69878e-06	3.16027e-05	1.43681e-05	IL4/IL6/GH1/GHR/STAT3/AKR1B1/F2R	7
BP	GO:0010039	response to iron ion	5/140	32/18493	3.95402e-06	3.36388e-05	1.52938e-05	SLC6A3/BCL2/TFF1/MDM2/HIF1A	5
BP	GO:1901030	positive regulation of mitochondrial outer membrane permeabilization involved in apoptotic signaling pathway	5/140	32/18493	3.95402e-06	3.36388e-05	1.52938e-05	GSK3B/BCL2/BAX/CASP8/TP63	5
BP	GO:0001819	positive regulation of cytokine production	14/140	422/18493	3.99729e-06	3.38619e-05	1.53953e-05	PTGS2/MAPK14/IL4/RELA/IL6/STAT1/EP300/MAPK3/HIF1A/IL1B/INS/SYK/SOD1/F2R	14
BP	GO:0032386	regulation of intracellular transport	14/140	422/18493	3.99729e-06	3.38619e-05	1.53953e-05	CHRM1/PTGS2/ADRA1A/MAPK14/GSK3B/PKIA/CHRM2/MAP2/MAPK3/MAPK1/MDM2/ERBB2/IL1B/SYK	14
BP	GO:0001541	ovarian follicle development	6/140	56/18493	4.02104e-06	3.39907e-05	1.54538e-05	ESR1/BCL2/BAX/VEGFA/ICAM1/SOD1	6
BP	GO:0010595	positive regulation of endothelial cell migration	8/140	122/18493	4.11253e-06	3.46902e-05	1.57718e-05	PTGS2/ATP5F1B/PRKCA/VEGFA/NOS3/KDR/AKT1/HIF1A	8
BP	GO:0045088	regulation of innate immune response	13/140	365/18493	4.18311e-06	3.52108e-05	1.60085e-05	ESR1/PPARG/CASP8/RELA/STAT1/CAV1/APOB/EP300/RAF1/BTK/INS/SYK/NFKBIA	13
BP	GO:0030307	positive regulation of cell growth	9/140	163/18493	4.20628e-06	3.5331e-05	1.60631e-05	BCL2/VEGFA/RHOA/EGFR/AKT1/ERBB2/FN1/INS/MAP2K5	9
BP	GO:0098754	detoxification	8/140	123/18493	4.37082e-06	3.65749e-05	1.66287e-05	PTGS1/PTGS2/CAT/SOD2/NOS3/MT2A/SOD1/GSTP1	8
BP	GO:0007249	I-kappaB kinase/NF-kappaB signaling	11/140	258/18493	4.37278e-06	3.65749e-05	1.66287e-05	ESR1/CASP8/RELA/STAT1/RHOA/AKT1/IL1B/BTK/NFKBIA/GSTP1/F2R	11
BP	GO:0097755	positive regulation of blood vessel diameter	6/140	57/18493	4.46631e-06	3.72787e-05	1.69487e-05	ADRB2/SOD2/NOS3/EGFR/INS/SOD1	6
BP	GO:0032868	response to insulin	11/140	259/18493	4.53753e-06	3.77937e-05	1.71828e-05	PPARG/RELA/CAT/IGF1R/STAT1/ICAM1/AKT1/IL1B/PPARA/INS/GSTP1	11
BP	GO:0071354	cellular response to interleukin-6	5/140	33/18493	4.63183e-06	3.84985e-05	1.75033e-05	RELA/IL6/STAT1/ICAM1/STAT3	5
BP	GO:0001776	leukocyte homeostasis	7/140	88/18493	4.66838e-06	3.85602e-05	1.75313e-05	BCL2/BAX/CASP3/IL6/AKT1/HIF1A/JAK3	7
BP	GO:0019217	regulation of fatty acid metabolic process	7/140	88/18493	4.66838e-06	3.85602e-05	1.75313e-05	PPARG/PTGS2/CAV1/CPT1A/AKT1/PPARA/INS	7
BP	GO:1904894	positive regulation of STAT cascade	7/140	88/18493	4.66838e-06	3.85602e-05	1.75313e-05	IL4/IL6/GH1/GHR/STAT3/AKR1B1/F2R	7
BP	GO:0032409	regulation of transporter activity	11/140	260/18493	4.70768e-06	3.87238e-05	1.76057e-05	PPARG/ADRB2/HTR3A/OPRM1/BCL2/PON1/CAV1/MMP9/INS/CFTR/KCNJ11	11
BP	GO:0045926	negative regulation of growth	11/140	260/18493	4.70768e-06	3.87238e-05	1.76057e-05	PPARG/ADRB2/SLC6A4/ESR2/BCL2/MAP2/CDKN1A/MT2A/HIF1A/PPARA/CDKN1B	11
BP	GO:2000045	regulation of G1/S transition of mitotic cell cycle	9/140	166/18493	4.8828e-06	4.00034e-05	1.81875e-05	BCL2/BAX/CDKN1A/EP300/MDM2/CCL2/CHEK2/ATM/CDKN1B	9
BP	GO:0046883	regulation of hormone secretion	11/140	261/18493	4.88338e-06	4.00034e-05	1.81875e-05	NOS2/PRKCA/CPT1A/EGFR/HIF1A/IL1B/HMGCR/INS/CFTR/KCNJ11/AGTR1	11
BP	GO:0001836	release of cytochrome c from mitochondria	6/140	58/18493	4.95084e-06	4.03067e-05	1.83254e-05	JUN/BCL2/BAX/SOD2/AKT1/MMP9	6
BP	GO:0045453	bone resorption	6/140	58/18493	4.95084e-06	4.03067e-05	1.83254e-05	ADRB2/PRKCA/IL6/PPARGC1B/EGFR/SYK	6
BP	GO:2000378	negative regulation of reactive oxygen species metabolic process	6/140	58/18493	4.95084e-06	4.03067e-05	1.83254e-05	BCL2/CAV1/RHOA/STAT3/HIF1A/INS	6
BP	GO:2001267	regulation of cysteine-type endopeptidase activity involved in apoptotic signaling pathway	4/140	16/18493	5.33582e-06	4.33522e-05	1.971e-05	BAX/CASP8/MMP9/FAS	4
BP	GO:0032388	positive regulation of intracellular transport	10/140	214/18493	5.41047e-06	4.3869e-05	1.9945e-05	CHRM1/PTGS2/MAPK14/GSK3B/MAP2/MAPK1/MDM2/ERBB2/IL1B/SYK	10
BP	GO:0030888	regulation of B cell proliferation	6/140	59/18493	5.47723e-06	4.43198e-05	2.01499e-05	IL4/BCL2/CASP3/AHR/BTK/ATM	6
BP	GO:0051235	maintenance of location	12/140	318/18493	5.55359e-06	4.48464e-05	2.03893e-05	PPARG/BAX/IL6/CAV1/APOB/AKT1/IL1B/PPARA/APOA1/NFKBIA/PLIN2/F2R	12
BP	GO:0060627	regulation of vesicle-mediated transport	15/140	498/18493	5.74623e-06	4.63078e-05	2.10538e-05	PPARG/ADRA1A/GSK3B/CHRM2/MAP2/VEGFA/LDLR/CAV1/MAPK3/MAPK1/IL1B/CCL2/SELE/CFTR/SYK	15
BP	GO:0010959	regulation of metal ion transport	13/140	376/18493	5.77035e-06	4.64081e-05	2.10993e-05	PTGS2/ADRB2/KCNH2/SCN5A/BCL2/BAX/CAV1/ICAM1/NOS3/RHOA/AKT1/CCL2/F2R	13
BP	GO:0042100	B cell proliferation	7/140	91/18493	5.8409e-06	4.66163e-05	2.1194e-05	IL4/BCL2/BAX/CASP3/AHR/BTK/ATM	7
BP	GO:0048010	vascular endothelial growth factor receptor signaling pathway	7/140	91/18493	5.8409e-06	4.66163e-05	2.1194e-05	MAPK14/VEGFA/RHOA/KDR/HIF1A/IL1B/NCF1	7
BP	GO:2000117	negative regulation of cysteine-type endopeptidase activity	7/140	91/18493	5.8409e-06	4.66163e-05	2.1194e-05	PTGS2/VEGFA/AKT1/MMP9/MDM2/RAF1/MAP2K5	7
BP	GO:0008406	gonad development	10/140	216/18493	5.87417e-06	4.66163e-05	2.1194e-05	ESR1/AR/PGR/BCL2/BAX/CASP3/VEGFA/ICAM1/NOS3/SOD1	10
BP	GO:0002576	platelet degranulation	8/140	128/18493	5.87838e-06	4.66163e-05	2.1194e-05	VEGFA/TIMP1/FN1/APOA1/SYK/SOD1/SELP/PDGFA	8
BP	GO:0035270	endocrine system development	8/140	128/18493	5.87838e-06	4.66163e-05	2.1194e-05	SLC6A3/GSK3B/IL6/AKT1/MAPK3/MAPK1/RAF1/APOA1	8
BP	GO:0050709	negative regulation of protein secretion	8/140	128/18493	5.87838e-06	4.66163e-05	2.1194e-05	OPRM1/IL1B/FN1/HMGCR/INS/APOA1/KCNJ11/F2R	8
BP	GO:0060761	negative regulation of response to cytokine stimulus	6/140	60/18493	6.04817e-06	4.78673e-05	2.17628e-05	PPARG/IL6/CAV1/MAP2K5/APOA1/GSTP1	6
BP	GO:0051385	response to mineralocorticoid	5/140	35/18493	6.25892e-06	4.94367e-05	2.24763e-05	MAOB/HSD3B2/HSD3B1/FOS/CDKN1A	5
BP	GO:0007548	sex differentiation	11/140	268/18493	6.28214e-06	4.95217e-05	2.25149e-05	ESR1/AR/PGR/BCL2/BAX/CASP3/VEGFA/TP63/ICAM1/NOS3/SOD1	11
BP	GO:1901796	regulation of signal transduction by p53 class mediator	8/140	130/18493	6.59385e-06	5.1876e-05	2.35853e-05	MAPK14/BCL2/TP63/EP300/AKT1/MDM2/CHEK2/ATM	8
BP	GO:0036473	cell death in response to oxidative stress	7/140	93/18493	6.75111e-06	5.30082e-05	2.41001e-05	BCL2/SOD2/P4HB/AKT1/HIF1A/INS/SOD1	7
BP	GO:0045780	positive regulation of bone resorption	4/140	17/18493	6.93666e-06	5.42507e-05	2.46649e-05	PRKCA/PPARGC1B/EGFR/SYK	4
BP	GO:0046852	positive regulation of bone remodeling	4/140	17/18493	6.93666e-06	5.42507e-05	2.46649e-05	PRKCA/PPARGC1B/EGFR/SYK	4
BP	GO:0021700	developmental maturation	11/140	271/18493	6.98137e-06	5.44931e-05	2.47752e-05	PPARG/PGR/BCL2/VEGFA/CDKN1A/RHOA/GH1/HIF1A/BTK/CFTR/MMP2	11
BP	GO:0010721	negative regulation of cell development	12/140	326/18493	7.14502e-06	5.56611e-05	2.53062e-05	SLC6A4/GSK3B/BCL2/MAP2/IL6/LDLR/RHOA/STAT3/MDM2/IL1B/GFAP/PPARA	12
BP	GO:0050867	positive regulation of cell activation	13/140	384/18493	7.23852e-06	5.62792e-05	2.55872e-05	IL4/BCL2/IL6/CAV1/VCAM1/RHOA/AKT1/IL1B/CCL2/BTK/SYK/SELP/JAK3	13
BP	GO:0006469	negative regulation of protein kinase activity	10/140	222/18493	7.4779e-06	5.79137e-05	2.63303e-05	PKIA/CASP3/CDKN1A/IGF1R/CAV1/AKT1/IL1B/HMGCR/GSTP1/CDKN1B	10
BP	GO:0045137	development of primary sexual characteristics	10/140	222/18493	7.4779e-06	5.79137e-05	2.63303e-05	ESR1/AR/PGR/BCL2/BAX/CASP3/VEGFA/ICAM1/NOS3/SOD1	10
BP	GO:0060191	regulation of lipase activity	7/140	95/18493	7.77619e-06	6.00911e-05	2.73203e-05	ESR1/ADRA1A/RHOA/EGFR/SELE/APOA1/AGTR1	7
BP	GO:0002700	regulation of production of molecular mediator of immune response	8/140	133/18493	7.80443e-06	6.00911e-05	2.73203e-05	MAPK14/IL4/IL6/MAPK3/IL1B/BTK/APOA1/JAK3	8
BP	GO:0050729	positive regulation of inflammatory response	8/140	133/18493	7.80443e-06	6.00911e-05	2.73203e-05	PTGS2/IL6/LDLR/EGFR/IL1B/BTK/NFKBIA/AGTR1	8
BP	GO:0032102	negative regulation of response to external stimulus	12/140	329/18493	7.83779e-06	6.02312e-05	2.7384e-05	PPARG/SLC6A3/LDLR/NOS3/CCL2/HMGCR/PPARA/INS/APOA1/PLAT/GSTP1/PDGFA	12
BP	GO:0010821	regulation of mitochondrion organization	9/140	176/18493	7.85517e-06	6.02482e-05	2.73917e-05	GSK3B/BCL2/BAX/CASP8/TP63/KDR/AKT1/MMP9/HIF1A	9
BP	GO:1905475	regulation of protein localization to membrane	9/140	177/18493	8.22339e-06	6.29505e-05	2.86203e-05	AR/BCL2/CASP8/TP63/EGFR/AKT1/ERBB2/INS/KCNJ11	9
BP	GO:0010675	regulation of cellular carbohydrate metabolic process	8/140	134/18493	8.24752e-06	6.29505e-05	2.86203e-05	GSK3B/NCOA2/STAT3/AKT1/PPARA/INS/GCKR/LEPR	8
BP	GO:0016572	histone phosphorylation	5/140	37/18493	8.30255e-06	6.29505e-05	2.86203e-05	CCNA2/PRKCA/MAPK3/IL1B/ATM	5
BP	GO:0048009	insulin-like growth factor receptor signaling pathway	5/140	37/18493	8.30255e-06	6.29505e-05	2.86203e-05	AR/IGF1R/GH1/GHR/AKT1	5
BP	GO:0070741	response to interleukin-6	5/140	37/18493	8.30255e-06	6.29505e-05	2.86203e-05	RELA/IL6/STAT1/ICAM1/STAT3	5
BP	GO:1902042	negative regulation of extrinsic apoptotic signaling pathway via death domain receptors	5/140	37/18493	8.30255e-06	6.29505e-05	2.86203e-05	CASP8/ICAM1/NOS3/RAF1/FAS	5
BP	GO:0045787	positive regulation of cell cycle	13/140	390/18493	8.54711e-06	6.46813e-05	2.94072e-05	SLC6A4/CCNA2/BAX/PRKCA/CDKN1A/RHOA/EP300/MDM2/IL1B/CHEK2/ATM/INS/CDKN1B	13
BP	GO:0042098	T cell proliferation	9/140	178/18493	8.60628e-06	6.48819e-05	2.94984e-05	IL4/BAX/CASP3/IL6/VCAM1/ERBB2/IL1B/SYK/JAK3	9
BP	GO:0051170	import into nucleus	9/140	178/18493	8.60628e-06	6.48819e-05	2.94984e-05	PTGS2/MAPK14/PKIA/STAT3/AKT1/MAPK1/GCKR/SYK/NFKBIA	9
BP	GO:0002792	negative regulation of peptide secretion	8/140	135/18493	8.71166e-06	6.55519e-05	2.9803e-05	OPRM1/IL1B/FN1/HMGCR/INS/APOA1/KCNJ11/F2R	8
BP	GO:0002260	lymphocyte homeostasis	6/140	64/18493	8.83567e-06	6.59653e-05	2.9991e-05	BCL2/BAX/CASP3/AKT1/HIF1A/JAK3	6
BP	GO:0051251	positive regulation of lymphocyte activation	12/140	333/18493	8.85287e-06	6.59653e-05	2.9991e-05	IL4/BCL2/IL6/CAV1/VCAM1/RHOA/AKT1/IL1B/CCL2/BTK/SYK/JAK3	12
BP	GO:0051767	nitric-oxide synthase biosynthetic process	4/140	18/18493	8.86621e-06	6.59653e-05	2.9991e-05	STAT1/KDR/CCL2/GSTP1	4
BP	GO:0051769	regulation of nitric-oxide synthase biosynthetic process	4/140	18/18493	8.86621e-06	6.59653e-05	2.9991e-05	STAT1/KDR/CCL2/GSTP1	4
BP	GO:0060749	mammary gland alveolus development	4/140	18/18493	8.86621e-06	6.59653e-05	2.9991e-05	ESR1/AR/VEGFA/HIF1A	4
BP	GO:0061377	mammary gland lobule development	4/140	18/18493	8.86621e-06	6.59653e-05	2.9991e-05	ESR1/AR/VEGFA/HIF1A	4
BP	GO:0062014	negative regulation of small molecule metabolic process	7/140	97/18493	8.92731e-06	6.62957e-05	3.01412e-05	RHOA/STAT3/AKT1/PPARA/INS/SOD1/LEPR	7
BP	GO:0050769	positive regulation of neurogenesis	14/140	453/18493	8.96946e-06	6.64844e-05	3.0227e-05	PPARG/OPRM1/BCL2/RELA/VEGFA/IL6/RHOA/EP300/HIF1A/IL1B/FN1/GFAP/NCOA1/TIMP2	14
BP	GO:0032570	response to progesterone	5/140	38/18493	9.50259e-06	7.01743e-05	3.19046e-05	NCOA2/RELA/FOS/CAV1/PTGER2	5
BP	GO:0045124	regulation of bone resorption	5/140	38/18493	9.50259e-06	7.01743e-05	3.19046e-05	PRKCA/IL6/PPARGC1B/EGFR/SYK	5
BP	GO:0044773	mitotic DNA damage checkpoint	7/140	98/18493	9.55382e-06	7.04218e-05	3.20171e-05	BAX/CDKN1A/EP300/MDM2/CHEK2/ATM/CDKN1B	7
BP	GO:0045930	negative regulation of mitotic cell cycle	11/140	281/18493	9.82663e-06	7.22985e-05	3.28704e-05	BCL2/BAX/CDKN1A/EP300/EGFR/MDM2/CCL2/CHEK2/ATM/TIMP2/CDKN1B	11
BP	GO:0051224	negative regulation of protein transport	9/140	181/18493	9.84785e-06	7.23207e-05	3.28804e-05	PKIA/OPRM1/IL1B/FN1/HMGCR/INS/APOA1/KCNJ11/F2R	9
BP	GO:0007189	adenylate cyclase-activating G-protein coupled receptor signaling pathway	8/140	139/18493	1.07952e-05	7.91318e-05	3.59771e-05	ADRA1A/ADRB2/ADRA1B/ADRA1D/OPRM1/PRKCA/PTGER2/PTGFR	8
BP	GO:0043029	T cell homeostasis	5/140	39/18493	1.0834e-05	7.92697e-05	3.60398e-05	BCL2/BAX/CASP3/AKT1/JAK3	5
BP	GO:0002363	alpha-beta T cell lineage commitment	4/140	19/18493	1.11646e-05	8.12401e-05	3.69356e-05	BCL2/IL6/RHOA/STAT3	4
BP	GO:0010888	negative regulation of lipid storage	4/140	19/18493	1.11646e-05	8.12401e-05	3.69356e-05	PPARG/IL6/PPARA/NFKBIA	4
BP	GO:1902176	negative regulation of oxidative stress-induced intrinsic apoptotic signaling pathway	4/140	19/18493	1.11646e-05	8.12401e-05	3.69356e-05	SOD2/AKT1/HIF1A/INS	4
BP	GO:1904950	negative regulation of establishment of protein localization	9/140	184/18493	1.12394e-05	8.16348e-05	3.71151e-05	PKIA/OPRM1/IL1B/FN1/HMGCR/INS/APOA1/KCNJ11/F2R	9
BP	GO:0042737	drug catabolic process	8/140	140/18493	1.13772e-05	8.24845e-05	3.75014e-05	SLC6A3/MAOB/ACHE/CAT/CYP3A4/ECE1/MAOA/ALDH2	8
BP	GO:0002758	innate immune response-activating signal transduction	10/140	233/18493	1.1416e-05	8.26152e-05	3.75608e-05	ESR1/CASP8/RELA/CAV1/APOB/EP300/RAF1/BTK/SYK/NFKBIA	10
BP	GO:0035924	cellular response to vascular endothelial growth factor stimulus	6/140	67/18493	1.15441e-05	8.32392e-05	3.78445e-05	MAPK14/RELA/VEGFA/VCAM1/KDR/AKT1	6
BP	GO:0046824	positive regulation of nucleocytoplasmic transport	6/140	67/18493	1.15441e-05	8.32392e-05	3.78445e-05	PTGS2/MAPK14/GSK3B/MAPK1/MDM2/IL1B	6
BP	GO:0007631	feeding behavior	7/140	101/18493	1.16561e-05	8.37423e-05	3.80733e-05	OPRM1/FOS/CPT1A/STAT3/INS/ACE2/LEPR	7
BP	GO:0098869	cellular oxidant detoxification	7/140	101/18493	1.16561e-05	8.37423e-05	3.80733e-05	PTGS1/PTGS2/CAT/SOD2/NOS3/SOD1/GSTP1	7
BP	GO:1902806	regulation of cell cycle G1/S phase transition	9/140	185/18493	1.17391e-05	8.41868e-05	3.82753e-05	BCL2/BAX/CDKN1A/EP300/MDM2/CCL2/CHEK2/ATM/CDKN1B	9
BP	GO:0030217	T cell differentiation	10/140	234/18493	1.18496e-05	8.48258e-05	3.85659e-05	IL4/BCL2/IL6/RHOA/STAT3/ERBB2/SYK/SOD1/JAK3/LEPR	10
BP	GO:0006367	transcription initiation from RNA polymerase II promoter	9/140	186/18493	1.22576e-05	8.7432e-05	3.97507e-05	ESR1/AR/PPARG/RXRA/ESR2/PGR/BAX/CDKN1A/PPARA	9
BP	GO:0019933	cAMP-mediated signaling	9/140	186/18493	1.22576e-05	8.7432e-05	3.97507e-05	ADRA1A/ADRB2/ADRA1B/ADRA1D/OPRM1/PRKCA/AHR/PTGER2/PTGFR	9
BP	GO:0030810	positive regulation of nucleotide biosynthetic process	5/140	40/18493	1.23067e-05	8.74678e-05	3.97671e-05	NOS2/NOS3/STAT3/HIF1A/INS	5
BP	GO:1900373	positive regulation of purine nucleotide biosynthetic process	5/140	40/18493	1.23067e-05	8.74678e-05	3.97671e-05	NOS2/NOS3/STAT3/HIF1A/INS	5
BP	GO:0008630	intrinsic apoptotic signaling pathway in response to DNA damage	7/140	102/18493	1.24366e-05	8.82331e-05	4.0115e-05	BCL2/BAX/CASP9/TP63/EP300/CHEK2/ATM	7
BP	GO:0031670	cellular response to nutrient	6/140	68/18493	1.25831e-05	8.89546e-05	4.0443e-05	PPARG/PTGS2/MDM2/CYP24A1/NCOA1/SOD1	6
BP	GO:0042698	ovulation cycle	6/140	68/18493	1.25831e-05	8.89546e-05	4.0443e-05	ESR1/PGR/OPRM1/CASP3/NOS3/EGFR	6
BP	GO:0048708	astrocyte differentiation	6/140	69/18493	1.36963e-05	9.64811e-05	4.38649e-05	LDLR/EGFR/STAT3/MAPK3/MAPK1/GFAP	6
BP	GO:0071479	cellular response to ionizing radiation	6/140	69/18493	1.36963e-05	9.64811e-05	4.38649e-05	MAPK14/CDKN1A/RAD51/MDM2/CHEK2/ATM	6
BP	GO:0001933	negative regulation of protein phosphorylation	13/140	408/18493	1.38108e-05	9.71153e-05	4.41533e-05	PKIA/JUN/BAX/CASP3/CDKN1A/IGF1R/CAV1/AKT1/IL1B/HMGCR/NCOR1/GSTP1/CDKN1B	13
BP	GO:0032928	regulation of superoxide anion generation	4/140	20/18493	1.38739e-05	9.73871e-05	4.42768e-05	EGFR/SYK/SOD1/GSTP1	4
BP	GO:1901028	regulation of mitochondrial outer membrane permeabilization involved in apoptotic signaling pathway	5/140	41/18493	1.39311e-05	9.74439e-05	4.43027e-05	GSK3B/BCL2/BAX/CASP8/TP63	5
BP	GO:1904706	negative regulation of vascular smooth muscle cell proliferation	5/140	41/18493	1.39311e-05	9.74439e-05	4.43027e-05	PPARG/CDKN1A/SOD2/GSTP1/CDKN1B	5
BP	GO:0055088	lipid homeostasis	8/140	144/18493	1.39767e-05	9.75915e-05	4.43698e-05	PPARG/LDLR/CAV1/MTTP/APOB/INS/APOA1/GCKR	8
BP	GO:0030330	DNA damage response, signal transduction by p53 class mediator	7/140	104/18493	1.41278e-05	9.83007e-05	4.46922e-05	BAX/CDKN1A/EP300/MDM2/CHEK2/ATM/CDKN1B	7
BP	GO:0034605	cellular response to heat	7/140	104/18493	1.41278e-05	9.83007e-05	4.46922e-05	PTGS2/GSK3B/CDKN1A/EP300/MAPK3/MAPK1/ATM	7
BP	GO:0042180	cellular ketone metabolic process	9/140	190/18493	1.45321e-05	0.000100937	4.58907e-05	PPARG/PTGS2/CAV1/CPT1A/AKT1/HMGCR/PPARA/INS/AKR1B1	9
BP	GO:0060193	positive regulation of lipase activity	6/140	70/18493	1.48878e-05	0.000103227	4.69319e-05	ESR1/ADRA1A/RHOA/EGFR/SELE/AGTR1	6
BP	GO:1990748	cellular detoxification	7/140	105/18493	1.50422e-05	0.000104116	4.73361e-05	PTGS1/PTGS2/CAT/SOD2/NOS3/SOD1/GSTP1	7
BP	GO:1901991	negative regulation of mitotic cell cycle phase transition	9/140	191/18493	1.51538e-05	0.000104706	4.76044e-05	BCL2/BAX/CDKN1A/EP300/MDM2/CCL2/CHEK2/ATM/CDKN1B	9
BP	GO:0046394	carboxylic acid biosynthetic process	13/140	412/18493	1.53092e-05	0.000105597	4.80092e-05	PTGS1/PTGS2/CYP3A4/STAT3/HIF1A/IL1B/PPARA/INS/NCOR1/GCKR/SYK/LTA4H/GPT	13
BP	GO:0000077	DNA damage checkpoint	8/140	146/18493	1.54534e-05	0.000106406	4.83774e-05	MAPK14/BAX/CDKN1A/EP300/MDM2/CHEK2/ATM/CDKN1B	8
BP	GO:0016053	organic acid biosynthetic process	13/140	413/18493	1.57055e-05	0.000107853	4.90353e-05	PTGS1/PTGS2/CYP3A4/STAT3/HIF1A/IL1B/PPARA/INS/NCOR1/GCKR/SYK/LTA4H/GPT	13
BP	GO:0043124	negative regulation of I-kappaB kinase/NF-kappaB signaling	5/140	42/18493	1.57179e-05	0.000107853	4.90353e-05	ESR1/CASP8/STAT1/RHOA/GSTP1	5
BP	GO:0019359	nicotinamide nucleotide biosynthetic process	7/140	106/18493	1.6005e-05	0.000109257	4.96735e-05	PTGS2/STAT3/HIF1A/PPARA/INS/NCOR1/GCKR	7
BP	GO:0019363	pyridine nucleotide biosynthetic process	7/140	106/18493	1.6005e-05	0.000109257	4.96735e-05	PTGS2/STAT3/HIF1A/PPARA/INS/NCOR1/GCKR	7
BP	GO:0042107	cytokine metabolic process	7/140	106/18493	1.6005e-05	0.000109257	4.96735e-05	IL4/RELA/TNFSF15/IL6/IL1B/MAP2K5/SYK	7
BP	GO:0035264	multicellular organism growth	8/140	147/18493	1.62397e-05	0.000110669	5.03155e-05	AR/SLC6A3/ADRB2/BCL2/GH1/GHR/STAT3/SOD1	8
BP	GO:0044774	mitotic DNA integrity checkpoint	7/140	107/18493	1.70181e-05	0.000115318	5.24289e-05	BAX/CDKN1A/EP300/MDM2/CHEK2/ATM/CDKN1B	7
BP	GO:0071156	regulation of cell cycle arrest	7/140	107/18493	1.70181e-05	0.000115318	5.24289e-05	BAX/CDKN1A/EP300/MDM2/CHEK2/ATM/CDKN1B	7
BP	GO:0060047	heart contraction	10/140	244/18493	1.70284e-05	0.000115318	5.24289e-05	ADRA1A/KCNH2/SCN5A/ADRA1B/CHRM2/CAV1/NOS3/MDM2/SOD1/ACE2	10
BP	GO:1901522	positive regulation of transcription from RNA polymerase II promoter involved in cellular response to chemical stimulus	4/140	21/18493	1.70379e-05	0.000115318	5.24289e-05	RELA/VEGFA/EP300/HIF1A	4
BP	GO:0031330	negative regulation of cellular catabolic process	10/140	245/18493	1.76398e-05	0.000119188	5.41887e-05	ADRA1A/MAPK14/BCL2/STAT3/AKT1/TIMP1/PPARA/INS/TIMP2/LEPR	10
BP	GO:0006913	nucleocytoplasmic transport	12/140	357/18493	1.77308e-05	0.0001196	5.43759e-05	PTGS2/MAPK14/GSK3B/PKIA/STAT3/AKT1/MAPK1/MDM2/IL1B/GCKR/SYK/NFKBIA	12
BP	GO:0001676	long-chain fatty acid metabolic process	7/140	108/18493	1.80837e-05	0.000121774	5.53642e-05	PTGS1/PTGS2/CYP3A4/CPT1A/MAPK3/LTA4H/GSTP1	7
BP	GO:0050714	positive regulation of protein secretion	10/140	246/18493	1.827e-05	0.00012282	5.58398e-05	MAPK14/ACHE/IL6/EGFR/MAPK3/HIF1A/INS/CFTR/SYK/F2R	10
BP	GO:1903531	negative regulation of secretion by cell	9/140	196/18493	1.86141e-05	0.000124922	5.67954e-05	MAOB/OPRM1/IL1B/FN1/HMGCR/INS/APOA1/KCNJ11/F2R	9
BP	GO:0045861	negative regulation of proteolysis	12/140	359/18493	1.87378e-05	0.00012554	5.70767e-05	PTGS2/VEGFA/AKT1/MMP9/MDM2/RAF1/TIMP1/BIRC5/INS/MAP2K5/TIMP2/PLAT	12
BP	GO:0000187	activation of MAPK activity	8/140	150/18493	1.88031e-05	0.000125765	5.71789e-05	MAPK14/GHR/MAPK3/MAPK1/IL1B/MAP2K5/SYK/SOD1	8
BP	GO:0007611	learning or memory	10/140	247/18493	1.89194e-05	0.000126331	5.74361e-05	PTGS2/SLC6A4/JUN/CASP3/FOS/LDLR/EGFR/MAPK1/HIF1A/HMGCR	10
BP	GO:0046902	regulation of mitochondrial membrane permeability	6/140	73/18493	1.89731e-05	0.000126477	5.75024e-05	GSK3B/BCL2/BAX/CASP8/TP63/STAT3	6
BP	GO:0002688	regulation of leukocyte chemotaxis	7/140	109/18493	1.92038e-05	0.000127587	5.8007e-05	MAPK14/VEGFA/IL6/F7/MAPK3/CCL2/CXCL8	7
BP	GO:0072525	pyridine-containing compound biosynthetic process	7/140	109/18493	1.92038e-05	0.000127587	5.8007e-05	PTGS2/STAT3/HIF1A/PPARA/INS/NCOR1/GCKR	7
BP	GO:0051169	nuclear transport	12/140	360/18493	1.92599e-05	0.000127745	5.80791e-05	PTGS2/MAPK14/GSK3B/PKIA/STAT3/AKT1/MAPK1/MDM2/IL1B/GCKR/SYK/NFKBIA	12
BP	GO:0034105	positive regulation of tissue remodeling	5/140	44/18493	1.9824e-05	0.000131268	5.96808e-05	BAX/PRKCA/PPARGC1B/EGFR/SYK	5
BP	GO:0006096	glycolytic process	6/140	74/18493	2.05197e-05	0.000135648	6.16723e-05	STAT3/HIF1A/PPARA/INS/NCOR1/GCKR	6
BP	GO:0035584	calcium-mediated signaling using intracellular calcium source	4/140	22/18493	2.07019e-05	0.000136626	6.21167e-05	VCAM1/KDR/PTGFR/SELP	4
BP	GO:0010951	negative regulation of endopeptidase activity	10/140	250/18493	2.09884e-05	0.000138113	6.27927e-05	PTGS2/VEGFA/AKT1/MMP9/MDM2/RAF1/TIMP1/BIRC5/MAP2K5/TIMP2	10
BP	GO:0097164	ammonium ion metabolic process	9/140	199/18493	2.09968e-05	0.000138113	6.27927e-05	SLC6A3/MAOB/ACHE/PON1/LDLR/CPT1A/AKR1B1/APOA1/MAOA	9
BP	GO:0010906	regulation of glucose metabolic process	7/140	111/18493	2.16163e-05	0.000141719	6.44321e-05	GSK3B/NCOA2/AKT1/PPARA/INS/GCKR/LEPR	7
BP	GO:0030218	erythrocyte differentiation	7/140	111/18493	2.16163e-05	0.000141719	6.44321e-05	MAPK14/CASP3/VEGFA/STAT1/STAT3/HIF1A/JAK3	7
BP	GO:0042129	regulation of T cell proliferation	8/140	153/18493	2.16982e-05	0.000141929	6.45279e-05	IL4/CASP3/IL6/VCAM1/ERBB2/IL1B/SYK/JAK3	8
BP	GO:1901617	organic hydroxy compound biosynthetic process	10/140	251/18493	2.17199e-05	0.000141929	6.45279e-05	SLC6A3/CYP3A4/APOB/IL1B/HMGCR/AKR1B1/APOA1/CFTR/TYR/SOD1	10
BP	GO:0006757	ATP generation from ADP	6/140	75/18493	2.21663e-05	0.000143436	6.52128e-05	STAT3/HIF1A/PPARA/INS/NCOR1/GCKR	6
BP	GO:0051193	regulation of cofactor metabolic process	6/140	75/18493	2.21663e-05	0.000143436	6.52128e-05	STAT3/HIF1A/PPARA/INS/NCOR1/GCKR	6
BP	GO:1903201	regulation of oxidative stress-induced cell death	6/140	75/18493	2.21663e-05	0.000143436	6.52128e-05	SOD2/P4HB/AKT1/HIF1A/INS/SOD1	6
BP	GO:0010883	regulation of lipid storage	5/140	45/18493	2.2167e-05	0.000143436	6.52128e-05	PPARG/IL6/APOB/PPARA/NFKBIA	5
BP	GO:0071827	plasma lipoprotein particle organization	5/140	45/18493	2.2167e-05	0.000143436	6.52128e-05	MTTP/APOB/P4HB/APOA1/AGTR1	5
BP	GO:1900034	regulation of cellular response to heat	5/140	45/18493	2.2167e-05	0.000143436	6.52128e-05	GSK3B/EP300/MAPK3/MAPK1/ATM	5
BP	GO:0002218	activation of innate immune response	10/140	252/18493	2.24732e-05	0.000144945	6.58988e-05	ESR1/CASP8/RELA/CAV1/APOB/EP300/RAF1/BTK/SYK/NFKBIA	10
BP	GO:0003015	heart process	10/140	252/18493	2.24732e-05	0.000144945	6.58988e-05	ADRA1A/KCNH2/SCN5A/ADRA1B/CHRM2/CAV1/NOS3/MDM2/SOD1/ACE2	10
BP	GO:0046822	regulation of nucleocytoplasmic transport	7/140	112/18493	2.29131e-05	0.000147543	6.708e-05	PTGS2/MAPK14/GSK3B/PKIA/MAPK1/MDM2/IL1B	7
BP	GO:0043491	protein kinase B signaling	10/140	253/18493	2.32488e-05	0.000149462	6.79527e-05	ESR1/F7/KDR/EGFR/AKT1/ERBB2/IL1B/CCL2/INS/PDGFA	10
BP	GO:0072332	intrinsic apoptotic signaling pathway by p53 class mediator	6/140	76/18493	2.39176e-05	0.000153513	6.97945e-05	BCL2/BAX/TP63/EP300/MDM2/CHEK2	6
BP	GO:0030073	insulin secretion	9/140	203/18493	2.45734e-05	0.000157391	7.15573e-05	NOS2/PRKCA/CPT1A/RAF1/HIF1A/IL1B/HMGCR/CFTR/KCNJ11	9
BP	GO:0031952	regulation of protein autophosphorylation	5/140	46/18493	2.47198e-05	0.000157391	7.15573e-05	JUN/VEGFA/CAV1/INS/PDGFA	5
BP	GO:0045981	positive regulation of nucleotide metabolic process	5/140	46/18493	2.47198e-05	0.000157391	7.15573e-05	NOS2/NOS3/STAT3/HIF1A/INS	5
BP	GO:0060443	mammary gland morphogenesis	5/140	46/18493	2.47198e-05	0.000157391	7.15573e-05	ESR1/AR/PGR/BAX/CAV1	5
BP	GO:1900544	positive regulation of purine nucleotide metabolic process	5/140	46/18493	2.47198e-05	0.000157391	7.15573e-05	NOS2/NOS3/STAT3/HIF1A/INS	5
BP	GO:0060396	growth hormone receptor signaling pathway	4/140	23/18493	2.49133e-05	0.000158369	7.20021e-05	GH1/GHR/STAT3/JAK3	4
BP	GO:0001701	in utero embryonic development	11/140	311/18493	2.52249e-05	0.000160093	7.2786e-05	AR/RXRA/CASP8/VEGFA/APOB/NOS3/EGFR/AKT1/MAPK1/HIF1A/NCOA1	11
BP	GO:0002696	positive regulation of leukocyte activation	12/140	372/18493	2.65878e-05	0.000168474	7.65965e-05	IL4/BCL2/IL6/CAV1/VCAM1/RHOA/AKT1/IL1B/CCL2/BTK/SYK/JAK3	12
BP	GO:0031570	DNA integrity checkpoint	8/140	158/18493	2.73527e-05	0.000172496	7.84248e-05	MAPK14/BAX/CDKN1A/EP300/MDM2/CHEK2/ATM/CDKN1B	8
BP	GO:0046165	alcohol biosynthetic process	8/140	158/18493	2.73527e-05	0.000172496	7.84248e-05	CYP3A4/APOB/IL1B/HMGCR/AKR1B1/APOA1/CFTR/SOD1	8
BP	GO:0090316	positive regulation of intracellular protein transport	8/140	158/18493	2.73527e-05	0.000172496	7.84248e-05	CHRM1/PTGS2/MAPK14/GSK3B/MAPK1/MDM2/ERBB2/IL1B	8
BP	GO:0030850	prostate gland development	5/140	47/18493	2.74952e-05	0.000172846	7.8584e-05	ESR1/AR/RXRA/TP63/CDKN1B	5
BP	GO:0051205	protein insertion into membrane	5/140	47/18493	2.74952e-05	0.000172846	7.8584e-05	BCL2/BAX/CASP8/TP63/EGFR	5
BP	GO:0034644	cellular response to UV	6/140	78/18493	2.77545e-05	0.000173652	7.89503e-05	PTGS2/BAX/CASP9/CDKN1A/EP300/MDM2	6
BP	GO:0042866	pyruvate biosynthetic process	6/140	78/18493	2.77545e-05	0.000173652	7.89503e-05	STAT3/HIF1A/PPARA/INS/NCOR1/GCKR	6
BP	GO:0046889	positive regulation of lipid biosynthetic process	6/140	78/18493	2.77545e-05	0.000173652	7.89503e-05	PTGS2/LDLR/AKT1/IL1B/INS/APOA1	6
BP	GO:0002683	negative regulation of immune system process	13/140	437/18493	2.83491e-05	0.000177093	8.05149e-05	PPARG/IL4/CASP3/LDLR/AKT1/ERBB2/CCL2/BTK/ATM/INS/APOA1/NFKBIA/JAK3	13
BP	GO:0006754	ATP biosynthetic process	7/140	116/18493	2.87596e-05	0.000179375	8.15525e-05	ATP5F1B/STAT3/HIF1A/PPARA/INS/NCOR1/GCKR	7
BP	GO:0071378	cellular response to growth hormone stimulus	4/140	24/18493	2.97207e-05	0.00018475	8.39961e-05	GH1/GHR/STAT3/JAK3	4
BP	GO:2000191	regulation of fatty acid transport	4/140	24/18493	2.97207e-05	0.00018475	8.39961e-05	AKT1/IL1B/NCOR1/SYK	4
BP	GO:2000027	regulation of organ morphogenesis	9/140	208/18493	2.97609e-05	0.00018475	8.39961e-05	ESR1/AR/RXRA/BCL2/BAX/VEGFA/STAT1/RHOA/PDGFA	9
BP	GO:0033143	regulation of intracellular steroid hormone receptor signaling pathway	6/140	79/18493	2.98503e-05	0.000185016	8.41171e-05	ESR1/AR/TP63/RHOA/EP300/NCOR1	6
BP	GO:0010466	negative regulation of peptidase activity	10/140	261/18493	3.03255e-05	0.000187669	8.53231e-05	PTGS2/VEGFA/AKT1/MMP9/MDM2/RAF1/TIMP1/BIRC5/MAP2K5/TIMP2	10
BP	GO:0009409	response to cold	5/140	48/18493	3.05066e-05	0.000188203	8.55662e-05	PPARG/ADRB2/CASP8/FOS/NFKBIA	5
BP	GO:0045058	T cell selection	5/140	48/18493	3.05066e-05	0.000188203	8.55662e-05	BCL2/IL6/RHOA/STAT3/SYK	5
BP	GO:0051701	interaction with host	9/140	209/18493	3.09027e-05	0.000190351	8.65426e-05	RXRA/CASP8/LDLR/CAV1/ICAM1/P4HB/EGFR/CXCL8/ACE2	9
BP	GO:0042509	regulation of tyrosine phosphorylation of STAT protein	6/140	80/18493	3.20714e-05	0.000197001	8.95659e-05	IL4/IL6/CAV1/GH1/GHR/STAT3	6
BP	GO:0050920	regulation of chemotaxis	9/140	210/18493	3.20814e-05	0.000197001	8.95659e-05	MAPK14/VEGFA/IL6/F7/KDR/MAPK3/CCL2/CXCL8/GSTP1	9
BP	GO:0006733	oxidoreduction coenzyme metabolic process	8/140	162/18493	3.27212e-05	0.000200619	9.12111e-05	PTGS2/STAT3/HIF1A/HMGCR/PPARA/INS/NCOR1/GCKR	8
BP	GO:1901988	negative regulation of cell cycle phase transition	9/140	211/18493	3.3298e-05	0.000203842	9.26761e-05	BCL2/BAX/CDKN1A/EP300/MDM2/CCL2/CHEK2/ATM/CDKN1B	9
BP	GO:0034976	response to endoplasmic reticulum stress	10/140	264/18493	3.34182e-05	0.000204262	9.28673e-05	GSK3B/JUN/BCL2/BAX/CAV1/EP300/P4HB/RASGRF2/CCL2/CXCL8	10
BP	GO:0071825	protein-lipid complex subunit organization	5/140	49/18493	3.37678e-05	0.000206082	9.36947e-05	MTTP/APOB/P4HB/APOA1/AGTR1	5
BP	GO:1905477	positive regulation of protein localization to membrane	7/140	119/18493	3.39071e-05	0.000206615	9.3937e-05	BCL2/CASP8/TP63/EGFR/AKT1/ERBB2/KCNJ11	7
BP	GO:0035051	cardiocyte differentiation	8/140	163/18493	3.41929e-05	0.000208038	9.45838e-05	RXRA/ADRA1A/VEGFA/VCAM1/EGFR/MAPK3/MAPK1/PPARA	8
BP	GO:0090559	regulation of membrane permeability	6/140	81/18493	3.44234e-05	0.000209119	9.50757e-05	GSK3B/BCL2/BAX/CASP8/TP63/STAT3	6
BP	GO:0002793	positive regulation of peptide secretion	10/140	265/18493	3.45073e-05	0.000209309	9.5162e-05	MAPK14/ACHE/IL6/EGFR/MAPK3/HIF1A/INS/CFTR/SYK/F2R	10
BP	GO:0008211	glucocorticoid metabolic process	4/140	25/18493	3.51745e-05	0.000212383	9.65596e-05	HSD3B2/HSD3B1/CYP21A2/APOA1	4
BP	GO:0050927	positive regulation of positive chemotaxis	4/140	25/18493	3.51745e-05	0.000212383	9.65596e-05	VEGFA/F7/KDR/CXCL8	4
BP	GO:0060571	morphogenesis of an epithelial fold	4/140	25/18493	3.51745e-05	0.000212383	9.65596e-05	AR/TP63/EGFR/HIF1A	4
BP	GO:0034101	erythrocyte homeostasis	7/140	120/18493	3.57824e-05	0.000215399	9.79307e-05	MAPK14/CASP3/VEGFA/STAT1/STAT3/HIF1A/JAK3	7
BP	GO:0038061	NIK/NF-kappaB signaling	7/140	120/18493	3.57824e-05	0.000215399	9.79307e-05	RELA/TNFSF15/RHOA/EGFR/AKT1/IL1B/NFKBIA	7
BP	GO:0007254	JNK cascade	9/140	213/18493	3.5849e-05	0.000215474	9.79646e-05	IGF1R/EGFR/AKT1/IL1B/NCOR1/SYK/NCF1/MAPK9/GSTP1	9
BP	GO:0017038	protein import	9/140	214/18493	3.71853e-05	0.000222831	0.00010131	PTGS2/MAPK14/PKIA/STAT3/AKT1/MAPK1/GCKR/SYK/NFKBIA	9
BP	GO:0019935	cyclic-nucleotide-mediated signaling	9/140	214/18493	3.71853e-05	0.000222831	0.00010131	ADRA1A/ADRB2/ADRA1B/ADRA1D/OPRM1/PRKCA/AHR/PTGER2/PTGFR	9
BP	GO:1900180	regulation of protein localization to nucleus	7/140	121/18493	3.77421e-05	0.000225827	0.000102672	PTGS2/MAPK14/GSK3B/PKIA/AKT1/MAPK1/INS	7
BP	GO:0097345	mitochondrial outer membrane permeabilization	5/140	51/18493	4.10963e-05	0.000245425	0.000111582	GSK3B/BCL2/BAX/CASP8/TP63	5
BP	GO:0002360	T cell lineage commitment	4/140	26/18493	4.13263e-05	0.000245425	0.000111582	BCL2/IL6/RHOA/STAT3	4
BP	GO:0003081	regulation of systemic arterial blood pressure by renin-angiotensin	4/140	26/18493	4.13263e-05	0.000245425	0.000111582	RHOA/AGTR1/ACE2/F2R	4
BP	GO:0050926	regulation of positive chemotaxis	4/140	26/18493	4.13263e-05	0.000245425	0.000111582	VEGFA/F7/KDR/CXCL8	4
BP	GO:0060740	prostate gland epithelium morphogenesis	4/140	26/18493	4.13263e-05	0.000245425	0.000111582	ESR1/AR/RXRA/TP63	4
BP	GO:0008016	regulation of heart contraction	9/140	217/18493	4.14502e-05	0.000245427	0.000111583	ADRA1A/KCNH2/SCN5A/ADRA1B/CHRM2/CAV1/NOS3/MDM2/ACE2	9
BP	GO:0030595	leukocyte chemotaxis	9/140	217/18493	4.14502e-05	0.000245427	0.000111583	MAPK14/VEGFA/IL6/F7/MAPK3/IL1B/CCL2/CXCL8/SYK	9
BP	GO:0002690	positive regulation of leukocyte chemotaxis	6/140	84/18493	4.23215e-05	0.000249842	0.00011359	MAPK14/VEGFA/IL6/F7/MAPK3/CXCL8	6
BP	GO:0046031	ADP metabolic process	6/140	84/18493	4.23215e-05	0.000249842	0.00011359	STAT3/HIF1A/PPARA/INS/NCOR1/GCKR	6
BP	GO:0021543	pallium development	8/140	169/18493	4.42355e-05	0.000259982	0.0001182	GSK3B/HSD3B2/HSD3B1/BAX/CASP3/RHOA/EGFR/HIF1A	8
BP	GO:0030324	lung development	8/140	169/18493	4.42355e-05	0.000259982	0.0001182	PGR/VEGFA/NOS3/EP300/EGFR/MAPK3/MAPK1/PDGFA	8
BP	GO:0048469	cell maturation	8/140	169/18493	4.42355e-05	0.000259982	0.0001182	PPARG/PGR/BCL2/VEGFA/CDKN1A/HIF1A/BTK/CFTR	8
BP	GO:0002763	positive regulation of myeloid leukocyte differentiation	5/140	52/18493	4.51933e-05	0.000264408	0.000120213	JUN/CASP8/PRKCA/FOS/PPARGC1B	5
BP	GO:0042220	response to cocaine	5/140	52/18493	4.51933e-05	0.000264408	0.000120213	SLC6A3/CCNA2/HTR3A/OPRM1/MDM2	5
BP	GO:0051353	positive regulation of oxidoreductase activity	5/140	52/18493	4.51933e-05	0.000264408	0.000120213	AKT1/HIF1A/IL1B/INS/AGTR1	5
BP	GO:0045833	negative regulation of lipid metabolic process	6/140	85/18493	4.52549e-05	0.000264408	0.000120213	AKT1/IL1B/UGT1A1/INS/SOD1/PDGFA	6
BP	GO:0051054	positive regulation of DNA metabolic process	9/140	220/18493	4.61219e-05	0.000269079	0.000122336	JUN/IL4/BAX/RAD51/EGFR/AKT1/MAPK3/MAPK1/ATM	9
BP	GO:0010565	regulation of cellular ketone metabolic process	7/140	125/18493	4.64841e-05	0.000270794	0.000123116	PPARG/PTGS2/CAV1/CPT1A/AKT1/PPARA/INS	7
BP	GO:0046486	glycerolipid metabolic process	13/140	459/18493	4.7011e-05	0.000273462	0.000124329	ESR1/ACHE/PON1/LDLR/CAT/CAV1/APOB/CPT1A/EGFR/ERBB2/ATM/APOA1/PDGFA	13
BP	GO:0035902	response to immobilization stress	4/140	27/18493	4.82292e-05	0.00027973	0.000127178	PPARG/FOS/TFF1/MDM2	4
BP	GO:1990776	response to angiotensin	4/140	27/18493	4.82292e-05	0.00027973	0.000127178	PTGS2/RELA/CAV1/AGTR1	4
BP	GO:0001820	serotonin secretion	3/140	10/18493	4.90148e-05	0.000280599	0.000127574	SLC6A4/MAOB/SYK	3
BP	GO:0010749	regulation of nitric oxide mediated signal transduction	3/140	10/18493	4.90148e-05	0.000280599	0.000127574	VEGFA/EGFR/INS	3
BP	GO:0032025	response to cobalt ion	3/140	10/18493	4.90148e-05	0.000280599	0.000127574	CASP9/CASP3/CASP8	3
BP	GO:0060352	cell adhesion molecule production	3/140	10/18493	4.90148e-05	0.000280599	0.000127574	CAV1/IL1B/APOA1	3
BP	GO:0071104	response to interleukin-9	3/140	10/18493	4.90148e-05	0.000280599	0.000127574	STAT1/STAT3/JAK3	3
BP	GO:0072584	caveolin-mediated endocytosis	3/140	10/18493	4.90148e-05	0.000280599	0.000127574	CAV1/MAPK3/MAPK1	3
BP	GO:0090336	positive regulation of brown fat cell differentiation	3/140	10/18493	4.90148e-05	0.000280599	0.000127574	PTGS2/MAPK14/INS	3
BP	GO:0090594	inflammatory response to wounding	3/140	10/18493	4.90148e-05	0.000280599	0.000127574	TIMP1/HIF1A/F2R	3
BP	GO:2001269	positive regulation of cysteine-type endopeptidase activity involved in apoptotic signaling pathway	3/140	10/18493	4.90148e-05	0.000280599	0.000127574	BAX/CASP8/FAS	3
BP	GO:0051048	negative regulation of secretion	9/140	222/18493	4.94775e-05	0.000282841	0.000128593	MAOB/OPRM1/IL1B/FN1/HMGCR/INS/APOA1/KCNJ11/F2R	9
BP	GO:0010332	response to gamma radiation	5/140	53/18493	4.95992e-05	0.000283129	0.000128724	BCL2/BAX/MDM2/CHEK2/ATM	5
BP	GO:0050796	regulation of insulin secretion	8/140	172/18493	5.01135e-05	0.000285654	0.000129872	NOS2/PRKCA/CPT1A/HIF1A/IL1B/HMGCR/CFTR/KCNJ11	8
BP	GO:0009206	purine ribonucleoside triphosphate biosynthetic process	7/140	127/18493	5.14405e-05	0.000292798	0.00013312	ATP5F1B/STAT3/HIF1A/PPARA/INS/NCOR1/GCKR	7
BP	GO:1900407	regulation of cellular response to oxidative stress	6/140	87/18493	5.161e-05	0.000293329	0.000133361	SOD2/P4HB/AKT1/HIF1A/INS/SOD1	6
BP	GO:0044262	cellular carbohydrate metabolic process	10/140	278/18493	5.16814e-05	0.000293329	0.000133361	GSK3B/NCOA2/STAT3/AKT1/PPARA/INS/AKR1B1/GCKR/GLB1/LEPR	10
BP	GO:0030323	respiratory tube development	8/140	173/18493	5.22119e-05	0.000295917	0.000134538	PGR/VEGFA/NOS3/EP300/EGFR/MAPK3/MAPK1/PDGFA	8
BP	GO:0050768	negative regulation of neurogenesis	10/140	279/18493	5.32611e-05	0.000301434	0.000137046	SLC6A4/GSK3B/MAP2/IL6/LDLR/RHOA/STAT3/MDM2/IL1B/GFAP	10
BP	GO:0009145	purine nucleoside triphosphate biosynthetic process	7/140	128/18493	5.40763e-05	0.000305612	0.000138946	ATP5F1B/STAT3/HIF1A/PPARA/INS/NCOR1/GCKR	7
BP	GO:0045123	cellular extravasation	5/140	54/18493	5.43298e-05	0.000306609	0.000139399	ICAM1/VCAM1/CCL2/SELE/SELP	5
BP	GO:0006914	autophagy	13/140	466/18493	5.48573e-05	0.000308708	0.000140353	ADRA1A/ADRB2/IL4/BCL2/CASP3/EP300/KDR/AKT1/MAPK3/HIF1A/GFAP/ATM/LEPR	13
BP	GO:0061919	process utilizing autophagic mechanism	13/140	466/18493	5.48573e-05	0.000308708	0.000140353	ADRA1A/ADRB2/IL4/BCL2/CASP3/EP300/KDR/AKT1/MAPK3/HIF1A/GFAP/ATM/LEPR	13
BP	GO:0001892	embryonic placenta development	6/140	88/18493	5.50448e-05	0.000309325	0.000140634	CASP8/EGFR/AKT1/MAPK1/HIF1A/NCOA1	6
BP	GO:0001844	protein insertion into mitochondrial membrane involved in apoptotic signaling pathway	4/140	28/18493	5.59379e-05	0.000312137	0.000141912	BCL2/BAX/CASP8/TP63	4
BP	GO:0002675	positive regulation of acute inflammatory response	4/140	28/18493	5.59379e-05	0.000312137	0.000141912	PTGS2/IL6/IL1B/BTK	4
BP	GO:0008209	androgen metabolic process	4/140	28/18493	5.59379e-05	0.000312137	0.000141912	ESR1/HSD3B2/HSD3B1/CYP3A4	4
BP	GO:0034377	plasma lipoprotein particle assembly	4/140	28/18493	5.59379e-05	0.000312137	0.000141912	MTTP/APOB/P4HB/APOA1	4
BP	GO:0060512	prostate gland morphogenesis	4/140	28/18493	5.59379e-05	0.000312137	0.000141912	ESR1/AR/RXRA/TP63	4
BP	GO:0043122	regulation of I-kappaB kinase/NF-kappaB signaling	9/140	226/18493	5.68105e-05	0.000316561	0.000143924	ESR1/CASP8/RELA/STAT1/RHOA/AKT1/IL1B/GSTP1/F2R	9
BP	GO:0044843	cell cycle G1/S phase transition	10/140	282/18493	5.82496e-05	0.000324126	0.000147363	CCNA2/BCL2/BAX/CDKN1A/EP300/MDM2/CCL2/CHEK2/ATM/CDKN1B	10
BP	GO:0051047	positive regulation of secretion	12/140	404/18493	5.91158e-05	0.000328485	0.000149345	SLC6A4/MAPK14/ACHE/IL6/EGFR/MAPK3/HIF1A/IL1B/INS/CFTR/SYK/F2R	12
BP	GO:0070498	interleukin-1-mediated signaling pathway	5/140	55/18493	5.94016e-05	0.000329612	0.000149858	RELA/IL6/MAPK3/IL1B/NFKBIA	5
BP	GO:0050921	positive regulation of chemotaxis	7/140	130/18493	5.96802e-05	0.000330697	0.000150351	MAPK14/VEGFA/IL6/F7/KDR/MAPK3/CXCL8	7
BP	GO:0051899	membrane depolarization	6/140	90/18493	6.24624e-05	0.000345631	0.00015714	JUN/KCNH2/SCN5A/BCL2/CAV1/KDR	6
BP	GO:0007006	mitochondrial membrane organization	7/140	131/18493	6.26554e-05	0.000346217	0.000157407	GSK3B/ATP5F1B/BCL2/BAX/CASP8/TP63/STAT3	7
BP	GO:0009165	nucleotide biosynthetic process	11/140	344/18493	6.2986e-05	0.000347561	0.000158018	NOS2/PTGS2/ATP5F1B/NOS3/STAT3/MAPK1/HIF1A/PPARA/INS/NCOR1/GCKR	11
BP	GO:0032770	positive regulation of monooxygenase activity	4/140	29/18493	6.4508e-05	0.000354973	0.000161388	AKT1/HIF1A/IL1B/INS	4
BP	GO:0046320	regulation of fatty acid oxidation	4/140	29/18493	6.4508e-05	0.000354973	0.000161388	PPARG/CPT1A/AKT1/PPARA	4
BP	GO:0001960	negative regulation of cytokine-mediated signaling pathway	5/140	56/18493	6.4831e-05	0.000355274	0.000161525	PPARG/IL6/CAV1/APOA1/GSTP1	5
BP	GO:0032890	regulation of organic acid transport	5/140	56/18493	6.4831e-05	0.000355274	0.000161525	AKT1/IL1B/NCOR1/SYK/ACE2	5
BP	GO:0060688	regulation of morphogenesis of a branching structure	5/140	56/18493	6.4831e-05	0.000355274	0.000161525	ESR1/AR/RXRA/VEGFA/PDGFA	5
BP	GO:0090068	positive regulation of cell cycle process	10/140	286/18493	6.55164e-05	0.000358536	0.000163007	BAX/CDKN1A/RHOA/EP300/MDM2/IL1B/CHEK2/ATM/INS/CDKN1B	10
BP	GO:0050671	positive regulation of lymphocyte proliferation	7/140	132/18493	6.57507e-05	0.000359323	0.000163365	IL4/BCL2/IL6/VCAM1/IL1B/SYK/JAK3	7
BP	GO:0044070	regulation of anion transport	6/140	91/18493	6.64592e-05	0.000362696	0.000164899	AKT1/IL1B/CFTR/NCOR1/SYK/ACE2	6
BP	GO:0019336	phenol-containing compound catabolic process	3/140	11/18493	6.70217e-05	0.000364264	0.000165612	SLC6A3/MAOB/MAOA	3
BP	GO:0034379	very-low-density lipoprotein particle assembly	3/140	11/18493	6.70217e-05	0.000364264	0.000165612	MTTP/APOB/P4HB	3
BP	GO:0060525	prostate glandular acinus development	3/140	11/18493	6.70217e-05	0.000364264	0.000165612	ESR1/RXRA/TP63	3
BP	GO:1901293	nucleoside phosphate biosynthetic process	11/140	347/18493	6.80748e-05	0.000369483	0.000167984	NOS2/PTGS2/ATP5F1B/NOS3/STAT3/MAPK1/HIF1A/PPARA/INS/NCOR1/GCKR	11
BP	GO:0009201	ribonucleoside triphosphate biosynthetic process	7/140	133/18493	6.89699e-05	0.000371228	0.000168778	ATP5F1B/STAT3/HIF1A/PPARA/INS/NCOR1/GCKR	7
BP	GO:0030260	entry into host cell	7/140	133/18493	6.89699e-05	0.000371228	0.000168778	LDLR/CAV1/ICAM1/P4HB/EGFR/CXCL8/ACE2	7
BP	GO:0032946	positive regulation of mononuclear cell proliferation	7/140	133/18493	6.89699e-05	0.000371228	0.000168778	IL4/BCL2/IL6/VCAM1/IL1B/SYK/JAK3	7
BP	GO:0044409	entry into host	7/140	133/18493	6.89699e-05	0.000371228	0.000168778	LDLR/CAV1/ICAM1/P4HB/EGFR/CXCL8/ACE2	7
BP	GO:0051806	entry into cell of other organism involved in symbiotic interaction	7/140	133/18493	6.89699e-05	0.000371228	0.000168778	LDLR/CAV1/ICAM1/P4HB/EGFR/CXCL8/ACE2	7
BP	GO:0051828	entry into other organism involved in symbiotic interaction	7/140	133/18493	6.89699e-05	0.000371228	0.000168778	LDLR/CAV1/ICAM1/P4HB/EGFR/CXCL8/ACE2	7
BP	GO:0048639	positive regulation of developmental growth	8/140	180/18493	6.90505e-05	0.000371228	0.000168778	SLC6A3/MAPK14/BCL2/VEGFA/GH1/GHR/AKT1/FN1	8
BP	GO:0033157	regulation of intracellular protein transport	9/140	232/18493	6.95178e-05	0.000373235	0.000169691	CHRM1/PTGS2/MAPK14/GSK3B/PKIA/MAPK1/MDM2/ERBB2/IL1B	9
BP	GO:0042743	hydrogen peroxide metabolic process	5/140	57/18493	7.06353e-05	0.000377823	0.000171776	MAOB/CAT/EGFR/STAT3/SOD1	5
BP	GO:1902110	positive regulation of mitochondrial membrane permeability involved in apoptotic process	5/140	57/18493	7.06353e-05	0.000377823	0.000171776	GSK3B/BCL2/BAX/CASP8/TP63	5
BP	GO:0006165	nucleoside diphosphate phosphorylation	6/140	92/18493	7.06576e-05	0.000377823	0.000171776	STAT3/HIF1A/PPARA/INS/NCOR1/GCKR	6
BP	GO:0051052	regulation of DNA metabolic process	12/140	412/18493	7.12826e-05	0.000380653	0.000173063	PPARG/CCNA2/JUN/IL4/BAX/RAD51/EGFR/AKT1/MAPK3/MAPK1/CHEK2/ATM	12
BP	GO:0046631	alpha-beta T cell activation	7/140	134/18493	7.23168e-05	0.00038514	0.000175103	BCL2/IL6/RHOA/STAT3/INS/SYK/JAK3	7
BP	GO:1905330	regulation of morphogenesis of an epithelium	7/140	134/18493	7.23168e-05	0.00038514	0.000175103	ESR1/AR/RXRA/VEGFA/STAT1/RHOA/PDGFA	7
BP	GO:0001782	B cell homeostasis	4/140	30/18493	7.39966e-05	0.000393559	0.000178931	BCL2/BAX/CASP3/HIF1A	4
BP	GO:0061138	morphogenesis of a branching epithelium	8/140	182/18493	7.46155e-05	0.00039632	0.000180186	ESR1/AR/RXRA/PGR/BCL2/VEGFA/TP63/PDGFA	8
BP	GO:0007589	body fluid secretion	6/140	93/18493	7.50649e-05	0.000398175	0.000181029	CHRM1/SLC6A3/CHRM3/VEGFA/CAV1/HIF1A	6
BP	GO:0010518	positive regulation of phospholipase activity	5/140	58/18493	7.6832e-05	0.000405383	0.000184307	ESR1/ADRA1A/EGFR/SELE/AGTR1	5
BP	GO:0030520	intracellular estrogen receptor signaling pathway	5/140	58/18493	7.6832e-05	0.000405383	0.000184307	ESR1/AR/ESR2/TP63/PPARGC1B	5
BP	GO:1902041	regulation of extrinsic apoptotic signaling pathway via death domain receptors	5/140	58/18493	7.6832e-05	0.000405383	0.000184307	CASP8/ICAM1/NOS3/RAF1/FAS	5
BP	GO:1905953	negative regulation of lipid localization	5/140	58/18493	7.6832e-05	0.000405383	0.000184307	PPARG/IL6/AKT1/PPARA/NFKBIA	5
BP	GO:0042594	response to starvation	8/140	183/18493	7.75347e-05	0.000408007	0.0001855	PPARG/JUN/BCL2/CDKN1A/MAPK3/MAPK1/UGT1A1/FAS	8
BP	GO:0050864	regulation of B cell activation	8/140	183/18493	7.75347e-05	0.000408007	0.0001855	IL4/BCL2/CASP3/IL6/AHR/BTK/ATM/SYK	8
BP	GO:0046939	nucleotide phosphorylation	6/140	94/18493	7.96888e-05	0.000418788	0.000190401	STAT3/HIF1A/PPARA/INS/NCOR1/GCKR	6
BP	GO:0072330	monocarboxylic acid biosynthetic process	10/140	293/18493	8.00952e-05	0.000420368	0.000191119	PTGS1/PTGS2/CYP3A4/STAT3/HIF1A/PPARA/INS/NCOR1/GCKR/LTA4H	10
BP	GO:0046328	regulation of JNK cascade	8/140	184/18493	8.05481e-05	0.000421631	0.000191693	IGF1R/EGFR/AKT1/IL1B/NCOR1/SYK/NCF1/GSTP1	8
BP	GO:0050866	negative regulation of cell activation	8/140	184/18493	8.05481e-05	0.000421631	0.000191693	CASP3/LDLR/NOS3/ERBB2/BTK/ATM/PDGFA/JAK3	8
BP	GO:0055067	monovalent inorganic cation homeostasis	7/140	137/18493	8.31623e-05	0.000434742	0.000197654	ATP5F1B/KCNH2/BCL2/MAPK3/MAPK1/CFTR/AGTR1	7
BP	GO:1902686	mitochondrial outer membrane permeabilization involved in programmed cell death	5/140	59/18493	8.34389e-05	0.000435615	0.000198051	GSK3B/BCL2/BAX/CASP8/TP63	5
BP	GO:0045648	positive regulation of erythrocyte differentiation	4/140	31/18493	8.44618e-05	0.000438077	0.000199171	MAPK14/STAT1/STAT3/HIF1A	4
BP	GO:0048873	homeostasis of number of cells within a tissue	4/140	31/18493	8.44618e-05	0.000438077	0.000199171	BCL2/BAX/NOS3/F2R	4
BP	GO:0051204	protein insertion into mitochondrial membrane	4/140	31/18493	8.44618e-05	0.000438077	0.000199171	BCL2/BAX/CASP8/TP63	4
BP	GO:0055094	response to lipoprotein particle	4/140	31/18493	8.44618e-05	0.000438077	0.000199171	PPARG/LDLR/AKT1/SYK	4
BP	GO:0071880	adenylate cyclase-activating adrenergic receptor signaling pathway	4/140	31/18493	8.44618e-05	0.000438077	0.000199171	ADRA1A/ADRB2/ADRA1B/ADRA1D	4
BP	GO:0051924	regulation of calcium ion transport	9/140	239/18493	8.729e-05	0.000452156	0.000205572	PTGS2/BCL2/BAX/CAV1/ICAM1/NOS3/RHOA/CCL2/F2R	9
BP	GO:0001976	neurological system process involved in regulation of systemic arterial blood pressure	3/140	12/18493	8.8867e-05	0.000457343	0.00020793	ADRA1A/SOD2/ACE2	3
BP	GO:0002674	negative regulation of acute inflammatory response	3/140	12/18493	8.8867e-05	0.000457343	0.00020793	PPARG/INS/GSTP1	3
BP	GO:0006705	mineralocorticoid biosynthetic process	3/140	12/18493	8.8867e-05	0.000457343	0.00020793	HSD3B2/HSD3B1/CYP21A2	3
BP	GO:0008212	mineralocorticoid metabolic process	3/140	12/18493	8.8867e-05	0.000457343	0.00020793	HSD3B2/HSD3B1/CYP21A2	3
BP	GO:0060742	epithelial cell differentiation involved in prostate gland development	3/140	12/18493	8.8867e-05	0.000457343	0.00020793	AR/RXRA/TP63	3
BP	GO:0048568	embryonic organ development	12/140	422/18493	8.9486e-05	0.000458825	0.000208604	CASP8/VEGFA/KDR/EGFR/AKT1/MAPK3/MAPK1/HIF1A/CXCL8/NCOA1/SOD1/PDGFA	12
BP	GO:0009135	purine nucleoside diphosphate metabolic process	6/140	96/18493	8.96169e-05	0.000458825	0.000208604	STAT3/HIF1A/PPARA/INS/NCOR1/GCKR	6
BP	GO:0009179	purine ribonucleoside diphosphate metabolic process	6/140	96/18493	8.96169e-05	0.000458825	0.000208604	STAT3/HIF1A/PPARA/INS/NCOR1/GCKR	6
BP	GO:1902882	regulation of response to oxidative stress	6/140	96/18493	8.96169e-05	0.000458825	0.000208604	SOD2/P4HB/AKT1/HIF1A/INS/SOD1	6
BP	GO:0038093	Fc receptor signaling pathway	8/140	187/18493	9.01776e-05	0.000461101	0.000209639	JUN/RELA/FOS/MAPK3/MAPK1/BTK/SYK/MAPK9	8
BP	GO:0071385	cellular response to glucocorticoid stimulus	5/140	60/18493	9.04744e-05	0.000462024	0.000210058	CASP9/ICAM1/EGFR/UGT1A1/GSTP1	5
BP	GO:0070665	positive regulation of leukocyte proliferation	7/140	139/18493	9.11033e-05	0.000464638	0.000211247	IL4/BCL2/IL6/VCAM1/IL1B/SYK/JAK3	7
BP	GO:0051961	negative regulation of nervous system development	10/140	298/18493	9.21215e-05	0.000469229	0.000213334	SLC6A4/GSK3B/MAP2/IL6/LDLR/RHOA/STAT3/MDM2/IL1B/GFAP	10
BP	GO:0021782	glial cell development	6/140	97/18493	9.49371e-05	0.000482334	0.000219292	LDLR/EGFR/AKT1/GFAP/SOD1/GSTP1	6
BP	GO:0042102	positive regulation of T cell proliferation	6/140	97/18493	9.49371e-05	0.000482334	0.000219292	IL4/IL6/VCAM1/IL1B/SYK/JAK3	6
BP	GO:0010574	regulation of vascular endothelial growth factor production	4/140	32/18493	9.59629e-05	0.000485064	0.000220533	PTGS2/IL6/HIF1A/IL1B	4
BP	GO:0042311	vasodilation	4/140	32/18493	9.59629e-05	0.000485064	0.000220533	ADRB2/SOD2/NOS3/SOD1	4
BP	GO:0065005	protein-lipid complex assembly	4/140	32/18493	9.59629e-05	0.000485064	0.000220533	MTTP/APOB/P4HB/APOA1	4
BP	GO:1901890	positive regulation of cell junction assembly	4/140	32/18493	9.59629e-05	0.000485064	0.000220533	VEGFA/CAV1/KDR/ACE2	4
BP	GO:0061564	axon development	13/140	493/18493	9.68022e-05	0.000488685	0.00022218	GSK3B/JUN/BCL2/CASP3/PRKCA/MAP2/VEGFA/RHOA/MAPK3/MAPK1/ERBB2/FN1/APOA1	13
BP	GO:0035794	positive regulation of mitochondrial membrane permeability	5/140	61/18493	9.79573e-05	0.000493889	0.000224545	GSK3B/BCL2/BAX/CASP8/TP63	5
BP	GO:0009127	purine nucleoside monophosphate biosynthetic process	7/140	141/18493	9.96516e-05	0.000499894	0.000227276	ATP5F1B/STAT3/HIF1A/PPARA/INS/NCOR1/GCKR	7
BP	GO:0009168	purine ribonucleoside monophosphate biosynthetic process	7/140	141/18493	9.96516e-05	0.000499894	0.000227276	ATP5F1B/STAT3/HIF1A/PPARA/INS/NCOR1/GCKR	7
BP	GO:0045807	positive regulation of endocytosis	7/140	141/18493	9.96516e-05	0.000499894	0.000227276	PPARG/VEGFA/LDLR/IL1B/CCL2/SELE/SYK	7
BP	GO:0071236	cellular response to antibiotic	7/140	141/18493	9.96516e-05	0.000499894	0.000227276	RELA/IL6/AHR/MDM2/UGT1A1/CFTR/CDKN1B	7
BP	GO:0009185	ribonucleoside diphosphate metabolic process	6/140	98/18493	0.000100506	0.000503542	0.000228934	STAT3/HIF1A/PPARA/INS/NCOR1/GCKR	6
BP	GO:0009749	response to glucose	8/140	191/18493	0.000104484	0.000522817	0.000237698	CASP3/ICAM1/RHOA/RAF1/HIF1A/HMGCR/CFTR/KCNJ11	8
BP	GO:0022898	regulation of transmembrane transporter activity	9/140	245/18493	0.000105425	0.000526859	0.000239535	ADRB2/HTR3A/OPRM1/BCL2/CAV1/MMP9/INS/CFTR/KCNJ11	9
BP	GO:0045428	regulation of nitric oxide biosynthetic process	5/140	62/18493	0.000105907	0.000528602	0.000240328	PTGS2/CAV1/ICAM1/AKT1/IL1B	5
BP	GO:0008593	regulation of Notch signaling pathway	6/140	99/18493	0.000106331	0.000529388	0.000240685	TP63/EP300/EGFR/STAT3/AKT1/NFKBIA	6
BP	GO:0018958	phenol-containing compound metabolic process	6/140	99/18493	0.000106331	0.000529388	0.000240685	SLC6A3/MAOB/BCL2/AKR1B1/TYR/MAOA	6
BP	GO:0010948	negative regulation of cell cycle process	10/140	304/18493	0.000108544	0.000537123	0.000244202	BCL2/BAX/CDKN1A/EP300/RAD51/MDM2/CCL2/CHEK2/ATM/CDKN1B	10
BP	GO:0033198	response to ATP	4/140	33/18493	0.00010856	0.000537123	0.000244202	PTGS2/IL1B/KCNJ11/SOD1	4
BP	GO:0040018	positive regulation of multicellular organism growth	4/140	33/18493	0.00010856	0.000537123	0.000244202	SLC6A3/BCL2/GH1/GHR	4
BP	GO:0071402	cellular response to lipoprotein particle stimulus	4/140	33/18493	0.00010856	0.000537123	0.000244202	PPARG/LDLR/AKT1/SYK	4
BP	GO:1903427	negative regulation of reactive oxygen species biosynthetic process	4/140	33/18493	0.00010856	0.000537123	0.000244202	CAV1/RHOA/STAT3/INS	4
BP	GO:0038127	ERBB signaling pathway	7/140	143/18493	0.000108842	0.000537847	0.000244531	PRKCA/EGFR/AKT1/MMP9/MAPK1/ERBB2/NCF1	7
BP	GO:0030278	regulation of ossification	8/140	193/18493	0.000112313	0.000554312	0.000252017	ADRB2/MAPK14/BCL2/IL6/TP63/MAPK3/MAPK1/HIF1A	8
BP	GO:0002532	production of molecular mediator involved in inflammatory response	5/140	63/18493	0.000114342	0.000562228	0.000255616	NOS2/MAPK14/BTK/INS/SYK	5
BP	GO:1902108	regulation of mitochondrial membrane permeability involved in apoptotic process	5/140	63/18493	0.000114342	0.000562228	0.000255616	GSK3B/BCL2/BAX/CASP8/TP63	5
BP	GO:1905710	positive regulation of membrane permeability	5/140	63/18493	0.000114342	0.000562228	0.000255616	GSK3B/BCL2/BAX/CASP8/TP63	5
BP	GO:0010745	negative regulation of macrophage derived foam cell differentiation	3/140	13/18493	0.000114887	0.000562819	0.000255884	PPARG/PPARA/NFKBIA	3
BP	GO:0033127	regulation of histone phosphorylation	3/140	13/18493	0.000114887	0.000562819	0.000255884	MAPK3/IL1B/ATM	3
BP	GO:0060965	negative regulation of gene silencing by miRNA	3/140	13/18493	0.000114887	0.000562819	0.000255884	ESR1/PPARG/NCOR1	3
BP	GO:0021537	telencephalon development	9/140	248/18493	0.000115616	0.000565692	0.00025719	GSK3B/HSD3B2/HSD3B1/SCN5A/BAX/CASP3/RHOA/EGFR/HIF1A	9
BP	GO:0060541	respiratory system development	8/140	194/18493	0.000116406	0.000568858	0.00025863	PGR/VEGFA/NOS3/EP300/EGFR/MAPK3/MAPK1/PDGFA	8
BP	GO:0009142	nucleoside triphosphate biosynthetic process	7/140	145/18493	0.00011871	0.000576231	0.000261982	ATP5F1B/STAT3/HIF1A/PPARA/INS/NCOR1/GCKR	7
BP	GO:0019362	pyridine nucleotide metabolic process	7/140	145/18493	0.00011871	0.000576231	0.000261982	PTGS2/STAT3/HIF1A/PPARA/INS/NCOR1/GCKR	7
BP	GO:0046496	nicotinamide nucleotide metabolic process	7/140	145/18493	0.00011871	0.000576231	0.000261982	PTGS2/STAT3/HIF1A/PPARA/INS/NCOR1/GCKR	7
BP	GO:0002042	cell migration involved in sprouting angiogenesis	6/140	101/18493	0.000118785	0.000576231	0.000261982	PTGS2/VEGFA/RHOA/KDR/AKT1/MAP2K5	6
BP	GO:0006641	triglyceride metabolic process	6/140	101/18493	0.000118785	0.000576231	0.000261982	LDLR/CAT/CAV1/APOB/CPT1A/APOA1	6
BP	GO:0046632	alpha-beta T cell differentiation	6/140	101/18493	0.000118785	0.000576231	0.000261982	BCL2/IL6/RHOA/STAT3/SYK/JAK3	6
BP	GO:0010573	vascular endothelial growth factor production	4/140	34/18493	0.000122315	0.000589756	0.000268131	PTGS2/IL6/HIF1A/IL1B	4
BP	GO:0043276	anoikis	4/140	34/18493	0.000122315	0.000589756	0.000268131	BCL2/CAV1/AKT1/CHEK2	4
BP	GO:0071392	cellular response to estradiol stimulus	4/140	34/18493	0.000122315	0.000589756	0.000268131	ESR1/CCNA2/EGFR/UGT1A1	4
BP	GO:0071875	adrenergic receptor signaling pathway	4/140	34/18493	0.000122315	0.000589756	0.000268131	ADRA1A/ADRB2/ADRA1B/ADRA1D	4
BP	GO:0090322	regulation of superoxide metabolic process	4/140	34/18493	0.000122315	0.000589756	0.000268131	EGFR/SYK/SOD1/GSTP1	4
BP	GO:0043900	regulation of multi-organism process	11/140	371/18493	0.000123088	0.00059155	0.000268947	NOS2/JUN/BCL2/PRKCA/STAT1/CAV1/EP300/P4HB/MAPK3/TIMP1/CXCL8	11
BP	GO:0016239	positive regulation of macroautophagy	5/140	64/18493	0.000123283	0.00059155	0.000268947	ADRB2/IL4/KDR/MAPK3/HIF1A	5
BP	GO:0045600	positive regulation of fat cell differentiation	5/140	64/18493	0.000123283	0.00059155	0.000268947	PPARG/PTGS2/MAPK14/AKT1/INS	5
BP	GO:0071384	cellular response to corticosteroid stimulus	5/140	64/18493	0.000123283	0.00059155	0.000268947	CASP9/ICAM1/EGFR/UGT1A1/GSTP1	5
BP	GO:0051092	positive regulation of NF-kappaB transcription factor activity	7/140	146/18493	0.00012391	0.00059315	0.000269674	AR/RELA/CAT/ICAM1/IL1B/BTK/INS	7
BP	GO:0007204	positive regulation of cytosolic calcium ion concentration	10/140	309/18493	0.000124064	0.00059315	0.000269674	ESR1/ADRA1A/ADRA1B/BCL2/BAX/CAV1/PTGER2/PTGFR/AGTR1/F2R	10
BP	GO:0045089	positive regulation of innate immune response	10/140	309/18493	0.000124064	0.00059315	0.000269674	ESR1/CASP8/RELA/CAV1/APOB/EP300/RAF1/BTK/SYK/NFKBIA	10
BP	GO:0001763	morphogenesis of a branching structure	8/140	196/18493	0.000124962	0.000596724	0.000271299	ESR1/AR/RXRA/PGR/BCL2/VEGFA/TP63/PDGFA	8
BP	GO:1901222	regulation of NIK/NF-kappaB signaling	6/140	102/18493	0.000125432	0.000598248	0.000271992	RELA/TNFSF15/RHOA/EGFR/IL1B/NFKBIA	6
BP	GO:1903532	positive regulation of secretion by cell	11/140	373/18493	0.000129029	0.000614665	0.000279456	SLC6A4/MAPK14/ACHE/IL6/EGFR/MAPK3/HIF1A/INS/CFTR/SYK/F2R	11
BP	GO:0051271	negative regulation of cellular component movement	11/140	374/18493	0.000132089	0.000628493	0.000285743	PPARG/IL4/BCL2/RHOA/STAT3/AKT1/TIMP1/CCL2/MAP2K5/GSTP1/CDKN1B	11
BP	GO:0034767	positive regulation of ion transmembrane transport	7/140	148/18493	0.000134866	0.000640935	0.0002914	ADRB2/KCNH2/HTR3A/BAX/CFTR/KCNJ11/F2R	7
BP	GO:0045923	positive regulation of fatty acid metabolic process	4/140	35/18493	0.00013729	0.000650125	0.000295578	PPARG/PTGS2/CPT1A/PPARA	4
BP	GO:1901099	negative regulation of signal transduction in absence of ligand	4/140	35/18493	0.00013729	0.000650125	0.000295578	BCL2/AKT1/IL1B/MAP2K5	4
BP	GO:2001240	negative regulation of extrinsic apoptotic signaling pathway in absence of ligand	4/140	35/18493	0.00013729	0.000650125	0.000295578	BCL2/AKT1/IL1B/MAP2K5	4
BP	GO:0097529	myeloid leukocyte migration	8/140	199/18493	0.000138766	0.000656329	0.000298399	MAPK14/VEGFA/IL6/MAPK3/IL1B/CCL2/CXCL8/SYK	8
BP	GO:0002673	regulation of acute inflammatory response	7/140	149/18493	0.000140631	0.00066436	0.00030205	PPARG/PTGS2/IL6/IL1B/BTK/INS/GSTP1	7
BP	GO:0014015	positive regulation of gliogenesis	5/140	66/18493	0.000142765	0.000672841	0.000305906	PPARG/RELA/IL6/IL1B/GFAP	5
BP	GO:0015909	long-chain fatty acid transport	5/140	66/18493	0.000142765	0.000672841	0.000305906	PPARG/CPT1A/AKT1/SYK/PLIN2	5
BP	GO:0036295	cellular response to increased oxygen levels	3/140	14/18493	0.00014541	0.000682071	0.000310102	PPARG/CAV1/FAS	3
BP	GO:0051770	positive regulation of nitric-oxide synthase biosynthetic process	3/140	14/18493	0.00014541	0.000682071	0.000310102	STAT1/KDR/CCL2	3
BP	GO:0090399	replicative senescence	3/140	14/18493	0.00014541	0.000682071	0.000310102	CDKN1A/CHEK2/ATM	3
BP	GO:1905050	positive regulation of metallopeptidase activity	3/140	14/18493	0.00014541	0.000682071	0.000310102	MAPK14/STAT3/MAPK3	3
BP	GO:0072524	pyridine-containing compound metabolic process	7/140	150/18493	0.000146595	0.000686816	0.00031226	PTGS2/STAT3/HIF1A/PPARA/INS/NCOR1/GCKR	7
BP	GO:0002768	immune response-regulating cell surface receptor signaling pathway	12/140	445/18493	0.00014715	0.000687031	0.000312357	JUN/BCL2/BAX/RELA/FOS/EP300/MAPK3/MAPK1/RAF1/BTK/SYK/MAPK9	12
BP	GO:0042089	cytokine biosynthetic process	6/140	105/18493	0.000147159	0.000687031	0.000312357	IL4/RELA/IL6/IL1B/MAP2K5/SYK	6
BP	GO:0097006	regulation of plasma lipoprotein particle levels	6/140	105/18493	0.000147159	0.000687031	0.000312357	LDLR/MTTP/APOB/P4HB/APOA1/AGTR1	6
BP	GO:0014706	striated muscle tissue development	11/140	379/18493	0.00014834	0.000691729	0.000314493	RXRA/ADRA1A/MAPK14/BCL2/VEGFA/FOS/CAV1/RHOA/EP300/HMGCR/PPARA	11
BP	GO:0034405	response to fluid shear stress	4/140	36/18493	0.000153549	0.00071518	0.000325155	PTGS2/NOS3/AKT1/MAP2K5	4
BP	GO:0032963	collagen metabolic process	6/140	106/18493	0.000155028	0.000721227	0.000327904	PPARG/IL6/MMP9/HIF1A/MMP2/F2R	6
BP	GO:0006164	purine nucleotide biosynthetic process	9/140	258/18493	0.000155745	0.000723713	0.000329035	NOS2/ATP5F1B/NOS3/STAT3/HIF1A/PPARA/INS/NCOR1/GCKR	9
BP	GO:0046434	organophosphate catabolic process	8/140	203/18493	0.000159106	0.000737751	0.000335417	PON1/LDLR/STAT3/HIF1A/PPARA/INS/NCOR1/GCKR	8
BP	GO:0016052	carbohydrate catabolic process	7/140	152/18493	0.000159137	0.000737751	0.000335417	STAT3/HIF1A/PPARA/INS/NCOR1/GCKR/GLB1	7
BP	GO:0031334	positive regulation of protein complex assembly	9/140	259/18493	0.000160329	0.000742411	0.000337535	ESR1/GSK3B/JUN/BAX/VEGFA/ICAM1/RHOA/ATM/MAPK9	9
BP	GO:0031623	receptor internalization	6/140	107/18493	0.000163227	0.000754949	0.000343236	ACHE/VEGFA/CAV1/SELE/CXCL8/SYK	6
BP	GO:0051881	regulation of mitochondrial membrane potential	5/140	68/18493	0.000164519	0.000759336	0.000345231	BCL2/BAX/KDR/AKT1/SOD1	5
BP	GO:0032869	cellular response to insulin stimulus	8/140	204/18493	0.000164558	0.000759336	0.000345231	PPARG/RELA/IGF1R/STAT1/AKT1/IL1B/INS/GSTP1	8
BP	GO:0051262	protein tetramerization	7/140	153/18493	0.000165727	0.000763843	0.00034728	RXRA/ACHE/TP63/CAT/IGF1R/SOD2/HMGCR	7
BP	GO:0016042	lipid catabolic process	10/140	321/18493	0.000169137	0.000778659	0.000354016	LDLR/CYP3A4/APOB/CPT1A/AKT1/IL1B/PPARA/INS/APOA1/CYP24A1	10
BP	GO:0061756	leukocyte adhesion to vascular endothelial cell	4/140	37/18493	0.000171154	0.000787032	0.000357822	ICAM1/VCAM1/SELE/SELP	4
BP	GO:0006690	icosanoid metabolic process	6/140	108/18493	0.000171765	0.000788927	0.000358684	PTGS1/PTGS2/PON1/MAPK3/SYK/LTA4H	6
BP	GO:0010517	regulation of phospholipase activity	5/140	69/18493	0.000176302	0.000808831	0.000367733	ESR1/ADRA1A/EGFR/SELE/AGTR1	5
BP	GO:0034765	regulation of ion transmembrane transport	12/140	454/18493	0.000177139	0.000811732	0.000369052	ADRB2/KCNH2/SCN5A/HTR3A/OPRM1/BAX/CAV1/AKT1/MMP9/CFTR/KCNJ11/F2R	12
BP	GO:0009156	ribonucleoside monophosphate biosynthetic process	7/140	155/18493	0.000179569	0.000816073	0.000371026	ATP5F1B/STAT3/HIF1A/PPARA/INS/NCOR1/GCKR	7
BP	GO:0071695	anatomical structure maturation	7/140	155/18493	0.000179569	0.000816073	0.000371026	PGR/BCL2/CDKN1A/RHOA/GH1/HIF1A/MMP2	7
BP	GO:0000082	G1/S transition of mitotic cell cycle	9/140	263/18493	0.000179809	0.000816073	0.000371026	BCL2/BAX/CDKN1A/EP300/MDM2/CCL2/CHEK2/ATM/CDKN1B	9
BP	GO:0002070	epithelial cell maturation	3/140	15/18493	0.000180756	0.000816073	0.000371026	PGR/CDKN1A/HIF1A	3
BP	GO:0006837	serotonin transport	3/140	15/18493	0.000180756	0.000816073	0.000371026	SLC6A4/MAOB/SYK	3
BP	GO:0010885	regulation of cholesterol storage	3/140	15/18493	0.000180756	0.000816073	0.000371026	PPARG/APOB/PPARA	3
BP	GO:0030730	sequestering of triglyceride	3/140	15/18493	0.000180756	0.000816073	0.000371026	PPARG/IL1B/PPARA	3
BP	GO:0030889	negative regulation of B cell proliferation	3/140	15/18493	0.000180756	0.000816073	0.000371026	CASP3/BTK/ATM	3
BP	GO:0042976	activation of Janus kinase activity	3/140	15/18493	0.000180756	0.000816073	0.000371026	IL4/GH1/GHR	3
BP	GO:0046321	positive regulation of fatty acid oxidation	3/140	15/18493	0.000180756	0.000816073	0.000371026	PPARG/CPT1A/PPARA	3
BP	GO:0050665	hydrogen peroxide biosynthetic process	3/140	15/18493	0.000180756	0.000816073	0.000371026	MAOB/STAT3/SOD1	3
BP	GO:0060149	negative regulation of posttranscriptional gene silencing	3/140	15/18493	0.000180756	0.000816073	0.000371026	ESR1/PPARG/NCOR1	3
BP	GO:0060967	negative regulation of gene silencing by RNA	3/140	15/18493	0.000180756	0.000816073	0.000371026	ESR1/PPARG/NCOR1	3
BP	GO:0030336	negative regulation of cell migration	10/140	324/18493	0.000182345	0.000822313	0.000373863	PPARG/IL4/BCL2/RHOA/STAT3/AKT1/TIMP1/CCL2/MAP2K5/GSTP1	10
BP	GO:0030521	androgen receptor signaling pathway	5/140	70/18493	0.000188718	0.000846251	0.000384746	AR/RHOA/EP300/NCOR1/NCOA1	5
BP	GO:0042531	positive regulation of tyrosine phosphorylation of STAT protein	5/140	70/18493	0.000188718	0.000846251	0.000384746	IL4/IL6/GH1/GHR/STAT3	5
BP	GO:0048662	negative regulation of smooth muscle cell proliferation	5/140	70/18493	0.000188718	0.000846251	0.000384746	PPARG/CDKN1A/SOD2/GSTP1/CDKN1B	5
BP	GO:0048678	response to axon injury	5/140	70/18493	0.000188718	0.000846251	0.000384746	JUN/BCL2/BAX/APOA1/SOD1	5
BP	GO:1901224	positive regulation of NIK/NF-kappaB signaling	5/140	70/18493	0.000188718	0.000846251	0.000384746	RELA/TNFSF15/RHOA/EGFR/IL1B	5
BP	GO:0000060	protein import into nucleus, translocation	4/140	38/18493	0.000190172	0.000851808	0.000387272	AKT1/MAPK1/GCKR/NFKBIA	4
BP	GO:0002065	columnar/cuboidal epithelial cell differentiation	6/140	111/18493	0.000199515	0.000892648	0.00040584	RXRA/GSK3B/CDKN1A/TP63/HIF1A/SOD1	6
BP	GO:0050663	cytokine secretion	8/140	210/18493	0.000200596	0.000896477	0.000407581	NOS2/MAPK14/MAPK3/FN1/INS/APOA1/SYK/F2R	8
BP	GO:0016241	regulation of macroautophagy	7/140	158/18493	0.000202073	0.000902062	0.00041012	ADRB2/IL4/CASP3/KDR/AKT1/MAPK3/HIF1A	7
BP	GO:0002440	production of molecular mediator of immune response	9/140	268/18493	0.000206898	0.000921531	0.000418972	MAPK14/IL4/IL6/MAPK3/IL1B/BTK/KLK3/APOA1/JAK3	9
BP	GO:0006836	neurotransmitter transport	9/140	268/18493	0.000206898	0.000921531	0.000418972	ADRA1A/SLC6A3/SLC6A4/GSK3B/MAOB/CHRM2/BTK/GFAP/SYK	9
BP	GO:0014013	regulation of gliogenesis	6/140	112/18493	0.000209511	0.000932124	0.000423788	PPARG/RELA/IL6/LDLR/IL1B/GFAP	6
BP	GO:0050806	positive regulation of synaptic transmission	7/140	159/18493	0.000210061	0.000933525	0.000424425	PTGS2/ADRA1A/ADRB2/EGFR/MAPK1/GFAP/INS	7
BP	GO:0007210	serotonin receptor signaling pathway	4/140	39/18493	0.000210668	0.000934133	0.000424701	CHRM1/CHRM3/HTR3A/CHRM2	4
BP	GO:0097300	programmed necrotic cell death	4/140	39/18493	0.000210668	0.000934133	0.000424701	BAX/CASP8/CAV1/FAS	4
BP	GO:0060537	muscle tissue development	11/140	395/18493	0.000212266	0.000940169	0.000427446	RXRA/ADRA1A/MAPK14/BCL2/VEGFA/FOS/CAV1/RHOA/EP300/HMGCR/PPARA	11
BP	GO:0060485	mesenchyme development	9/140	269/18493	0.000212704	0.000941061	0.000427851	GSK3B/BCL2/STAT1/NOS3/MAPK3/MAPK1/MDM2/HIF1A/IL1B	9
BP	GO:0045732	positive regulation of protein catabolic process	8/140	212/18493	0.000213959	0.000945561	0.000429897	GSK3B/LDLR/CAV1/AKT1/MDM2/IL1B/MAPK9/CDKN1B	8
BP	GO:0030641	regulation of cellular pH	5/140	72/18493	0.000215542	0.00094939	0.000431638	ATP5F1B/BCL2/MAPK3/MAPK1/CFTR	5
BP	GO:0070227	lymphocyte apoptotic process	5/140	72/18493	0.000215542	0.00094939	0.000431638	BAX/AKT1/HIF1A/BTK/JAK3	5
BP	GO:1901616	organic hydroxy compound catabolic process	5/140	72/18493	0.000215542	0.00094939	0.000431638	SLC6A3/MAOB/CYP24A1/MAOA/ALDH2	5
BP	GO:0006090	pyruvate metabolic process	6/140	113/18493	0.000219898	0.000965364	0.000438901	STAT3/HIF1A/PPARA/INS/NCOR1/GCKR	6
BP	GO:0042303	molting cycle	6/140	113/18493	0.000219898	0.000965364	0.000438901	PTGS2/BCL2/RELA/TP63/EGFR/PDGFA	6
BP	GO:0042633	hair cycle	6/140	113/18493	0.000219898	0.000965364	0.000438901	PTGS2/BCL2/RELA/TP63/EGFR/PDGFA	6
BP	GO:0002739	regulation of cytokine secretion involved in immune response	3/140	16/18493	0.000221238	0.00096591	0.000439149	MAPK14/MAPK3/APOA1	3
BP	GO:0032930	positive regulation of superoxide anion generation	3/140	16/18493	0.000221238	0.00096591	0.000439149	EGFR/SOD1/GSTP1	3
BP	GO:0045986	negative regulation of smooth muscle contraction	3/140	16/18493	0.000221238	0.00096591	0.000439149	PTGS2/ADRB2/SOD1	3
BP	GO:0071380	cellular response to prostaglandin E stimulus	3/140	16/18493	0.000221238	0.00096591	0.000439149	PPARG/AKT1/PTGER2	3
BP	GO:0090335	regulation of brown fat cell differentiation	3/140	16/18493	0.000221238	0.00096591	0.000439149	PTGS2/MAPK14/INS	3
BP	GO:0001822	kidney development	9/140	271/18493	0.000224723	0.000978974	0.000445088	BCL2/BAX/CASP9/VEGFA/CAT/STAT1/AKR1B1/AGTR1/PDGFA	9
BP	GO:0072522	purine-containing compound biosynthetic process	9/140	271/18493	0.000224723	0.000978974	0.000445088	NOS2/ATP5F1B/NOS3/STAT3/HIF1A/PPARA/INS/NCOR1/GCKR	9
BP	GO:0007519	skeletal muscle tissue development	7/140	161/18493	0.000226802	0.000986947	0.000448713	MAPK14/BCL2/FOS/CAV1/RHOA/EP300/HMGCR	7
BP	GO:0002761	regulation of myeloid leukocyte differentiation	6/140	114/18493	0.000230687	0.00100276	0.000455901	JUN/IL4/CASP8/PRKCA/FOS/PPARGC1B	6
BP	GO:0010828	positive regulation of glucose transmembrane transport	4/140	40/18493	0.000232708	0.00100713	0.000457891	MAPK14/GH1/AKT1/INS	4
BP	GO:0030225	macrophage differentiation	4/140	40/18493	0.000232708	0.00100713	0.000457891	CASP8/PRKCA/VEGFA/MMP9	4
BP	GO:0050873	brown fat cell differentiation	4/140	40/18493	0.000232708	0.00100713	0.000457891	PTGS2/ADRB2/MAPK14/INS	4
BP	GO:0061900	glial cell activation	4/140	40/18493	0.000232708	0.00100713	0.000457891	JUN/LDLR/EGFR/ATM	4
BP	GO:0003014	renal system process	6/140	115/18493	0.000241888	0.00104573	0.000475437	ADRA1A/BCL2/RHOA/AKR1B1/AGTR1/F2R	6
BP	GO:0000075	cell cycle checkpoint	8/140	216/18493	0.000242882	0.00104888	0.000476872	MAPK14/BAX/CDKN1A/EP300/MDM2/CHEK2/ATM/CDKN1B	8
BP	GO:0010827	regulation of glucose transmembrane transport	5/140	74/18493	0.000245175	0.00105763	0.000480851	MAPK14/GH1/AKT1/IL1B/INS	5
BP	GO:0045444	fat cell differentiation	8/140	217/18493	0.000250593	0.00107983	0.000490943	PPARG/PTGS2/ADRB2/MAPK14/IL6/EP300/AKT1/INS	8
BP	GO:0009132	nucleoside diphosphate metabolic process	6/140	116/18493	0.000253513	0.00109123	0.000496127	STAT3/HIF1A/PPARA/INS/NCOR1/GCKR	6
BP	GO:0002931	response to ischemia	4/140	41/18493	0.000256359	0.00110229	0.000501154	BCL2/CASP9/CAV1/KCNJ11	4
BP	GO:0007162	negative regulation of cell adhesion	9/140	276/18493	0.000257262	0.00110378	0.000501833	ATP5F1B/CASP3/RHOA/AKT1/ERBB2/PPARA/MAP2K5/APOA1/JAK3	9
BP	GO:0016579	protein deubiquitination	9/140	276/18493	0.000257262	0.00110378	0.000501833	ESR1/AR/ADRB2/CCNA2/RHOA/MDM2/HIF1A/CFTR/NFKBIA	9
BP	GO:0006695	cholesterol biosynthetic process	5/140	75/18493	0.000261105	0.00111665	0.000507683	APOB/HMGCR/APOA1/CFTR/SOD1	5
BP	GO:0032642	regulation of chemokine production	5/140	75/18493	0.000261105	0.00111665	0.000507683	IL6/HIF1A/IL1B/MAP2K5/GSTP1	5
BP	GO:0070664	negative regulation of leukocyte proliferation	5/140	75/18493	0.000261105	0.00111665	0.000507683	CASP3/ERBB2/BTK/ATM/GSTP1	5
BP	GO:2000146	negative regulation of cell motility	10/140	339/18493	0.000262165	0.00111998	0.000509196	PPARG/IL4/BCL2/RHOA/STAT3/AKT1/TIMP1/CCL2/MAP2K5/GSTP1	10
BP	GO:0006805	xenobiotic metabolic process	6/140	117/18493	0.000265574	0.00113332	0.000515263	PTGS1/CYP3A4/AHR/GHR/UGT1A1/GSTP1	6
BP	GO:0010744	positive regulation of macrophage derived foam cell differentiation	3/140	17/18493	0.000267159	0.001134	0.000515571	APOB/MAPK9/AGTR1	3
BP	GO:0010878	cholesterol storage	3/140	17/18493	0.000267159	0.001134	0.000515571	PPARG/APOB/PPARA	3
BP	GO:0031649	heat generation	3/140	17/18493	0.000267159	0.001134	0.000515571	PTGS2/ADRB2/IL1B	3
BP	GO:0044320	cellular response to leptin stimulus	3/140	17/18493	0.000267159	0.001134	0.000515571	CCNA2/STAT3/LEPR	3
BP	GO:0070102	interleukin-6-mediated signaling pathway	3/140	17/18493	0.000267159	0.001134	0.000515571	IL6/STAT1/STAT3	3
BP	GO:0007093	mitotic cell cycle checkpoint	7/140	166/18493	0.000273399	0.00115801	0.000526487	BAX/CDKN1A/EP300/MDM2/CHEK2/ATM/CDKN1B	7
BP	GO:0045619	regulation of lymphocyte differentiation	7/140	166/18493	0.000273399	0.00115801	0.000526487	IL4/RHOA/ERBB2/BTK/SYK/SOD1/JAK3	7
BP	GO:0006970	response to osmotic stress	5/140	76/18493	0.000277808	0.00117418	0.000533839	PTGS2/BAX/CASP3/EGFR/AKR1B1	5
BP	GO:1902653	secondary alcohol biosynthetic process	5/140	76/18493	0.000277808	0.00117418	0.000533839	APOB/HMGCR/APOA1/CFTR/SOD1	5
BP	GO:0051188	cofactor biosynthetic process	9/140	279/18493	0.000278598	0.00117627	0.000534788	PTGS2/MAOB/STAT3/HIF1A/PPARA/INS/NCOR1/GCKR/SOD1	9
BP	GO:0010863	positive regulation of phospholipase C activity	4/140	42/18493	0.00028169	0.00118555	0.000539006	ESR1/ADRA1A/EGFR/SELE	4
BP	GO:0045429	positive regulation of nitric oxide biosynthetic process	4/140	42/18493	0.00028169	0.00118555	0.000539006	PTGS2/ICAM1/AKT1/IL1B	4
BP	GO:1904407	positive regulation of nitric oxide metabolic process	4/140	42/18493	0.00028169	0.00118555	0.000539006	PTGS2/ICAM1/AKT1/IL1B	4
BP	GO:0009124	nucleoside monophosphate biosynthetic process	7/140	167/18493	0.000283582	0.00119225	0.000542052	ATP5F1B/STAT3/HIF1A/PPARA/INS/NCOR1/GCKR	7
BP	GO:0002009	morphogenesis of an epithelium	12/140	479/18493	0.000289283	0.00121493	0.000552363	ESR1/AR/RXRA/PGR/BCL2/VEGFA/TP63/STAT1/RHOA/EGFR/HIF1A/PDGFA	12
BP	GO:0045727	positive regulation of translation	6/140	120/18493	0.00030448	0.00127606	0.000580156	RXRA/IL6/RHOA/MAPK3/MAPK1/ERBB2	6
BP	GO:0071621	granulocyte chemotaxis	6/140	120/18493	0.00030448	0.00127606	0.000580156	MAPK14/MAPK3/IL1B/CCL2/CXCL8/SYK	6
BP	GO:0006898	receptor-mediated endocytosis	10/140	346/18493	0.000308407	0.00129115	0.000587018	ADRB2/ACHE/VEGFA/LDLR/CAV1/APOB/SELE/CXCL8/APOA1/SYK	10
BP	GO:0042771	intrinsic apoptotic signaling pathway in response to DNA damage by p53 class mediator	4/140	43/18493	0.000308768	0.0012913	0.000587087	BCL2/TP63/EP300/CHEK2	4
BP	GO:0006816	calcium ion transport	11/140	413/18493	0.000310728	0.00129813	0.000590193	PTGS2/ADRA1A/OPRM1/BCL2/BAX/CAV1/ICAM1/NOS3/RHOA/CCL2/F2R	11
BP	GO:1900182	positive regulation of protein localization to nucleus	5/140	78/18493	0.000313636	0.0013089	0.000595089	PTGS2/MAPK14/AKT1/MAPK1/INS	5
BP	GO:0022408	negative regulation of cell-cell adhesion	7/140	170/18493	0.000315975	0.00131397	0.000597392	CASP3/AKT1/ERBB2/PPARA/MAP2K5/APOA1/JAK3	7
BP	GO:0060538	skeletal muscle organ development	7/140	170/18493	0.000315975	0.00131397	0.000597392	MAPK14/BCL2/FOS/CAV1/RHOA/EP300/HMGCR	7
BP	GO:0046718	viral entry into host cell	6/140	121/18493	0.000318397	0.00131397	0.000597392	LDLR/CAV1/ICAM1/P4HB/EGFR/ACE2	6
BP	GO:0003085	negative regulation of systemic arterial blood pressure	3/140	18/18493	0.000318818	0.00131397	0.000597392	ADRA1A/ADRB2/SOD2	3
BP	GO:0006704	glucocorticoid biosynthetic process	3/140	18/18493	0.000318818	0.00131397	0.000597392	HSD3B2/HSD3B1/CYP21A2	3
BP	GO:0007213	G-protein coupled acetylcholine receptor signaling pathway	3/140	18/18493	0.000318818	0.00131397	0.000597392	CHRM1/CHRM3/CHRM2	3
BP	GO:0010224	response to UV-B	3/140	18/18493	0.000318818	0.00131397	0.000597392	BCL2/RELA/CDKN1A	3
BP	GO:0030540	female genitalia development	3/140	18/18493	0.000318818	0.00131397	0.000597392	ESR1/BAX/TP63	3
BP	GO:0031998	regulation of fatty acid beta-oxidation	3/140	18/18493	0.000318818	0.00131397	0.000597392	CPT1A/AKT1/PPARA	3
BP	GO:0060252	positive regulation of glial cell proliferation	3/140	18/18493	0.000318818	0.00131397	0.000597392	IL6/IL1B/GFAP	3
BP	GO:0070242	thymocyte apoptotic process	3/140	18/18493	0.000318818	0.00131397	0.000597392	BAX/HIF1A/JAK3	3
BP	GO:1903798	regulation of production of miRNAs involved in gene silencing by miRNA	3/140	18/18493	0.000318818	0.00131397	0.000597392	ESR1/EGFR/NCOR1	3
BP	GO:0030198	extracellular matrix organization	10/140	348/18493	0.000322807	0.00132903	0.000604241	ICAM1/VCAM1/KDR/MMP9/TIMP1/FN1/GFAP/MMP2/TIMP2/PDGFA	10
BP	GO:0055117	regulation of cardiac muscle contraction	5/140	79/18493	0.00033281	0.00136879	0.000622319	ADRA1A/SCN5A/ADRA1B/CAV1/ACE2	5
BP	GO:0072001	renal system development	9/140	286/18493	0.000334138	0.00137283	0.000624155	BCL2/BAX/CASP9/VEGFA/CAT/STAT1/AKR1B1/AGTR1/PDGFA	9
BP	GO:0007157	heterophilic cell-cell adhesion via plasma membrane cell adhesion molecules	4/140	44/18493	0.000337663	0.00138202	0.000628334	ICAM1/VCAM1/SELE/SELP	4
BP	GO:0071364	cellular response to epidermal growth factor stimulus	4/140	44/18493	0.000337663	0.00138202	0.000628334	EGFR/AKT1/ERBB2/GSTP1	4
BP	GO:1900274	regulation of phospholipase C activity	4/140	44/18493	0.000337663	0.00138202	0.000628334	ESR1/ADRA1A/EGFR/SELE	4
BP	GO:0051480	regulation of cytosolic calcium ion concentration	10/140	350/18493	0.000337766	0.00138202	0.000628334	ESR1/ADRA1A/ADRA1B/BCL2/BAX/CAV1/PTGER2/PTGFR/AGTR1/F2R	10
BP	GO:0034330	cell junction organization	9/140	287/18493	0.000342771	0.00140106	0.000636989	BCL2/PRKCA/VEGFA/CAV1/RHOA/KDR/FN1/ACE2/F2R	9
BP	GO:0006720	isoprenoid metabolic process	6/140	123/18493	0.000347725	0.00141985	0.00064553	CYP3A4/APOB/EGFR/HMGCR/UGT1A1/APOA1	6
BP	GO:0060964	regulation of gene silencing by miRNA	5/140	80/18493	0.00035286	0.00143933	0.00065439	ESR1/PPARG/EGFR/STAT3/NCOR1	5
BP	GO:0019058	viral life cycle	9/140	289/18493	0.000360593	0.00146937	0.000668046	BCL2/LDLR/CAV1/ICAM1/P4HB/EGFR/CCL2/CXCL8/ACE2	9
BP	GO:0006639	acylglycerol metabolic process	6/140	124/18493	0.000363161	0.00147832	0.000672113	LDLR/CAT/CAV1/APOB/CPT1A/APOA1	6
BP	GO:0034198	cellular response to amino acid starvation	4/140	45/18493	0.000368443	0.00149828	0.000681191	CDKN1A/MAPK3/MAPK1/FAS	4
BP	GO:0006885	regulation of pH	5/140	81/18493	0.000373809	0.00151391	0.000688295	ATP5F1B/BCL2/MAPK3/MAPK1/CFTR	5
BP	GO:0016126	sterol biosynthetic process	5/140	81/18493	0.000373809	0.00151391	0.000688295	APOB/HMGCR/APOA1/CFTR/SOD1	5
BP	GO:0032436	positive regulation of proteasomal ubiquitin-dependent protein catabolic process	5/140	81/18493	0.000373809	0.00151391	0.000688295	GSK3B/CAV1/AKT1/MDM2/MAPK9	5
BP	GO:0043620	regulation of DNA-templated transcription in response to stress	5/140	81/18493	0.000373809	0.00151391	0.000688295	JUN/RELA/VEGFA/EP300/HIF1A	5
BP	GO:0002374	cytokine secretion involved in immune response	3/140	19/18493	0.000376503	0.00152017	0.000691142	MAPK14/MAPK3/APOA1	3
BP	GO:0017000	antibiotic biosynthetic process	3/140	19/18493	0.000376503	0.00152017	0.000691142	MAOB/STAT3/SOD1	3
BP	GO:0030949	positive regulation of vascular endothelial growth factor receptor signaling pathway	3/140	19/18493	0.000376503	0.00152017	0.000691142	VEGFA/HIF1A/IL1B	3
BP	GO:0006638	neutral lipid metabolic process	6/140	125/18493	0.000379127	0.00152766	0.000694548	LDLR/CAT/CAV1/APOB/CPT1A/APOA1	6
BP	GO:0071482	cellular response to light stimulus	6/140	125/18493	0.000379127	0.00152766	0.000694548	PTGS2/BAX/CASP9/CDKN1A/EP300/MDM2	6
BP	GO:0070646	protein modification by small protein removal	9/140	292/18493	0.000388756	0.00156487	0.000711465	ESR1/AR/ADRB2/CCNA2/RHOA/MDM2/HIF1A/CFTR/NFKBIA	9
BP	GO:0032602	chemokine production	5/140	82/18493	0.000395686	0.00159115	0.000723414	IL6/HIF1A/IL1B/MAP2K5/GSTP1	5
BP	GO:0030857	negative regulation of epithelial cell differentiation	4/140	46/18493	0.000401178	0.00160674	0.000730499	GSK3B/TP63/STAT1/CAV1	4
BP	GO:0043330	response to exogenous dsRNA	4/140	46/18493	0.000401178	0.00160674	0.000730499	CAV1/MAPK3/MAPK1/NFKBIA	4
BP	GO:0048806	genitalia development	4/140	46/18493	0.000401178	0.00160674	0.000730499	ESR1/AR/BAX/TP63	4
BP	GO:2001239	regulation of extrinsic apoptotic signaling pathway in absence of ligand	4/140	46/18493	0.000401178	0.00160674	0.000730499	BCL2/AKT1/IL1B/MAP2K5	4
BP	GO:0071333	cellular response to glucose stimulus	6/140	127/18493	0.000412706	0.00165124	0.000750732	ICAM1/RAF1/HIF1A/HMGCR/CFTR/KCNJ11	6
BP	GO:0071346	cellular response to interferon-gamma	7/140	178/18493	0.000417077	0.00166705	0.000757921	NOS2/PPARG/STAT1/ICAM1/VCAM1/MT2A/CCL2	7
BP	GO:0060147	regulation of posttranscriptional gene silencing	5/140	83/18493	0.000418515	0.00166944	0.000759007	ESR1/PPARG/EGFR/STAT3/NCOR1	5
BP	GO:0060966	regulation of gene silencing by RNA	5/140	83/18493	0.000418515	0.00166944	0.000759007	ESR1/PPARG/EGFR/STAT3/NCOR1	5
BP	GO:0042177	negative regulation of protein catabolic process	6/140	128/18493	0.000430343	0.00171318	0.000778894	NOS2/RELA/EGFR/TIMP1/INS/TIMP2	6
BP	GO:0045598	regulation of fat cell differentiation	6/140	128/18493	0.000430343	0.00171318	0.000778894	PPARG/PTGS2/MAPK14/IL6/AKT1/INS	6
BP	GO:0002221	pattern recognition receptor signaling pathway	7/140	179/18493	0.000431349	0.00171547	0.000779933	ESR1/CASP8/RELA/CAV1/APOB/BTK/NFKBIA	7
BP	GO:0002720	positive regulation of cytokine production involved in immune response	4/140	47/18493	0.000435939	0.00172337	0.000783527	MAPK14/IL6/MAPK3/IL1B	4
BP	GO:0007595	lactation	4/140	47/18493	0.000435939	0.00172337	0.000783527	SLC6A3/VEGFA/CAV1/HIF1A	4
BP	GO:0022602	ovulation cycle process	4/140	47/18493	0.000435939	0.00172337	0.000783527	ESR1/PGR/CASP3/NOS3	4
BP	GO:0045646	regulation of erythrocyte differentiation	4/140	47/18493	0.000435939	0.00172337	0.000783527	MAPK14/STAT1/STAT3/HIF1A	4
BP	GO:0051339	regulation of lyase activity	4/140	47/18493	0.000435939	0.00172337	0.000783527	NOS2/OPRM1/NOS3/TIMP2	4
BP	GO:1990928	response to amino acid starvation	4/140	47/18493	0.000435939	0.00172337	0.000783527	CDKN1A/MAPK3/MAPK1/FAS	4
BP	GO:0007265	Ras protein signal transduction	11/140	430/18493	0.000436659	0.0017245	0.00078404	ADRA1A/CCNA2/JUN/CDKN1A/RHOA/RASGRF2/RAF1/APOA1/TIMP2/AGTR1/F2R	11
BP	GO:0010869	regulation of receptor biosynthetic process	3/140	20/18493	0.000440497	0.00173105	0.000787019	PPARG/HIF1A/PPARA	3
BP	GO:0030220	platelet formation	3/140	20/18493	0.000440497	0.00173105	0.000787019	CASP9/CASP3/EP300	3
BP	GO:0032495	response to muramyl dipeptide	3/140	20/18493	0.000440497	0.00173105	0.000787019	MAPK14/RELA/NFKBIA	3
BP	GO:0032682	negative regulation of chemokine production	3/140	20/18493	0.000440497	0.00173105	0.000787019	IL6/MAP2K5/GSTP1	3
BP	GO:0070920	regulation of production of small RNA involved in gene silencing by RNA	3/140	20/18493	0.000440497	0.00173105	0.000787019	ESR1/EGFR/NCOR1	3
BP	GO:0051781	positive regulation of cell division	5/140	84/18493	0.000442325	0.00173652	0.000789505	VEGFA/CAT/RHOA/IL1B/PDGFA	5
BP	GO:0071331	cellular response to hexose stimulus	6/140	129/18493	0.000448564	0.00175927	0.00079985	ICAM1/RAF1/HIF1A/HMGCR/CFTR/KCNJ11	6
BP	GO:0034329	cell junction assembly	8/140	238/18493	0.000464982	0.00182187	0.000828308	BCL2/PRKCA/VEGFA/CAV1/RHOA/KDR/FN1/ACE2	8
BP	GO:0090049	regulation of cell migration involved in sprouting angiogenesis	5/140	85/18493	0.000467142	0.00182586	0.000830125	PTGS2/VEGFA/RHOA/KDR/MAP2K5	5
BP	GO:1904035	regulation of epithelial cell apoptotic process	5/140	85/18493	0.000467142	0.00182586	0.000830125	IL4/IL6/ICAM1/KDR/CCL2	5
BP	GO:0071326	cellular response to monosaccharide stimulus	6/140	130/18493	0.000467381	0.00182586	0.000830125	ICAM1/RAF1/HIF1A/HMGCR/CFTR/KCNJ11	6
BP	GO:0060711	labyrinthine layer development	4/140	48/18493	0.000472797	0.0018434	0.000838097	CASP8/AKT1/MAPK1/NCOA1	4
BP	GO:1904707	positive regulation of vascular smooth muscle cell proliferation	4/140	48/18493	0.000472797	0.0018434	0.000838097	JUN/MMP9/MDM2/MMP2	4
BP	GO:0043409	negative regulation of MAPK cascade	7/140	182/18493	0.000476521	0.0018561	0.000843871	IGF1R/CAV1/AKT1/IL1B/HMGCR/NCOR1/GSTP1	7
BP	GO:0002224	toll-like receptor signaling pathway	6/140	131/18493	0.000486808	0.00189245	0.0008604	ESR1/CASP8/CAV1/APOB/BTK/NFKBIA	6
BP	GO:0048565	digestive tract development	6/140	131/18493	0.000486808	0.00189245	0.0008604	BCL2/CDKN1A/TP63/EGFR/HIF1A/CXCL8	6
BP	GO:0006839	mitochondrial transport	8/140	241/18493	0.000505119	0.00195526	0.000888954	GSK3B/ATP5F1B/BCL2/BAX/CASP8/TP63/CPT1A/STAT3	8
BP	GO:0007050	cell cycle arrest	8/140	241/18493	0.000505119	0.00195526	0.000888954	BAX/CDKN1A/EP300/MDM2/CXCL8/CHEK2/ATM/CDKN1B	8
BP	GO:0030308	negative regulation of cell growth	7/140	184/18493	0.000508678	0.00195526	0.000888954	PPARG/ESR2/BCL2/MAP2/CDKN1A/PPARA/CDKN1B	7
BP	GO:0050707	regulation of cytokine secretion	7/140	184/18493	0.000508678	0.00195526	0.000888954	MAPK14/MAPK3/FN1/INS/APOA1/SYK/F2R	7
BP	GO:0002438	acute inflammatory response to antigenic stimulus	3/140	21/18493	0.000511073	0.00195526	0.000888954	OPRM1/ICAM1/BTK	3
BP	GO:0030728	ovulation	3/140	21/18493	0.000511073	0.00195526	0.000888954	PTGS2/PGR/NOS3	3
BP	GO:0035162	embryonic hemopoiesis	3/140	21/18493	0.000511073	0.00195526	0.000888954	VEGFA/KDR/HIF1A	3
BP	GO:0035743	CD4-positive, alpha-beta T cell cytokine production	3/140	21/18493	0.000511073	0.00195526	0.000888954	IL4/IL6/IL1B	3
BP	GO:0036344	platelet morphogenesis	3/140	21/18493	0.000511073	0.00195526	0.000888954	CASP9/CASP3/EP300	3
BP	GO:0042135	neurotransmitter catabolic process	3/140	21/18493	0.000511073	0.00195526	0.000888954	MAOB/ACHE/MAOA	3
BP	GO:0042359	vitamin D metabolic process	3/140	21/18493	0.000511073	0.00195526	0.000888954	CYP3A4/IL1B/CYP24A1	3
BP	GO:0043369	CD4-positive or CD8-positive, alpha-beta T cell lineage commitment	3/140	21/18493	0.000511073	0.00195526	0.000888954	BCL2/IL6/STAT3	3
BP	GO:0046827	positive regulation of protein export from nucleus	3/140	21/18493	0.000511073	0.00195526	0.000888954	GSK3B/MDM2/IL1B	3
BP	GO:0051349	positive regulation of lyase activity	3/140	21/18493	0.000511073	0.00195526	0.000888954	NOS2/NOS3/TIMP2	3
BP	GO:0097709	connective tissue replacement	3/140	21/18493	0.000511073	0.00195526	0.000888954	TIMP1/HIF1A/F2R	3
BP	GO:0046456	icosanoid biosynthetic process	4/140	49/18493	0.000511822	0.00195526	0.000888954	PTGS1/PTGS2/SYK/LTA4H	4
BP	GO:0048546	digestive tract morphogenesis	4/140	49/18493	0.000511822	0.00195526	0.000888954	BCL2/TP63/EGFR/HIF1A	4
BP	GO:0060324	face development	4/140	49/18493	0.000511822	0.00195526	0.000888954	MAPK3/MAPK1/RAF1/MMP2	4
BP	GO:0002697	regulation of immune effector process	11/140	439/18493	0.000519087	0.00198043	0.000900399	MAPK14/IL4/IL6/STAT1/MAPK3/IL1B/BTK/INS/APOA1/SYK/JAK3	11
BP	GO:0001942	hair follicle development	5/140	87/18493	0.000519907	0.00198043	0.000900399	BCL2/RELA/TP63/EGFR/PDGFA	5
BP	GO:1901888	regulation of cell junction assembly	5/140	87/18493	0.000519907	0.00198043	0.000900399	VEGFA/CAV1/RHOA/KDR/ACE2	5
BP	GO:0060048	cardiac muscle contraction	6/140	133/18493	0.000527546	0.0020076	0.000912753	ADRA1A/KCNH2/SCN5A/ADRA1B/CAV1/ACE2	6
BP	GO:0097530	granulocyte migration	6/140	134/18493	0.000548885	0.00208681	0.000948765	MAPK14/MAPK3/IL1B/CCL2/CXCL8/SYK	6
BP	GO:0070231	T cell apoptotic process	4/140	50/18493	0.000553085	0.00210077	0.000955111	BAX/AKT1/HIF1A/JAK3	4
BP	GO:0030900	forebrain development	10/140	374/18493	0.000567303	0.00215272	0.000978728	SLC6A3/GSK3B/HSD3B2/HSD3B1/SCN5A/BAX/CASP3/RHOA/EGFR/HIF1A	10
BP	GO:0022404	molting cycle process	5/140	89/18493	0.000577033	0.00218338	0.00099267	BCL2/RELA/TP63/EGFR/PDGFA	5
BP	GO:0022405	hair cycle process	5/140	89/18493	0.000577033	0.00218338	0.00099267	BCL2/RELA/TP63/EGFR/PDGFA	5
BP	GO:0098773	skin epidermis development	5/140	89/18493	0.000577033	0.00218338	0.00099267	BCL2/RELA/TP63/EGFR/PDGFA	5
BP	GO:1901990	regulation of mitotic cell cycle phase transition	10/140	375/18493	0.000579141	0.00218927	0.000995349	PKIA/BCL2/BAX/CDKN1A/EP300/MDM2/CCL2/CHEK2/ATM/CDKN1B	10
BP	GO:0044321	response to leptin	3/140	22/18493	0.0005885	0.00221832	0.00100855	CCNA2/STAT3/LEPR	3
BP	GO:0050995	negative regulation of lipid catabolic process	3/140	22/18493	0.0005885	0.00221832	0.00100855	AKT1/IL1B/INS	3
BP	GO:0051000	positive regulation of nitric-oxide synthase activity	3/140	22/18493	0.0005885	0.00221832	0.00100855	AKT1/HIF1A/INS	3
BP	GO:0002040	sprouting angiogenesis	7/140	189/18493	0.000596678	0.00224489	0.00102063	PTGS2/VEGFA/RHOA/KDR/AKT1/MAP2K5/AGTR1	7
BP	GO:0007219	Notch signaling pathway	7/140	189/18493	0.000596678	0.00224489	0.00102063	TP63/STAT1/EP300/EGFR/STAT3/AKT1/NFKBIA	7
BP	GO:0009308	amine metabolic process	5/140	90/18493	0.000607302	0.00227409	0.00103391	SLC6A3/MAOB/VCAM1/INS/MAOA	5
BP	GO:0014909	smooth muscle cell migration	5/140	90/18493	0.000607302	0.00227409	0.00103391	BCL2/MDM2/PLAT/GSTP1/PDGFA	5
BP	GO:0030004	cellular monovalent inorganic cation homeostasis	5/140	90/18493	0.000607302	0.00227409	0.00103391	ATP5F1B/BCL2/MAPK3/MAPK1/CFTR	5
BP	GO:0060333	interferon-gamma-mediated signaling pathway	5/140	90/18493	0.000607302	0.00227409	0.00103391	PPARG/STAT1/ICAM1/VCAM1/MT2A	5
BP	GO:1901184	regulation of ERBB signaling pathway	5/140	90/18493	0.000607302	0.00227409	0.00103391	EGFR/AKT1/MMP9/ERBB2/NCF1	5
BP	GO:0045580	regulation of T cell differentiation	6/140	137/18493	0.00061695	0.00230804	0.00104935	IL4/RHOA/ERBB2/SYK/SOD1/JAK3	6
BP	GO:0002702	positive regulation of production of molecular mediator of immune response	5/140	91/18493	0.000638746	0.00238734	0.0010854	MAPK14/IL4/IL6/MAPK3/IL1B	5
BP	GO:0071322	cellular response to carbohydrate stimulus	6/140	138/18493	0.000641036	0.0023914	0.00108724	ICAM1/RAF1/HIF1A/HMGCR/CFTR/KCNJ11	6
BP	GO:1903364	positive regulation of cellular protein catabolic process	6/140	138/18493	0.000641036	0.0023914	0.00108724	GSK3B/LDLR/CAV1/AKT1/MDM2/MAPK9	6
BP	GO:0038066	p38MAPK cascade	4/140	52/18493	0.000642614	0.00239308	0.00108801	MAPK14/VEGFA/IL1B/NCF1	4
BP	GO:0046034	ATP metabolic process	8/140	250/18493	0.000642693	0.00239308	0.00108801	ATP5F1B/RHOA/STAT3/HIF1A/PPARA/INS/NCOR1/GCKR	8
BP	GO:1904062	regulation of cation transmembrane transport	9/140	314/18493	0.000655829	0.00243971	0.00110921	ADRB2/KCNH2/SCN5A/OPRM1/BAX/CAV1/MMP9/KCNJ11/F2R	9
BP	GO:0090596	sensory organ morphogenesis	8/140	251/18493	0.000659683	0.00245175	0.00111468	BCL2/BAX/VEGFA/STAT3/MAPK3/MAPK1/HIF1A/SOD1	8
BP	GO:0050728	negative regulation of inflammatory response	6/140	139/18493	0.000665845	0.00247003	0.00112299	PPARG/LDLR/PPARA/INS/APOA1/GSTP1	6
BP	GO:0060078	regulation of postsynaptic membrane potential	6/140	139/18493	0.000665845	0.00247003	0.00112299	CHRM1/ADRB2/GSK3B/CHRNA2/OPRM1/AKT1	6
BP	GO:0042632	cholesterol homeostasis	5/140	92/18493	0.000671395	0.00247591	0.00112567	LDLR/CAV1/MTTP/APOB/APOA1	5
BP	GO:0043255	regulation of carbohydrate biosynthetic process	5/140	92/18493	0.000671395	0.00247591	0.00112567	GSK3B/AKT1/PPARA/INS/LEPR	5
BP	GO:0003071	renal system process involved in regulation of systemic arterial blood pressure	3/140	23/18493	0.000673038	0.00247591	0.00112567	RHOA/AGTR1/F2R	3
BP	GO:0034695	response to prostaglandin E	3/140	23/18493	0.000673038	0.00247591	0.00112567	PPARG/AKT1/PTGER2	3
BP	GO:0050996	positive regulation of lipid catabolic process	3/140	23/18493	0.000673038	0.00247591	0.00112567	CPT1A/IL1B/PPARA	3
BP	GO:0051043	regulation of membrane protein ectodomain proteolysis	3/140	23/18493	0.000673038	0.00247591	0.00112567	TIMP1/IL1B/TIMP2	3
BP	GO:0071404	cellular response to low-density lipoprotein particle stimulus	3/140	23/18493	0.000673038	0.00247591	0.00112567	PPARG/LDLR/SYK	3
BP	GO:1903579	negative regulation of ATP metabolic process	3/140	23/18493	0.000673038	0.00247591	0.00112567	RHOA/STAT3/PPARA	3
BP	GO:1903649	regulation of cytoplasmic transport	3/140	23/18493	0.000673038	0.00247591	0.00112567	MAP2/MAPK3/MAPK1	3
BP	GO:0043331	response to dsRNA	4/140	53/18493	0.000691024	0.00253404	0.0011521	CAV1/MAPK3/MAPK1/NFKBIA	4
BP	GO:0070265	necrotic cell death	4/140	53/18493	0.000691024	0.00253404	0.0011521	BAX/CASP8/CAV1/FAS	4
BP	GO:0009166	nucleotide catabolic process	6/140	140/18493	0.000691392	0.00253404	0.0011521	STAT3/HIF1A/PPARA/INS/NCOR1/GCKR	6
BP	GO:0034250	positive regulation of cellular amide metabolic process	6/140	140/18493	0.000691392	0.00253404	0.0011521	RXRA/IL6/RHOA/MAPK3/MAPK1/ERBB2	6
BP	GO:0006942	regulation of striated muscle contraction	5/140	93/18493	0.000705277	0.0025778	0.00117199	ADRA1A/SCN5A/ADRA1B/CAV1/ACE2	5
BP	GO:0055092	sterol homeostasis	5/140	93/18493	0.000705277	0.0025778	0.00117199	LDLR/CAV1/MTTP/APOB/APOA1	5
BP	GO:1903076	regulation of protein localization to plasma membrane	5/140	93/18493	0.000705277	0.0025778	0.00117199	AR/EGFR/AKT1/INS/KCNJ11	5
BP	GO:0051588	regulation of neurotransmitter transport	6/140	141/18493	0.000717691	0.00262076	0.00119152	ADRA1A/SLC6A4/GSK3B/MAOB/CHRM2/GFAP	6
BP	GO:0040013	negative regulation of locomotion	10/140	386/18493	0.000723437	0.00263932	0.00119996	PPARG/IL4/BCL2/RHOA/STAT3/AKT1/TIMP1/CCL2/MAP2K5/GSTP1	10
BP	GO:0042035	regulation of cytokine biosynthetic process	5/140	94/18493	0.000740423	0.00269633	0.00122588	RELA/IL6/IL1B/MAP2K5/SYK	5
BP	GO:2000060	positive regulation of ubiquitin-dependent protein catabolic process	5/140	94/18493	0.000740423	0.00269633	0.00122588	GSK3B/CAV1/AKT1/MDM2/MAPK9	5
BP	GO:0006584	catecholamine metabolic process	4/140	54/18493	0.000741959	0.00269698	0.00122618	SLC6A3/MAOB/AKR1B1/MAOA	4
BP	GO:0009712	catechol-containing compound metabolic process	4/140	54/18493	0.000741959	0.00269698	0.00122618	SLC6A3/MAOB/AKR1B1/MAOA	4
BP	GO:0001678	cellular glucose homeostasis	6/140	142/18493	0.000744759	0.00270469	0.00122968	ICAM1/RAF1/HIF1A/HMGCR/CFTR/KCNJ11	6
BP	GO:0070838	divalent metal ion transport	11/140	459/18493	0.000749726	0.00272024	0.00123675	PTGS2/ADRA1A/OPRM1/BCL2/BAX/CAV1/ICAM1/NOS3/RHOA/CCL2/F2R	11
BP	GO:0002092	positive regulation of receptor internalization	3/140	24/18493	0.00076494	0.00276032	0.00125497	VEGFA/SELE/SYK	3
BP	GO:0030878	thyroid gland development	3/140	24/18493	0.00076494	0.00276032	0.00125497	MAPK3/MAPK1/RAF1	3
BP	GO:1900739	regulation of protein insertion into mitochondrial membrane involved in apoptotic signaling pathway	3/140	24/18493	0.00076494	0.00276032	0.00125497	BCL2/CASP8/TP63	3
BP	GO:1900740	positive regulation of protein insertion into mitochondrial membrane involved in apoptotic signaling pathway	3/140	24/18493	0.00076494	0.00276032	0.00125497	BCL2/CASP8/TP63	3
BP	GO:1904385	cellular response to angiotensin	3/140	24/18493	0.00076494	0.00276032	0.00125497	RELA/CAV1/AGTR1	3
BP	GO:2000209	regulation of anoikis	3/140	24/18493	0.00076494	0.00276032	0.00125497	BCL2/CAV1/CHEK2	3
BP	GO:0055123	digestive system development	6/140	143/18493	0.000772609	0.00278293	0.00126525	BCL2/CDKN1A/TP63/EGFR/HIF1A/CXCL8	6
BP	GO:1903670	regulation of sprouting angiogenesis	6/140	143/18493	0.000772609	0.00278293	0.00126525	PTGS2/VEGFA/RHOA/KDR/MAP2K5/AGTR1	6
BP	GO:0007044	cell-substrate junction assembly	5/140	95/18493	0.000776861	0.00279318	0.00126991	BCL2/VEGFA/RHOA/KDR/FN1	5
BP	GO:0097327	response to antineoplastic agent	5/140	95/18493	0.000776861	0.00279318	0.00126991	CASP9/ICAM1/RAD51/F7/EGFR	5
BP	GO:0034341	response to interferon-gamma	7/140	198/18493	0.000785283	0.00282091	0.00128252	NOS2/PPARG/STAT1/ICAM1/VCAM1/MT2A/CCL2	7
BP	GO:0072511	divalent inorganic cation transport	11/140	462/18493	0.000790741	0.00283795	0.00129027	PTGS2/ADRA1A/OPRM1/BCL2/BAX/CAV1/ICAM1/NOS3/RHOA/CCL2/F2R	11
BP	GO:0031102	neuron projection regeneration	4/140	55/18493	0.000795493	0.00284473	0.00129335	JUN/BCL2/GFAP/APOA1	4
BP	GO:1900408	negative regulation of cellular response to oxidative stress	4/140	55/18493	0.000795493	0.00284473	0.00129335	SOD2/AKT1/HIF1A/INS	4
BP	GO:1903202	negative regulation of oxidative stress-induced cell death	4/140	55/18493	0.000795493	0.00284473	0.00129335	SOD2/AKT1/HIF1A/INS	4
BP	GO:1903428	positive regulation of reactive oxygen species biosynthetic process	4/140	55/18493	0.000795493	0.00284473	0.00129335	PTGS2/ICAM1/AKT1/IL1B	4
BP	GO:0007266	Rho protein signal transduction	7/140	199/18493	0.000808854	0.00288991	0.00131389	ADRA1A/RHOA/RASGRF2/RAF1/APOA1/AGTR1/F2R	7
BP	GO:0030100	regulation of endocytosis	8/140	260/18493	0.000829525	0.0029611	0.00134626	PPARG/VEGFA/LDLR/CAV1/IL1B/CCL2/SELE/SYK	8
BP	GO:0048008	platelet-derived growth factor receptor signaling pathway	4/140	56/18493	0.000851698	0.00303752	0.001381	VEGFA/F7/PLAT/PDGFA	4
BP	GO:0022600	digestive system process	5/140	97/18493	0.000853735	0.00304205	0.00138306	CHRM1/CHRM3/LDLR/TFF1/APOA1	5
BP	GO:0009267	cellular response to starvation	6/140	146/18493	0.000861012	0.00305287	0.00138798	JUN/BCL2/CDKN1A/MAPK3/MAPK1/FAS	6
BP	GO:1901292	nucleoside phosphate catabolic process	6/140	146/18493	0.000861012	0.00305287	0.00138798	STAT3/HIF1A/PPARA/INS/NCOR1/GCKR	6
BP	GO:0015721	bile acid and bile salt transport	3/140	25/18493	0.000864454	0.00305287	0.00138798	RXRA/NCOA2/NCOA1	3
BP	GO:0019430	removal of superoxide radicals	3/140	25/18493	0.000864454	0.00305287	0.00138798	SOD2/NOS3/SOD1	3
BP	GO:0030194	positive regulation of blood coagulation	3/140	25/18493	0.000864454	0.00305287	0.00138798	F7/SELP/F2R	3
BP	GO:0034114	regulation of heterotypic cell-cell adhesion	3/140	25/18493	0.000864454	0.00305287	0.00138798	IL1B/MAP2K5/APOA1	3
BP	GO:0050901	leukocyte tethering or rolling	3/140	25/18493	0.000864454	0.00305287	0.00138798	VCAM1/SELE/SELP	3
BP	GO:0060444	branching involved in mammary gland duct morphogenesis	3/140	25/18493	0.000864454	0.00305287	0.00138798	ESR1/AR/PGR	3
BP	GO:1900048	positive regulation of hemostasis	3/140	25/18493	0.000864454	0.00305287	0.00138798	F7/SELP/F2R	3
BP	GO:1900543	negative regulation of purine nucleotide metabolic process	3/140	25/18493	0.000864454	0.00305287	0.00138798	RHOA/STAT3/PPARA	3
BP	GO:0051260	protein homooligomerization	9/140	328/18493	0.000893097	0.00315122	0.0014327	RXRA/SLC6A4/BAX/TP63/CAT/CAV1/SOD2/CPT1A/RAD51	9
BP	GO:0019395	fatty acid oxidation	5/140	98/18493	0.000894231	0.00315242	0.00143324	PPARG/MAPK14/CPT1A/AKT1/PPARA	5
BP	GO:0043903	regulation of symbiosis, encompassing mutualism through parasitism	7/140	203/18493	0.000908792	0.00319329	0.00145182	JUN/BCL2/STAT1/CAV1/EP300/P4HB/CXCL8	7
BP	GO:0002066	columnar/cuboidal epithelial cell development	4/140	57/18493	0.000910646	0.00319329	0.00145182	GSK3B/CDKN1A/HIF1A/SOD1	4
BP	GO:0033344	cholesterol efflux	4/140	57/18493	0.000910646	0.00319329	0.00145182	PON1/APOB/APOA1/NFKBIA	4
BP	GO:0070228	regulation of lymphocyte apoptotic process	4/140	57/18493	0.000910646	0.00319329	0.00145182	BAX/HIF1A/BTK/JAK3	4
BP	GO:1902883	negative regulation of response to oxidative stress	4/140	57/18493	0.000910646	0.00319329	0.00145182	SOD2/AKT1/HIF1A/INS	4
BP	GO:2001244	positive regulation of intrinsic apoptotic signaling pathway	4/140	57/18493	0.000910646	0.00319329	0.00145182	BCL2/BAX/CAV1/SOD1	4
BP	GO:0002027	regulation of heart rate	5/140	99/18493	0.000936141	0.00327979	0.00149115	ADRA1A/KCNH2/SCN5A/CAV1/MDM2	5
BP	GO:0002053	positive regulation of mesenchymal cell proliferation	3/140	26/18493	0.000971818	0.00337119	0.0015327	VEGFA/STAT1/PDGFA	3
BP	GO:0031954	positive regulation of protein autophosphorylation	3/140	26/18493	0.000971818	0.00337119	0.0015327	VEGFA/INS/PDGFA	3
BP	GO:0045736	negative regulation of cyclin-dependent protein serine/threonine kinase activity	3/140	26/18493	0.000971818	0.00337119	0.0015327	CASP3/CDKN1A/CDKN1B	3
BP	GO:0045980	negative regulation of nucleotide metabolic process	3/140	26/18493	0.000971818	0.00337119	0.0015327	RHOA/STAT3/PPARA	3
BP	GO:0050820	positive regulation of coagulation	3/140	26/18493	0.000971818	0.00337119	0.0015327	F7/SELP/F2R	3
BP	GO:0060259	regulation of feeding behavior	3/140	26/18493	0.000971818	0.00337119	0.0015327	STAT3/INS/LEPR	3
BP	GO:0095500	acetylcholine receptor signaling pathway	3/140	26/18493	0.000971818	0.00337119	0.0015327	CHRM1/CHRM3/CHRM2	3
BP	GO:1903831	signal transduction involved in cellular response to ammonium ion	3/140	26/18493	0.000971818	0.00337119	0.0015327	CHRM1/CHRM3/CHRM2	3
BP	GO:1904353	regulation of telomere capping	3/140	26/18493	0.000971818	0.00337119	0.0015327	MAPK3/MAPK1/ATM	3
BP	GO:1905144	response to acetylcholine	3/140	26/18493	0.000971818	0.00337119	0.0015327	CHRM1/CHRM3/CHRM2	3
BP	GO:1905145	cellular response to acetylcholine	3/140	26/18493	0.000971818	0.00337119	0.0015327	CHRM1/CHRM3/CHRM2	3
BP	GO:2000351	regulation of endothelial cell apoptotic process	4/140	58/18493	0.00097241	0.00337119	0.0015327	IL4/ICAM1/KDR/CCL2	4
BP	GO:0034440	lipid oxidation	5/140	100/18493	0.000979494	0.00339279	0.00154252	PPARG/MAPK14/CPT1A/AKT1/PPARA	5
BP	GO:2001020	regulation of response to DNA damage stimulus	7/140	206/18493	0.000989946	0.00342601	0.00155763	BCL2/CASP9/RAD51/EGFR/MDM2/CHEK2/ATM	7
BP	GO:0007517	muscle organ development	10/140	403/18493	0.00100393	0.00347139	0.00157826	RXRA/MAPK14/ACHE/BCL2/FOS/CAV1/RHOA/EP300/HMGCR/PPARA	10
BP	GO:1904659	glucose transmembrane transport	5/140	101/18493	0.00102432	0.00353881	0.00160891	MAPK14/GH1/AKT1/IL1B/INS	5
BP	GO:0008360	regulation of cell shape	6/140	151/18493	0.00102547	0.00353969	0.00160931	VEGFA/ICAM1/RHOA/KDR/CCL2/FN1	6
BP	GO:0010803	regulation of tumor necrosis factor-mediated signaling pathway	4/140	59/18493	0.00103706	0.0035735	0.00162469	CASP8/APOA1/SYK/GSTP1	4
BP	GO:0033619	membrane protein proteolysis	4/140	59/18493	0.00103706	0.0035735	0.00162469	RELA/TIMP1/IL1B/TIMP2	4
BP	GO:0019233	sensory perception of pain	5/140	102/18493	0.00107066	0.00368607	0.00167586	PTGS2/OPRM1/MAPK3/MAPK1/F2R	5
BP	GO:0002699	positive regulation of immune effector process	7/140	209/18493	0.0010767	0.00370047	0.00168241	MAPK14/IL4/IL6/MAPK3/IL1B/BTK/SYK	7
BP	GO:0010810	regulation of cell-substrate adhesion	7/140	209/18493	0.0010767	0.00370047	0.00168241	GSK3B/BCL2/VEGFA/RHOA/KDR/FN1/APOA1	7
BP	GO:0010575	positive regulation of vascular endothelial growth factor production	3/140	27/18493	0.00108727	0.00372068	0.0016916	PTGS2/HIF1A/IL1B	3
BP	GO:0045932	negative regulation of muscle contraction	3/140	27/18493	0.00108727	0.00372068	0.0016916	PTGS2/ADRB2/SOD1	3
BP	GO:0071450	cellular response to oxygen radical	3/140	27/18493	0.00108727	0.00372068	0.0016916	SOD2/NOS3/SOD1	3
BP	GO:0071451	cellular response to superoxide	3/140	27/18493	0.00108727	0.00372068	0.0016916	SOD2/NOS3/SOD1	3
BP	GO:1904030	negative regulation of cyclin-dependent protein kinase activity	3/140	27/18493	0.00108727	0.00372068	0.0016916	CASP3/CDKN1A/CDKN1B	3
BP	GO:0043583	ear development	7/140	210/18493	0.00110691	0.0037814	0.00171921	CCNA2/BCL2/ECE1/MAPK3/MAPK1/SOD1/CDKN1B	7
BP	GO:0048762	mesenchymal cell differentiation	7/140	210/18493	0.00110691	0.0037814	0.00171921	GSK3B/BCL2/STAT1/MAPK3/MAPK1/HIF1A/IL1B	7
BP	GO:0014812	muscle cell migration	5/140	103/18493	0.00111853	0.00381125	0.00173278	BCL2/MDM2/PLAT/GSTP1/PDGFA	5
BP	GO:0060079	excitatory postsynaptic potential	5/140	103/18493	0.00111853	0.00381125	0.00173278	ADRB2/GSK3B/CHRNA2/OPRM1/AKT1	5
BP	GO:1901800	positive regulation of proteasomal protein catabolic process	5/140	103/18493	0.00111853	0.00381125	0.00173278	GSK3B/CAV1/AKT1/MDM2/MAPK9	5
BP	GO:0072503	cellular divalent inorganic cation homeostasis	11/140	483/18493	0.00113331	0.00385831	0.00175417	ESR1/ADRA1A/ADRA1B/BCL2/BAX/CAV1/MT2A/PTGER2/PTGFR/AGTR1/F2R	11
BP	GO:0006721	terpenoid metabolic process	5/140	104/18493	0.00116797	0.0039695	0.00180472	CYP3A4/APOB/EGFR/UGT1A1/APOA1	5
BP	GO:0032411	positive regulation of transporter activity	5/140	104/18493	0.00116797	0.0039695	0.00180472	ADRB2/HTR3A/PON1/CFTR/KCNJ11	5
BP	GO:0032371	regulation of sterol transport	4/140	61/18493	0.00117532	0.00398767	0.00181298	PPARG/PON1/APOA1/NFKBIA	4
BP	GO:0032374	regulation of cholesterol transport	4/140	61/18493	0.00117532	0.00398767	0.00181298	PPARG/PON1/APOA1/NFKBIA	4
BP	GO:1901987	regulation of cell cycle phase transition	10/140	412/18493	0.00118524	0.0040179	0.00182673	PKIA/BCL2/BAX/CDKN1A/EP300/MDM2/CCL2/CHEK2/ATM/CDKN1B	10
BP	GO:0002026	regulation of the force of heart contraction	3/140	28/18493	0.00121103	0.00407747	0.00185381	ADRA1A/CAV1/NOS3	3
BP	GO:0005979	regulation of glycogen biosynthetic process	3/140	28/18493	0.00121103	0.00407747	0.00185381	GSK3B/AKT1/INS	3
BP	GO:0010962	regulation of glucan biosynthetic process	3/140	28/18493	0.00121103	0.00407747	0.00185381	GSK3B/AKT1/INS	3
BP	GO:0033598	mammary gland epithelial cell proliferation	3/140	28/18493	0.00121103	0.00407747	0.00185381	ESR1/BAX/MAPK1	3
BP	GO:0034368	protein-lipid complex remodeling	3/140	28/18493	0.00121103	0.00407747	0.00185381	APOB/APOA1/AGTR1	3
BP	GO:0034369	plasma lipoprotein particle remodeling	3/140	28/18493	0.00121103	0.00407747	0.00185381	APOB/APOA1/AGTR1	3
BP	GO:0071480	cellular response to gamma radiation	3/140	28/18493	0.00121103	0.00407747	0.00185381	MDM2/CHEK2/ATM	3
BP	GO:1904646	cellular response to amyloid-beta	3/140	28/18493	0.00121103	0.00407747	0.00185381	ADRB2/GSK3B/IGF1R	3
BP	GO:0021761	limbic system development	5/140	105/18493	0.00121901	0.00410087	0.00186445	GSK3B/HSD3B2/HSD3B1/BAX/CASP3	5
BP	GO:0001649	osteoblast differentiation	7/140	214/18493	0.00123448	0.0041494	0.00188652	ACHE/ATP5F1B/IL6/TP63/CAT/AKT1/CYP24A1	7
BP	GO:0051146	striated muscle cell differentiation	8/140	277/18493	0.00124552	0.00418297	0.00190178	RXRA/ADRA1A/MAPK14/BCL2/CASP3/VEGFA/AKT1/PPARA	8
BP	GO:0035773	insulin secretion involved in cellular response to glucose stimulus	4/140	62/18493	0.00124908	0.00418783	0.00190399	RAF1/HIF1A/HMGCR/CFTR	4
BP	GO:0048645	animal organ formation	4/140	62/18493	0.00124908	0.00418783	0.00190399	AR/TP63/MAPK3/MAPK1	4
BP	GO:0043502	regulation of muscle adaptation	5/140	106/18493	0.00127168	0.00426003	0.00193681	ADRA1A/SCN5A/PRKCA/NOS3/PPARA	5
BP	GO:0090181	regulation of cholesterol metabolic process	4/140	63/18493	0.00132601	0.00443827	0.00201785	LDLR/APOB/HMGCR/SOD1	4
BP	GO:0009205	purine ribonucleoside triphosphate metabolic process	8/140	280/18493	0.00133371	0.00446031	0.00202787	ATP5F1B/RHOA/STAT3/HIF1A/PPARA/INS/NCOR1/GCKR	8
BP	GO:0009108	coenzyme biosynthetic process	7/140	217/18493	0.0013375	0.00446922	0.00203192	PTGS2/STAT3/HIF1A/PPARA/INS/NCOR1/GCKR	7
BP	GO:0042759	long-chain fatty acid biosynthetic process	3/140	29/18493	0.00134332	0.0044736	0.00203391	PTGS2/CYP3A4/LTA4H	3
BP	GO:0045940	positive regulation of steroid metabolic process	3/140	29/18493	0.00134332	0.0044736	0.00203391	IL1B/APOA1/AGTR1	3
BP	GO:0050869	negative regulation of B cell activation	3/140	29/18493	0.00134332	0.0044736	0.00203391	CASP3/BTK/ATM	3
BP	GO:0071295	cellular response to vitamin	3/140	29/18493	0.00134332	0.0044736	0.00203391	PPARG/MDM2/CYP24A1	3
BP	GO:1901568	fatty acid derivative metabolic process	6/140	160/18493	0.00138121	0.00458721	0.00208556	PTGS1/PTGS2/PON1/MAPK3/SYK/LTA4H	6
BP	GO:0008645	hexose transmembrane transport	5/140	108/18493	0.00138205	0.00458721	0.00208556	MAPK14/GH1/AKT1/IL1B/INS	5
BP	GO:0046620	regulation of organ growth	5/140	108/18493	0.00138205	0.00458721	0.00208556	SLC6A4/MAPK14/AKT1/PPARA/SOD1	5
BP	GO:1904019	epithelial cell apoptotic process	5/140	108/18493	0.00138205	0.00458721	0.00208556	IL4/IL6/ICAM1/KDR/CCL2	5
BP	GO:0042306	regulation of protein import into nucleus	4/140	64/18493	0.00140619	0.00465954	0.00211845	PTGS2/MAPK14/PKIA/MAPK1	4
BP	GO:0072577	endothelial cell apoptotic process	4/140	64/18493	0.00140619	0.00465954	0.00211845	IL4/ICAM1/KDR/CCL2	4
BP	GO:0001654	eye development	9/140	351/18493	0.00143117	0.00473837	0.00215429	RXRA/ACHE/JUN/BCL2/BAX/VEGFA/EGFR/STAT3/HIF1A	9
BP	GO:0015696	ammonium transport	5/140	109/18493	0.00143981	0.00475904	0.00216369	SLC6A3/SLC6A4/MAOB/BTK/SYK	5
BP	GO:0018107	peptidyl-threonine phosphorylation	5/140	109/18493	0.00143981	0.00475904	0.00216369	GSK3B/BCL2/PRKCA/AKT1/MAPK1	5
BP	GO:0042119	neutrophil activation	11/140	498/18493	0.00144652	0.00477725	0.00217197	MAPK14/CAT/RHOA/MMP9/MAPK1/CXCL8/GLB1/SYK/LTA4H/TIMP2/GSTP1	11
BP	GO:0150063	NA	9/140	352/18493	0.00145945	0.00481596	0.00218956	RXRA/ACHE/JUN/BCL2/BAX/VEGFA/EGFR/STAT3/HIF1A	9
BP	GO:0002446	neutrophil mediated immunity	11/140	499/18493	0.00146971	0.00484021	0.00220059	MAPK14/IL6/CAT/RHOA/MMP9/MAPK1/GLB1/SYK/LTA4H/TIMP2/GSTP1	11
BP	GO:0043902	positive regulation of multi-organism process	6/140	162/18493	0.00147168	0.00484021	0.00220059	NOS2/JUN/PRKCA/EP300/P4HB/MAPK3	6
BP	GO:0050680	negative regulation of epithelial cell proliferation	6/140	162/18493	0.00147168	0.00484021	0.00220059	AR/PPARG/STAT1/CAV1/CCL2/CDKN1B	6
BP	GO:0051302	regulation of cell division	6/140	162/18493	0.00147168	0.00484021	0.00220059	VEGFA/TP63/CAT/RHOA/IL1B/PDGFA	6
BP	GO:0000303	response to superoxide	3/140	30/18493	0.00148435	0.00486178	0.0022104	SOD2/NOS3/SOD1	3
BP	GO:0007202	activation of phospholipase C activity	3/140	30/18493	0.00148435	0.00486178	0.0022104	ADRA1A/EGFR/SELE	3
BP	GO:0010165	response to X-ray	3/140	30/18493	0.00148435	0.00486178	0.0022104	CASP3/CDKN1A/ATM	3
BP	GO:0034367	protein-containing complex remodeling	3/140	30/18493	0.00148435	0.00486178	0.0022104	APOB/APOA1/AGTR1	3
BP	GO:2001171	positive regulation of ATP biosynthetic process	3/140	30/18493	0.00148435	0.00486178	0.0022104	STAT3/HIF1A/INS	3
BP	GO:0002223	stimulatory C-type lectin receptor signaling pathway	4/140	65/18493	0.00148969	0.00486723	0.00221287	RELA/EP300/RAF1/SYK	4
BP	GO:0032481	positive regulation of type I interferon production	4/140	65/18493	0.00148969	0.00486723	0.00221287	RELA/STAT1/EP300/SYK	4
BP	GO:0051926	negative regulation of calcium ion transport	4/140	65/18493	0.00148969	0.00486723	0.00221287	PTGS2/BCL2/ICAM1/NOS3	4
BP	GO:0010508	positive regulation of autophagy	5/140	110/18493	0.00149933	0.00489067	0.00222353	ADRB2/IL4/KDR/MAPK3/HIF1A	5
BP	GO:0015749	monosaccharide transmembrane transport	5/140	110/18493	0.00149933	0.00489067	0.00222353	MAPK14/GH1/AKT1/IL1B/INS	5
BP	GO:0007160	cell-matrix adhesion	7/140	222/18493	0.00152405	0.00496222	0.00225606	GSK3B/BCL2/VEGFA/VCAM1/RHOA/KDR/FN1	7
BP	GO:0009167	purine ribonucleoside monophosphate metabolic process	8/140	286/18493	0.00152501	0.00496222	0.00225606	ATP5F1B/RHOA/STAT3/HIF1A/PPARA/INS/NCOR1/GCKR	8
BP	GO:0009199	ribonucleoside triphosphate metabolic process	8/140	286/18493	0.00152501	0.00496222	0.00225606	ATP5F1B/RHOA/STAT3/HIF1A/PPARA/INS/NCOR1/GCKR	8
BP	GO:0009126	purine nucleoside monophosphate metabolic process	8/140	287/18493	0.00155891	0.00505745	0.00229936	ATP5F1B/RHOA/STAT3/HIF1A/PPARA/INS/NCOR1/GCKR	8
BP	GO:0009144	purine nucleoside triphosphate metabolic process	8/140	287/18493	0.00155891	0.00505745	0.00229936	ATP5F1B/RHOA/STAT3/HIF1A/PPARA/INS/NCOR1/GCKR	8
BP	GO:0021987	cerebral cortex development	5/140	111/18493	0.00156064	0.00505745	0.00229936	GSK3B/BAX/RHOA/EGFR/HIF1A	5
BP	GO:0099565	chemical synaptic transmission, postsynaptic	5/140	111/18493	0.00156064	0.00505745	0.00229936	ADRB2/GSK3B/CHRNA2/OPRM1/AKT1	5
BP	GO:1904375	regulation of protein localization to cell periphery	5/140	111/18493	0.00156064	0.00505745	0.00229936	AR/EGFR/AKT1/INS/KCNJ11	5
BP	GO:0002695	negative regulation of leukocyte activation	6/140	164/18493	0.0015666	0.00507261	0.00230625	CASP3/LDLR/ERBB2/BTK/ATM/JAK3	6
BP	GO:0050918	positive chemotaxis	4/140	66/18493	0.00157659	0.00510081	0.00231907	VEGFA/F7/KDR/CXCL8	4
BP	GO:0048880	sensory system development	9/140	357/18493	0.0016077	0.00519723	0.00236291	RXRA/ACHE/JUN/BCL2/BAX/VEGFA/EGFR/STAT3/HIF1A	9
BP	GO:0034219	carbohydrate transmembrane transport	5/140	112/18493	0.00162378	0.00524494	0.0023846	MAPK14/GH1/AKT1/IL1B/INS	5
BP	GO:0000305	response to oxygen radical	3/140	31/18493	0.00163434	0.00524494	0.0023846	SOD2/NOS3/SOD1	3
BP	GO:0001893	maternal placenta development	3/140	31/18493	0.00163434	0.00524494	0.0023846	PTGS2/RXRA/AKT1	3
BP	GO:0038128	ERBB2 signaling pathway	3/140	31/18493	0.00163434	0.00524494	0.0023846	PRKCA/EGFR/ERBB2	3
BP	GO:0045742	positive regulation of epidermal growth factor receptor signaling pathway	3/140	31/18493	0.00163434	0.00524494	0.0023846	AKT1/MMP9/NCF1	3
BP	GO:0098760	response to interleukin-7	3/140	31/18493	0.00163434	0.00524494	0.0023846	STAT3/BTK/JAK3	3
BP	GO:0098761	cellular response to interleukin-7	3/140	31/18493	0.00163434	0.00524494	0.0023846	STAT3/BTK/JAK3	3
BP	GO:1900745	positive regulation of p38MAPK cascade	3/140	31/18493	0.00163434	0.00524494	0.0023846	VEGFA/IL1B/NCF1	3
BP	GO:1904645	response to amyloid-beta	3/140	31/18493	0.00163434	0.00524494	0.0023846	ADRB2/GSK3B/IGF1R	3
BP	GO:0044282	small molecule catabolic process	10/140	431/18493	0.00165654	0.0053119	0.00241504	NOS2/PON1/NOS3/CPT1A/AKT1/PPARA/CYP24A1/GLB1/GPT/ALDH2	10
BP	GO:1903672	positive regulation of sprouting angiogenesis	4/140	67/18493	0.00166696	0.00533668	0.00242631	PTGS2/VEGFA/KDR/AGTR1	4
BP	GO:1904589	regulation of protein import	4/140	67/18493	0.00166696	0.00533668	0.00242631	PTGS2/MAPK14/PKIA/MAPK1	4
BP	GO:0002220	innate immune response activating cell surface receptor signaling pathway	4/140	68/18493	0.00176086	0.00562823	0.00255886	RELA/EP300/RAF1/SYK	4
BP	GO:0050805	negative regulation of synaptic transmission	4/140	68/18493	0.00176086	0.00562823	0.00255886	PTGS2/SLC6A4/ACHE/IL1B	4
BP	GO:0006941	striated muscle contraction	6/140	168/18493	0.00177036	0.0056495	0.00256853	ADRA1A/KCNH2/SCN5A/ADRA1B/CAV1/ACE2	6
BP	GO:0051897	positive regulation of protein kinase B signaling	6/140	168/18493	0.00177036	0.0056495	0.00256853	ESR1/F7/EGFR/ERBB2/INS/PDGFA	6
BP	GO:0051896	regulation of protein kinase B signaling	7/140	228/18493	0.00177403	0.00565669	0.0025718	ESR1/F7/EGFR/AKT1/ERBB2/INS/PDGFA	7
BP	GO:0014002	astrocyte development	3/140	32/18493	0.00179348	0.00569585	0.00258961	LDLR/EGFR/GFAP	3
BP	GO:0014072	response to isoquinoline alkaloid	3/140	32/18493	0.00179348	0.00569585	0.00258961	OPRM1/RELA/MDM2	3
BP	GO:0043278	response to morphine	3/140	32/18493	0.00179348	0.00569585	0.00258961	OPRM1/RELA/MDM2	3
BP	GO:0061418	regulation of transcription from RNA polymerase II promoter in response to hypoxia	3/140	32/18493	0.00179348	0.00569585	0.00258961	VEGFA/EP300/HIF1A	3
BP	GO:0071549	cellular response to dexamethasone stimulus	3/140	32/18493	0.00179348	0.00569585	0.00258961	CASP9/ICAM1/EGFR	3
BP	GO:0060968	regulation of gene silencing	5/140	115/18493	0.00182447	0.00578962	0.00263224	ESR1/PPARG/EGFR/STAT3/NCOR1	5
BP	GO:0018210	peptidyl-threonine modification	5/140	116/18493	0.00189523	0.00600937	0.00273215	GSK3B/BCL2/PRKCA/AKT1/MAPK1	5
BP	GO:0006650	glycerophospholipid metabolic process	9/140	367/18493	0.0019405	0.00614802	0.00279518	ESR1/ACHE/PON1/LDLR/EGFR/ERBB2/ATM/APOA1/PDGFA	9
BP	GO:0032945	negative regulation of mononuclear cell proliferation	4/140	70/18493	0.00195956	0.00615713	0.00279933	CASP3/ERBB2/BTK/ATM	4
BP	GO:0050672	negative regulation of lymphocyte proliferation	4/140	70/18493	0.00195956	0.00615713	0.00279933	CASP3/ERBB2/BTK/ATM	4
BP	GO:0001774	microglial cell activation	3/140	33/18493	0.00196198	0.00615713	0.00279933	JUN/LDLR/ATM	3
BP	GO:0002269	leukocyte activation involved in inflammatory response	3/140	33/18493	0.00196198	0.00615713	0.00279933	JUN/LDLR/ATM	3
BP	GO:0030947	regulation of vascular endothelial growth factor receptor signaling pathway	3/140	33/18493	0.00196198	0.00615713	0.00279933	VEGFA/HIF1A/IL1B	3
BP	GO:0042755	eating behavior	3/140	33/18493	0.00196198	0.00615713	0.00279933	OPRM1/CPT1A/STAT3	3
BP	GO:0046326	positive regulation of glucose import	3/140	33/18493	0.00196198	0.00615713	0.00279933	MAPK14/AKT1/INS	3
BP	GO:0048147	negative regulation of fibroblast proliferation	3/140	33/18493	0.00196198	0.00615713	0.00279933	PPARG/BAX/GSTP1	3
BP	GO:0060251	regulation of glial cell proliferation	3/140	33/18493	0.00196198	0.00615713	0.00279933	IL6/IL1B/GFAP	3
BP	GO:0060603	mammary gland duct morphogenesis	3/140	33/18493	0.00196198	0.00615713	0.00279933	ESR1/AR/PGR	3
BP	GO:0070873	regulation of glycogen metabolic process	3/140	33/18493	0.00196198	0.00615713	0.00279933	GSK3B/AKT1/INS	3
BP	GO:1901186	positive regulation of ERBB signaling pathway	3/140	33/18493	0.00196198	0.00615713	0.00279933	AKT1/MMP9/NCF1	3
BP	GO:0001952	regulation of cell-matrix adhesion	5/140	117/18493	0.00196798	0.0061711	0.00280568	GSK3B/BCL2/VEGFA/RHOA/KDR	5
BP	GO:0010811	positive regulation of cell-substrate adhesion	5/140	118/18493	0.00204276	0.00639548	0.00290769	GSK3B/VEGFA/KDR/FN1/APOA1	5
BP	GO:1903052	positive regulation of proteolysis involved in cellular protein catabolic process	5/140	118/18493	0.00204276	0.00639548	0.00290769	GSK3B/CAV1/AKT1/MDM2/MAPK9	5
BP	GO:0009161	ribonucleoside monophosphate metabolic process	8/140	300/18493	0.00205654	0.00643357	0.00292501	ATP5F1B/RHOA/STAT3/HIF1A/PPARA/INS/NCOR1/GCKR	8
BP	GO:0010464	regulation of mesenchymal cell proliferation	3/140	34/18493	0.00214001	0.00665799	0.00302704	VEGFA/STAT1/PDGFA	3
BP	GO:0030224	monocyte differentiation	3/140	34/18493	0.00214001	0.00665799	0.00302704	PPARG/JUN/VEGFA	3
BP	GO:0032212	positive regulation of telomere maintenance via telomerase	3/140	34/18493	0.00214001	0.00665799	0.00302704	MAPK3/MAPK1/ATM	3
BP	GO:0070266	necroptotic process	3/140	34/18493	0.00214001	0.00665799	0.00302704	CASP8/CAV1/FAS	3
BP	GO:0098664	G-protein coupled serotonin receptor signaling pathway	3/140	34/18493	0.00214001	0.00665799	0.00302704	CHRM1/CHRM3/CHRM2	3
BP	GO:1903131	mononuclear cell differentiation	3/140	34/18493	0.00214001	0.00665799	0.00302704	PPARG/JUN/VEGFA	3
BP	GO:2000352	negative regulation of endothelial cell apoptotic process	3/140	34/18493	0.00214001	0.00665799	0.00302704	IL4/ICAM1/KDR	3
BP	GO:0042692	muscle cell differentiation	9/140	373/18493	0.00216527	0.0067313	0.00306037	RXRA/ADRA1A/MAPK14/BCL2/CASP3/VEGFA/SOD2/AKT1/PPARA	9
BP	GO:0061045	negative regulation of wound healing	4/140	72/18493	0.00217326	0.00674979	0.00306878	NOS3/HMGCR/PLAT/PDGFA	4
BP	GO:0008361	regulation of cell size	6/140	175/18493	0.00217461	0.00674979	0.00306878	GSK3B/MAP2/VEGFA/RHOA/AKT1/FN1	6
BP	GO:0006874	cellular calcium ion homeostasis	10/140	448/18493	0.00219779	0.0068133	0.00309765	ESR1/ADRA1A/ADRA1B/BCL2/BAX/CAV1/PTGER2/PTGFR/AGTR1/F2R	10
BP	GO:0043500	muscle adaptation	5/140	120/18493	0.0021985	0.0068133	0.00309765	ADRA1A/PRKCA/NOS3/IL1B/PPARA	5
BP	GO:0007409	axonogenesis	10/140	449/18493	0.00223361	0.00691669	0.00314466	GSK3B/BCL2/PRKCA/MAP2/VEGFA/RHOA/MAPK3/MAPK1/ERBB2/FN1	10
BP	GO:0032412	regulation of ion transmembrane transporter activity	7/140	238/18493	0.00226032	0.00699396	0.00317979	ADRB2/HTR3A/OPRM1/CAV1/MMP9/CFTR/KCNJ11	7
BP	GO:0032434	regulation of proteasomal ubiquitin-dependent protein catabolic process	5/140	121/18493	0.00227954	0.00704795	0.00320434	GSK3B/CAV1/AKT1/MDM2/MAPK9	5
BP	GO:0032637	interleukin-8 production	4/140	73/18493	0.00228592	0.00706217	0.0032108	NOS2/IL1B/MAP2K5/F2R	4
BP	GO:0050792	regulation of viral process	6/140	177/18493	0.00230197	0.00710625	0.00323084	JUN/BCL2/STAT1/EP300/P4HB/CXCL8	6
BP	GO:0009152	purine ribonucleotide biosynthetic process	7/140	239/18493	0.00231409	0.00713046	0.00324185	ATP5F1B/STAT3/HIF1A/PPARA/INS/NCOR1/GCKR	7
BP	GO:0032885	regulation of polysaccharide biosynthetic process	3/140	35/18493	0.00232776	0.00713046	0.00324185	GSK3B/AKT1/INS	3
BP	GO:0033280	response to vitamin D	3/140	35/18493	0.00232776	0.00713046	0.00324185	PTGS2/CYP24A1/TYR	3
BP	GO:0043368	positive T cell selection	3/140	35/18493	0.00232776	0.00713046	0.00324185	BCL2/IL6/STAT3	3
BP	GO:0045777	positive regulation of blood pressure	3/140	35/18493	0.00232776	0.00713046	0.00324185	ADRA1A/ADRA1B/RHOA	3
BP	GO:0048246	macrophage chemotaxis	3/140	35/18493	0.00232776	0.00713046	0.00324185	MAPK14/MAPK3/CCL2	3
BP	GO:0060969	negative regulation of gene silencing	3/140	35/18493	0.00232776	0.00713046	0.00324185	ESR1/PPARG/NCOR1	3
BP	GO:0070423	nucleotide-binding oligomerization domain containing signaling pathway	3/140	35/18493	0.00232776	0.00713046	0.00324185	CASP8/RELA/NFKBIA	3
BP	GO:0071470	cellular response to osmotic stress	3/140	35/18493	0.00232776	0.00713046	0.00324185	PTGS2/CASP3/AKR1B1	3
BP	GO:0071542	dopaminergic neuron differentiation	3/140	35/18493	0.00232776	0.00713046	0.00324185	GSK3B/VEGFA/HIF1A	3
BP	GO:0050853	B cell receptor signaling pathway	5/140	122/18493	0.00236274	0.00722644	0.00328549	BCL2/BAX/MAPK1/BTK/SYK	5
BP	GO:1903038	negative regulation of leukocyte cell-cell adhesion	5/140	122/18493	0.00236274	0.00722644	0.00328549	CASP3/AKT1/ERBB2/PPARA/JAK3	5
BP	GO:0051604	protein maturation	9/140	378/18493	0.00236803	0.00723708	0.00329032	CASP3/CASP8/ECE1/EP300/F7/MDM2/KLK3/PLAT/ACE2	9
BP	GO:0009141	nucleoside triphosphate metabolic process	8/140	307/18493	0.00237208	0.00724386	0.0032934	ATP5F1B/RHOA/STAT3/HIF1A/PPARA/INS/NCOR1/GCKR	8
BP	GO:0022617	extracellular matrix disassembly	4/140	74/18493	0.00240253	0.00733122	0.00333312	MMP9/TIMP1/MMP2/TIMP2	4
BP	GO:0050715	positive regulation of cytokine secretion	5/140	123/18493	0.00244812	0.00741777	0.00337247	MAPK14/MAPK3/INS/SYK/F2R	5
BP	GO:0001660	fever generation	2/140	10/18493	0.00246077	0.00741777	0.00337247	PTGS2/IL1B	2
BP	GO:0019062	virion attachment to host cell	2/140	10/18493	0.00246077	0.00741777	0.00337247	ICAM1/ACE2	2
BP	GO:0031284	positive regulation of guanylate cyclase activity	2/140	10/18493	0.00246077	0.00741777	0.00337247	NOS2/NOS3	2
BP	GO:0032000	positive regulation of fatty acid beta-oxidation	2/140	10/18493	0.00246077	0.00741777	0.00337247	CPT1A/PPARA	2
BP	GO:0033860	regulation of NAD(P)H oxidase activity	2/140	10/18493	0.00246077	0.00741777	0.00337247	INS/AGTR1	2
BP	GO:0045792	negative regulation of cell size	2/140	10/18493	0.00246077	0.00741777	0.00337247	RHOA/AKT1	2
BP	GO:0046886	positive regulation of hormone biosynthetic process	2/140	10/18493	0.00246077	0.00741777	0.00337247	HIF1A/IL1B	2
BP	GO:0060068	vagina development	2/140	10/18493	0.00246077	0.00741777	0.00337247	ESR1/BAX	2
BP	GO:0060513	prostatic bud formation	2/140	10/18493	0.00246077	0.00741777	0.00337247	AR/TP63	2
BP	GO:0060736	prostate gland growth	2/140	10/18493	0.00246077	0.00741777	0.00337247	ESR1/AR	2
BP	GO:0060768	regulation of epithelial cell proliferation involved in prostate gland development	2/140	10/18493	0.00246077	0.00741777	0.00337247	AR/CDKN1B	2
BP	GO:0070391	response to lipoteichoic acid	2/140	10/18493	0.00246077	0.00741777	0.00337247	MAPK14/RELA	2
BP	GO:0071223	cellular response to lipoteichoic acid	2/140	10/18493	0.00246077	0.00741777	0.00337247	MAPK14/RELA	2
BP	GO:1904321	response to forskolin	2/140	10/18493	0.00246077	0.00741777	0.00337247	AHR/CFTR	2
BP	GO:1904322	cellular response to forskolin	2/140	10/18493	0.00246077	0.00741777	0.00337247	AHR/CFTR	2
BP	GO:0016485	protein processing	8/140	310/18493	0.00251842	0.00757244	0.00344279	CASP3/CASP8/ECE1/F7/MDM2/KLK3/PLAT/ACE2	8
BP	GO:0001937	negative regulation of endothelial cell proliferation	4/140	75/18493	0.00252317	0.00757244	0.00344279	PPARG/STAT1/CAV1/CCL2	4
BP	GO:0007422	peripheral nervous system development	4/140	75/18493	0.00252317	0.00757244	0.00344279	RELA/AKT1/ERBB2/SOD1	4
BP	GO:0043618	regulation of transcription from RNA polymerase II promoter in response to stress	4/140	75/18493	0.00252317	0.00757244	0.00344279	JUN/VEGFA/EP300/HIF1A	4
BP	GO:0033144	negative regulation of intracellular steroid hormone receptor signaling pathway	3/140	36/18493	0.00252542	0.00757244	0.00344279	TP63/RHOA/NCOR1	3
BP	GO:0035872	nucleotide-binding domain, leucine rich repeat containing receptor signaling pathway	3/140	36/18493	0.00252542	0.00757244	0.00344279	CASP8/RELA/NFKBIA	3
BP	GO:1903580	positive regulation of ATP metabolic process	3/140	36/18493	0.00252542	0.00757244	0.00344279	STAT3/HIF1A/INS	3
BP	GO:0034763	negative regulation of transmembrane transport	5/140	124/18493	0.00253572	0.0075976	0.00345423	KCNH2/CAV1/AKT1/MMP9/IL1B	5
BP	GO:0043123	positive regulation of I-kappaB kinase/NF-kappaB signaling	6/140	181/18493	0.00257349	0.00769916	0.0035004	CASP8/RELA/RHOA/AKT1/IL1B/F2R	6
BP	GO:0051099	positive regulation of binding	6/140	181/18493	0.00257349	0.00769916	0.0035004	PPARG/GSK3B/PON1/CAV1/EP300/MMP9	6
BP	GO:0010507	negative regulation of autophagy	4/140	76/18493	0.00264792	0.0079099	0.00359622	ADRA1A/BCL2/AKT1/LEPR	4
BP	GO:0043407	negative regulation of MAP kinase activity	4/140	76/18493	0.00264792	0.0079099	0.00359622	CAV1/IL1B/HMGCR/GSTP1	4
BP	GO:0055074	calcium ion homeostasis	10/140	461/18493	0.00270126	0.0080632	0.00366591	ESR1/ADRA1A/ADRA1B/BCL2/BAX/CAV1/PTGER2/PTGFR/AGTR1/F2R	10
BP	GO:0003231	cardiac ventricle development	5/140	126/18493	0.00271772	0.00810017	0.00368272	RXRA/SCN5A/NOS3/MDM2/HIF1A	5
BP	GO:0042476	odontogenesis	5/140	126/18493	0.00271772	0.00810017	0.00368272	SCN5A/BAX/TP63/RHOA/PPARA	5
BP	GO:0002369	T cell cytokine production	3/140	37/18493	0.00273315	0.00811569	0.00368978	IL4/IL6/IL1B	3
BP	GO:0014037	Schwann cell differentiation	3/140	37/18493	0.00273315	0.00811569	0.00368978	RELA/AKT1/SOD1	3
BP	GO:0032094	response to food	3/140	37/18493	0.00273315	0.00811569	0.00368978	OPRM1/AKT1/PPARA	3
BP	GO:0046329	negative regulation of JNK cascade	3/140	37/18493	0.00273315	0.00811569	0.00368978	AKT1/NCOR1/GSTP1	3
BP	GO:1904358	positive regulation of telomere maintenance via telomere lengthening	3/140	37/18493	0.00273315	0.00811569	0.00368978	MAPK3/MAPK1/ATM	3
BP	GO:0034404	nucleobase-containing small molecule biosynthetic process	6/140	184/18493	0.00279242	0.00828549	0.00376698	STAT3/HIF1A/PPARA/INS/NCOR1/GCKR	6
BP	GO:0042157	lipoprotein metabolic process	5/140	127/18493	0.00281219	0.00833794	0.00379083	LDLR/MTTP/APOB/PPARA/APOA1	5
BP	GO:0021766	hippocampus development	4/140	78/18493	0.00290997	0.00861499	0.00391679	GSK3B/HSD3B2/HSD3B1/CASP3	4
BP	GO:0051289	protein homotetramerization	4/140	78/18493	0.00290997	0.00861499	0.00391679	RXRA/TP63/CAT/SOD2	4
BP	GO:0008207	C21-steroid hormone metabolic process	3/140	38/18493	0.00295112	0.00867886	0.00394582	HSD3B2/HSD3B1/AKR1B1	3
BP	GO:0010661	positive regulation of muscle cell apoptotic process	3/140	38/18493	0.00295112	0.00867886	0.00394582	PPARG/SOD2/HMGCR	3
BP	GO:0033238	regulation of cellular amine metabolic process	3/140	38/18493	0.00295112	0.00867886	0.00394582	SLC6A3/MAOB/INS	3
BP	GO:0060306	regulation of membrane repolarization	3/140	38/18493	0.00295112	0.00867886	0.00394582	KCNH2/SCN5A/CAV1	3
BP	GO:0086005	ventricular cardiac muscle cell action potential	3/140	38/18493	0.00295112	0.00867886	0.00394582	KCNH2/SCN5A/CAV1	3
BP	GO:0086091	regulation of heart rate by cardiac conduction	3/140	38/18493	0.00295112	0.00867886	0.00394582	KCNH2/SCN5A/CAV1	3
BP	GO:0090050	positive regulation of cell migration involved in sprouting angiogenesis	3/140	38/18493	0.00295112	0.00867886	0.00394582	PTGS2/VEGFA/KDR	3
BP	GO:0006702	androgen biosynthetic process	2/140	11/18493	0.00299271	0.00867886	0.00394582	HSD3B2/HSD3B1	2
BP	GO:0010269	response to selenium ion	2/140	11/18493	0.00299271	0.00867886	0.00394582	MAOB/APOB	2
BP	GO:0010623	programmed cell death involved in cell development	2/140	11/18493	0.00299271	0.00867886	0.00394582	BCL2/BAX	2
BP	GO:0010872	regulation of cholesterol esterification	2/140	11/18493	0.00299271	0.00867886	0.00394582	APOA1/AGTR1	2
BP	GO:0016264	gap junction assembly	2/140	11/18493	0.00299271	0.00867886	0.00394582	CAV1/ACE2	2
BP	GO:0019371	cyclooxygenase pathway	2/140	11/18493	0.00299271	0.00867886	0.00394582	PTGS1/PTGS2	2
BP	GO:0031652	positive regulation of heat generation	2/140	11/18493	0.00299271	0.00867886	0.00394582	PTGS2/IL1B	2
BP	GO:0032494	response to peptidoglycan	2/140	11/18493	0.00299271	0.00867886	0.00394582	RELA/IL6	2
BP	GO:0033197	response to vitamin E	2/140	11/18493	0.00299271	0.00867886	0.00394582	PPARG/CAT	2
BP	GO:0034115	negative regulation of heterotypic cell-cell adhesion	2/140	11/18493	0.00299271	0.00867886	0.00394582	MAP2K5/APOA1	2
BP	GO:0042368	vitamin D biosynthetic process	2/140	11/18493	0.00299271	0.00867886	0.00394582	CYP3A4/IL1B	2
BP	GO:0045945	positive regulation of transcription by RNA polymerase III	2/140	11/18493	0.00299271	0.00867886	0.00394582	AR/ERBB2	2
BP	GO:0060439	trachea morphogenesis	2/140	11/18493	0.00299271	0.00867886	0.00394582	MAPK3/MAPK1	2
BP	GO:0060767	epithelial cell proliferation involved in prostate gland development	2/140	11/18493	0.00299271	0.00867886	0.00394582	AR/CDKN1B	2
BP	GO:0061307	cardiac neural crest cell differentiation involved in heart development	2/140	11/18493	0.00299271	0.00867886	0.00394582	MAPK3/MAPK1	2
BP	GO:0061308	cardiac neural crest cell development involved in heart development	2/140	11/18493	0.00299271	0.00867886	0.00394582	MAPK3/MAPK1	2
BP	GO:0070106	interleukin-27-mediated signaling pathway	2/140	11/18493	0.00299271	0.00867886	0.00394582	STAT1/STAT3	2
BP	GO:0070587	regulation of cell-cell adhesion involved in gastrulation	2/140	11/18493	0.00299271	0.00867886	0.00394582	MAP2K5/APOA1	2
BP	GO:0070757	interleukin-35-mediated signaling pathway	2/140	11/18493	0.00299271	0.00867886	0.00394582	STAT1/STAT3	2
BP	GO:0071803	positive regulation of podosome assembly	2/140	11/18493	0.00299271	0.00867886	0.00394582	RHOA/MAPK9	2
BP	GO:1902969	mitotic DNA replication	2/140	11/18493	0.00299271	0.00867886	0.00394582	RAD51/CHEK2	2
BP	GO:0007045	cell-substrate adherens junction assembly	4/140	79/18493	0.00304742	0.00881179	0.00400626	BCL2/VEGFA/RHOA/KDR	4
BP	GO:0046470	phosphatidylcholine metabolic process	4/140	79/18493	0.00304742	0.00881179	0.00400626	ACHE/PON1/LDLR/APOA1	4
BP	GO:0048041	focal adhesion assembly	4/140	79/18493	0.00304742	0.00881179	0.00400626	BCL2/VEGFA/RHOA/KDR	4
BP	GO:1905954	positive regulation of lipid localization	4/140	79/18493	0.00304742	0.00881179	0.00400626	PON1/APOB/IL1B/NFKBIA	4
BP	GO:0009260	ribonucleotide biosynthetic process	7/140	253/18493	0.00317566	0.00914707	0.0041587	ATP5F1B/STAT3/HIF1A/PPARA/INS/NCOR1/GCKR	7
BP	GO:0009123	nucleoside monophosphate metabolic process	8/140	322/18493	0.00317598	0.00914707	0.0041587	ATP5F1B/RHOA/STAT3/HIF1A/PPARA/INS/NCOR1/GCKR	8
BP	GO:0006308	DNA catabolic process	3/140	39/18493	0.00317949	0.00914707	0.0041587	BAX/CASP3/ATM	3
BP	GO:0033146	regulation of intracellular estrogen receptor signaling pathway	3/140	39/18493	0.00317949	0.00914707	0.0041587	ESR1/AR/TP63	3
BP	GO:0042417	dopamine metabolic process	3/140	39/18493	0.00317949	0.00914707	0.0041587	SLC6A3/MAOB/MAOA	3
BP	GO:0045746	negative regulation of Notch signaling pathway	3/140	39/18493	0.00317949	0.00914707	0.0041587	EGFR/AKT1/NFKBIA	3
BP	GO:0046825	regulation of protein export from nucleus	3/140	39/18493	0.00317949	0.00914707	0.0041587	GSK3B/MDM2/IL1B	3
BP	GO:0042116	macrophage activation	4/140	80/18493	0.00318924	0.00914863	0.0041594	JUN/LDLR/ATM/SYK	4
BP	GO:0045913	positive regulation of carbohydrate metabolic process	4/140	80/18493	0.00318924	0.00914863	0.0041594	AKT1/HIF1A/PPARA/INS	4
BP	GO:0050764	regulation of phagocytosis	4/140	80/18493	0.00318924	0.00914863	0.0041594	PPARG/IL1B/CCL2/SYK	4
BP	GO:1902930	regulation of alcohol biosynthetic process	4/140	80/18493	0.00318924	0.00914863	0.0041594	APOB/IL1B/HMGCR/SOD1	4
BP	GO:0002705	positive regulation of leukocyte mediated immunity	5/140	131/18493	0.00321395	0.00921286	0.00418861	IL4/IL6/IL1B/BTK/SYK	5
BP	GO:0008286	insulin receptor signaling pathway	5/140	132/18493	0.00332053	0.00951151	0.00432439	RELA/IGF1R/AKT1/IL1B/INS	5
BP	GO:0044106	cellular amine metabolic process	4/140	81/18493	0.0033355	0.0095475	0.00434075	SLC6A3/MAOB/INS/MAOA	4
BP	GO:0001818	negative regulation of cytokine production	7/140	256/18493	0.00338856	0.0096924	0.00440663	IL6/FN1/BTK/MAP2K5/APOA1/GSTP1/JAK3	7
BP	GO:0032881	regulation of polysaccharide metabolic process	3/140	40/18493	0.00341842	0.00977077	0.00444226	GSK3B/AKT1/INS	3
BP	GO:0045165	cell fate commitment	7/140	257/18493	0.0034619	0.00988793	0.00449553	AR/PPARG/BCL2/CASP3/IL6/RHOA/STAT3	7
BP	GO:0014031	mesenchymal cell development	4/140	82/18493	0.00348626	0.00994321	0.00452066	BCL2/MAPK3/MAPK1/HIF1A	4
BP	GO:0097194	execution phase of apoptosis	4/140	82/18493	0.00348626	0.00994321	0.00452066	BAX/CASP3/CASP8/AKT1	4
BP	GO:0031333	negative regulation of protein complex assembly	5/140	134/18493	0.00354129	0.0100264	0.00455849	GSK3B/MAP2/EP300/RAF1/INS	5
BP	GO:0006527	arginine catabolic process	2/140	12/18493	0.00357348	0.0100264	0.00455849	NOS2/NOS3	2
BP	GO:0010889	regulation of sequestering of triglyceride	2/140	12/18493	0.00357348	0.0100264	0.00455849	PPARG/PPARA	2
BP	GO:0031282	regulation of guanylate cyclase activity	2/140	12/18493	0.00357348	0.0100264	0.00455849	NOS2/NOS3	2
BP	GO:0031953	negative regulation of protein autophosphorylation	2/140	12/18493	0.00357348	0.0100264	0.00455849	JUN/CAV1	2
BP	GO:0032429	regulation of phospholipase A2 activity	2/140	12/18493	0.00357348	0.0100264	0.00455849	EGFR/AGTR1	2
BP	GO:0034370	triglyceride-rich lipoprotein particle remodeling	2/140	12/18493	0.00357348	0.0100264	0.00455849	APOB/APOA1	2
BP	GO:0038110	interleukin-2-mediated signaling pathway	2/140	12/18493	0.00357348	0.0100264	0.00455849	SYK/JAK3	2
BP	GO:0044650	adhesion of symbiont to host cell	2/140	12/18493	0.00357348	0.0100264	0.00455849	ICAM1/ACE2	2
BP	GO:0045579	positive regulation of B cell differentiation	2/140	12/18493	0.00357348	0.0100264	0.00455849	BTK/SYK	2
BP	GO:0045760	positive regulation of action potential	2/140	12/18493	0.00357348	0.0100264	0.00455849	ADRA1A/SCN5A	2
BP	GO:0045820	negative regulation of glycolytic process	2/140	12/18493	0.00357348	0.0100264	0.00455849	STAT3/PPARA	2
BP	GO:0046541	saliva secretion	2/140	12/18493	0.00357348	0.0100264	0.00455849	CHRM1/CHRM3	2
BP	GO:0060019	radial glial cell differentiation	2/140	12/18493	0.00357348	0.0100264	0.00455849	RHOA/STAT3	2
BP	GO:0060442	branching involved in prostate gland morphogenesis	2/140	12/18493	0.00357348	0.0100264	0.00455849	ESR1/RXRA	2
BP	GO:0061430	bone trabecula morphogenesis	2/140	12/18493	0.00357348	0.0100264	0.00455849	PPARGC1B/MMP2	2
BP	GO:0061478	response to platelet aggregation inhibitor	2/140	12/18493	0.00357348	0.0100264	0.00455849	AHR/CFTR	2
BP	GO:0070586	cell-cell adhesion involved in gastrulation	2/140	12/18493	0.00357348	0.0100264	0.00455849	MAP2K5/APOA1	2
BP	GO:0072540	T-helper 17 cell lineage commitment	2/140	12/18493	0.00357348	0.0100264	0.00455849	IL6/STAT3	2
BP	GO:0099550	trans-synaptic signaling, modulating synaptic transmission	2/140	12/18493	0.00357348	0.0100264	0.00455849	PLAT/F2R	2
BP	GO:1900402	regulation of carbohydrate metabolic process by regulation of transcription from RNA polymerase II promoter	2/140	12/18493	0.00357348	0.0100264	0.00455849	PPARA/NCOR1	2
BP	GO:1903624	regulation of DNA catabolic process	2/140	12/18493	0.00357348	0.0100264	0.00455849	BAX/ATM	2
BP	GO:1905461	positive regulation of vascular associated smooth muscle cell apoptotic process	2/140	12/18493	0.00357348	0.0100264	0.00455849	PPARG/SOD2	2
BP	GO:0046390	ribose phosphate biosynthetic process	7/140	259/18493	0.0036122	0.0101279	0.00460464	ATP5F1B/STAT3/HIF1A/PPARA/INS/NCOR1/GCKR	7
BP	GO:0007009	plasma membrane organization	4/140	83/18493	0.00364158	0.0101744	0.00462577	AR/CAV1/AKT1/SOD1	4
BP	GO:0010833	telomere maintenance via telomere lengthening	4/140	83/18493	0.00364158	0.0101744	0.00462577	RAD51/MAPK3/MAPK1/ATM	4
BP	GO:0014910	regulation of smooth muscle cell migration	4/140	83/18493	0.00364158	0.0101744	0.00462577	BCL2/MDM2/GSTP1/PDGFA	4
BP	GO:0034637	cellular carbohydrate biosynthetic process	4/140	83/18493	0.00364158	0.0101744	0.00462577	GSK3B/AKT1/INS/AKR1B1	4
BP	GO:0042058	regulation of epidermal growth factor receptor signaling pathway	4/140	83/18493	0.00364158	0.0101744	0.00462577	EGFR/AKT1/MMP9/NCF1	4
BP	GO:0007586	digestion	5/140	135/18493	0.00365553	0.0101919	0.00463372	CHRM1/CHRM3/LDLR/TFF1/APOA1	5
BP	GO:0008584	male gonad development	5/140	135/18493	0.00365553	0.0101919	0.00463372	ESR1/AR/BCL2/BAX/ICAM1	5
BP	GO:0072655	establishment of protein localization to mitochondrion	5/140	135/18493	0.00365553	0.0101919	0.00463372	BCL2/BAX/CASP8/TP63/AKT1	5
BP	GO:0043267	negative regulation of potassium ion transport	3/140	41/18493	0.00366805	0.0102125	0.00464307	KCNH2/CAV1/NOS3	3
BP	GO:0050919	negative chemotaxis	3/140	41/18493	0.00366805	0.0102125	0.00464307	RHOA/APOA1/PDGFA	3
BP	GO:0035023	regulation of Rho protein signal transduction	5/140	136/18493	0.0037724	0.0104809	0.00476514	ADRA1A/RASGRF2/RAF1/APOA1/F2R	5
BP	GO:0046546	development of primary male sexual characteristics	5/140	136/18493	0.0037724	0.0104809	0.00476514	ESR1/AR/BCL2/BAX/ICAM1	5
BP	GO:1904064	positive regulation of cation transmembrane transport	5/140	136/18493	0.0037724	0.0104809	0.00476514	ADRB2/KCNH2/BAX/KCNJ11/F2R	5
BP	GO:1903035	negative regulation of response to wounding	4/140	84/18493	0.00380155	0.0105472	0.00479525	NOS3/HMGCR/PLAT/PDGFA	4
BP	GO:2000177	regulation of neural precursor cell proliferation	4/140	84/18493	0.00380155	0.0105472	0.00479525	SLC6A4/VEGFA/RHOA/HIF1A	4
BP	GO:0002703	regulation of leukocyte mediated immunity	6/140	196/18493	0.00381016	0.0105637	0.00480275	IL4/IL6/IL1B/BTK/SYK/JAK3	6
BP	GO:0043312	neutrophil degranulation	10/140	485/18493	0.00387151	0.0107263	0.00487669	MAPK14/CAT/RHOA/MMP9/MAPK1/GLB1/SYK/LTA4H/TIMP2/GSTP1	10
BP	GO:0051250	negative regulation of lymphocyte activation	5/140	137/18493	0.00389193	0.0107753	0.00489899	CASP3/ERBB2/BTK/ATM/JAK3	5
BP	GO:0001504	neurotransmitter uptake	3/140	42/18493	0.00392854	0.0108239	0.00492107	SLC6A3/SLC6A4/GFAP	3
BP	GO:0002437	inflammatory response to antigenic stimulus	3/140	42/18493	0.00392854	0.0108239	0.00492107	OPRM1/ICAM1/BTK	3
BP	GO:0006509	membrane protein ectodomain proteolysis	3/140	42/18493	0.00392854	0.0108239	0.00492107	TIMP1/IL1B/TIMP2	3
BP	GO:0006775	fat-soluble vitamin metabolic process	3/140	42/18493	0.00392854	0.0108239	0.00492107	CYP3A4/IL1B/CYP24A1	3
BP	GO:0032459	regulation of protein oligomerization	3/140	42/18493	0.00392854	0.0108239	0.00492107	BAX/EP300/INS	3
BP	GO:0042307	positive regulation of protein import into nucleus	3/140	42/18493	0.00392854	0.0108239	0.00492107	PTGS2/MAPK14/MAPK1	3
BP	GO:0071622	regulation of granulocyte chemotaxis	3/140	42/18493	0.00392854	0.0108239	0.00492107	MAPK14/MAPK3/CXCL8	3
BP	GO:0002028	regulation of sodium ion transport	4/140	85/18493	0.00396621	0.010905	0.00495794	ADRB2/SCN5A/NOS3/AKT1	4
BP	GO:0071674	mononuclear cell migration	4/140	85/18493	0.00396621	0.010905	0.00495794	MAPK14/IL6/MAPK3/CCL2	4
BP	GO:1902803	regulation of synaptic vesicle transport	4/140	85/18493	0.00396621	0.010905	0.00495794	ADRA1A/GSK3B/CHRM2/MAP2	4
BP	GO:0002283	neutrophil activation involved in immune response	10/140	488/18493	0.0040424	0.0111068	0.00504969	MAPK14/CAT/RHOA/MMP9/MAPK1/GLB1/SYK/LTA4H/TIMP2/GSTP1	10
BP	GO:0016054	organic acid catabolic process	7/140	265/18493	0.00409306	0.0112227	0.00510238	NOS2/PON1/NOS3/CPT1A/AKT1/PPARA/GPT	7
BP	GO:0031647	regulation of protein stability	7/140	265/18493	0.00409306	0.0112227	0.00510238	BCL2/CDKN1A/EP300/MAPK1/MDM2/CHEK2/APOA1	7
BP	GO:0046395	carboxylic acid catabolic process	7/140	265/18493	0.00409306	0.0112227	0.00510238	NOS2/PON1/NOS3/CPT1A/AKT1/PPARA/GPT	7
BP	GO:0031348	negative regulation of defense response	6/140	199/18493	0.00410273	0.0112337	0.0051074	PPARG/LDLR/PPARA/INS/APOA1/GSTP1	6
BP	GO:0048863	stem cell differentiation	6/140	199/18493	0.00410273	0.0112337	0.0051074	ESR1/TP63/STAT3/MAPK3/MAPK1/HIF1A	6
BP	GO:0070585	protein localization to mitochondrion	5/140	139/18493	0.00413908	0.0112962	0.00513579	BCL2/BAX/CASP8/TP63/AKT1	5
BP	GO:0010907	positive regulation of glucose metabolic process	3/140	43/18493	0.00420002	0.0112962	0.00513579	AKT1/PPARA/INS	3
BP	GO:0014009	glial cell proliferation	3/140	43/18493	0.00420002	0.0112962	0.00513579	IL6/IL1B/GFAP	3
BP	GO:0032965	regulation of collagen biosynthetic process	3/140	43/18493	0.00420002	0.0112962	0.00513579	PPARG/IL6/F2R	3
BP	GO:0046688	response to copper ion	3/140	43/18493	0.00420002	0.0112962	0.00513579	ICAM1/MT2A/SOD1	3
BP	GO:0071548	response to dexamethasone	3/140	43/18493	0.00420002	0.0112962	0.00513579	CASP9/ICAM1/EGFR	3
BP	GO:0003084	positive regulation of systemic arterial blood pressure	2/140	13/18493	0.00420231	0.0112962	0.00513579	ADRA1A/RHOA	2
BP	GO:0030812	negative regulation of nucleotide catabolic process	2/140	13/18493	0.00420231	0.0112962	0.00513579	STAT3/PPARA	2
BP	GO:0031650	regulation of heat generation	2/140	13/18493	0.00420231	0.0112962	0.00513579	PTGS2/IL1B	2
BP	GO:0032310	prostaglandin secretion	2/140	13/18493	0.00420231	0.0112962	0.00513579	NOS2/IL1B	2
BP	GO:0032725	positive regulation of granulocyte macrophage colony-stimulating factor production	2/140	13/18493	0.00420231	0.0112962	0.00513579	IL1B/SYK	2
BP	GO:0035723	interleukin-15-mediated signaling pathway	2/140	13/18493	0.00420231	0.0112962	0.00513579	STAT3/JAK3	2
BP	GO:0035745	T-helper 2 cell cytokine production	2/140	13/18493	0.00420231	0.0112962	0.00513579	IL4/IL6	2
BP	GO:0042159	lipoprotein catabolic process	2/140	13/18493	0.00420231	0.0112962	0.00513579	LDLR/APOB	2
BP	GO:0043568	positive regulation of insulin-like growth factor receptor signaling pathway	2/140	13/18493	0.00420231	0.0112962	0.00513579	AR/GH1	2
BP	GO:0051198	negative regulation of coenzyme metabolic process	2/140	13/18493	0.00420231	0.0112962	0.00513579	STAT3/PPARA	2
BP	GO:0060452	positive regulation of cardiac muscle contraction	2/140	13/18493	0.00420231	0.0112962	0.00513579	ADRA1A/ACE2	2
BP	GO:0060576	intestinal epithelial cell development	2/140	13/18493	0.00420231	0.0112962	0.00513579	CDKN1A/HIF1A	2
BP	GO:0060601	lateral sprouting from an epithelium	2/140	13/18493	0.00420231	0.0112962	0.00513579	AR/TP63	2
BP	GO:0061029	eyelid development in camera-type eye	2/140	13/18493	0.00420231	0.0112962	0.00513579	JUN/EGFR	2
BP	GO:0070243	regulation of thymocyte apoptotic process	2/140	13/18493	0.00420231	0.0112962	0.00513579	HIF1A/JAK3	2
BP	GO:0070431	nucleotide-binding oligomerization domain containing 2 signaling pathway	2/140	13/18493	0.00420231	0.0112962	0.00513579	RELA/NFKBIA	2
BP	GO:0071350	cellular response to interleukin-15	2/140	13/18493	0.00420231	0.0112962	0.00513579	STAT3/JAK3	2
BP	GO:0071352	cellular response to interleukin-2	2/140	13/18493	0.00420231	0.0112962	0.00513579	SYK/JAK3	2
BP	GO:1902001	fatty acid transmembrane transport	2/140	13/18493	0.00420231	0.0112962	0.00513579	CPT1A/AKT1	2
BP	GO:1902894	negative regulation of pri-miRNA transcription by RNA polymerase II	2/140	13/18493	0.00420231	0.0112962	0.00513579	RELA/PPARA	2
BP	GO:1905049	negative regulation of metallopeptidase activity	2/140	13/18493	0.00420231	0.0112962	0.00513579	TIMP1/TIMP2	2
BP	GO:0031589	cell-substrate adhesion	8/140	338/18493	0.00425243	0.0114232	0.00519353	GSK3B/BCL2/VEGFA/VCAM1/RHOA/KDR/FN1/APOA1	8
BP	GO:0015980	energy derivation by oxidation of organic compounds	7/140	267/18493	0.00426367	0.0114457	0.00520374	NOS2/GSK3B/CAT/AKT1/HIF1A/INS/LEPR	7
BP	GO:0000079	regulation of cyclin-dependent protein serine/threonine kinase activity	4/140	87/18493	0.00430989	0.0115308	0.00524243	CCNA2/CASP3/CDKN1A/CDKN1B	4
BP	GO:0006112	energy reserve metabolic process	4/140	87/18493	0.00430989	0.0115308	0.00524243	GSK3B/AKT1/INS/LEPR	4
BP	GO:0031058	positive regulation of histone modification	4/140	87/18493	0.00430989	0.0115308	0.00524243	VEGFA/MAPK3/IL1B/ATM	4
BP	GO:0042475	odontogenesis of dentin-containing tooth	4/140	87/18493	0.00430989	0.0115308	0.00524243	SCN5A/BAX/TP63/PPARA	4
BP	GO:2000106	regulation of leukocyte apoptotic process	4/140	87/18493	0.00430989	0.0115308	0.00524243	BAX/HIF1A/BTK/JAK3	4
BP	GO:0002429	immune response-activating cell surface receptor signaling pathway	9/140	414/18493	0.00431366	0.0115331	0.0052435	BCL2/BAX/RELA/EP300/MAPK3/MAPK1/RAF1/BTK/SYK	9
BP	GO:0006260	DNA replication	7/140	268/18493	0.00435098	0.011625	0.0052853	CCNA2/ACHE/JUN/RAD51/EGFR/CHEK2/ATM	7
BP	GO:0007612	learning	5/140	141/18493	0.00439725	0.0117329	0.00533433	PTGS2/JUN/FOS/HIF1A/HMGCR	5
BP	GO:0008643	carbohydrate transport	5/140	141/18493	0.00439725	0.0117329	0.00533433	MAPK14/GH1/AKT1/IL1B/INS	5
BP	GO:0001974	blood vessel remodeling	3/140	44/18493	0.00448264	0.0119207	0.00541972	BAX/NOS3/MDM2	3
BP	GO:0032309	icosanoid secretion	3/140	44/18493	0.00448264	0.0119207	0.00541972	NOS2/IL1B/SYK	3
BP	GO:0044060	regulation of endocrine process	3/140	44/18493	0.00448264	0.0119207	0.00541972	IL1B/AGTR1/F2R	3
BP	GO:0048066	developmental pigmentation	3/140	44/18493	0.00448264	0.0119207	0.00541972	BCL2/BAX/TYR	3
BP	GO:1904591	positive regulation of protein import	3/140	44/18493	0.00448264	0.0119207	0.00541972	PTGS2/MAPK14/MAPK1	3
BP	GO:0015844	monoamine transport	4/140	88/18493	0.00448903	0.0119217	0.00542019	SLC6A3/SLC6A4/MAOB/SYK	4
BP	GO:0034333	adherens junction assembly	4/140	88/18493	0.00448903	0.0119217	0.00542019	BCL2/VEGFA/RHOA/KDR	4
BP	GO:0098742	cell-cell adhesion via plasma-membrane adhesion molecules	7/140	270/18493	0.00452964	0.0120159	0.00546302	MAPK14/ICAM1/VCAM1/SELE/MAP2K5/APOA1/SELP	7
BP	GO:2000241	regulation of reproductive process	5/140	142/18493	0.00453055	0.0120159	0.00546302	ESR1/AR/RXRA/TIMP1/CDKN1B	5
BP	GO:0007193	adenylate cyclase-inhibiting G-protein coupled receptor signaling pathway	4/140	89/18493	0.00467312	0.0123775	0.00562742	CHRM1/CHRM3/CHRM2/OPRM1	4
BP	GO:0009791	post-embryonic development	4/140	89/18493	0.00467312	0.0123775	0.00562742	BCL2/BAX/VEGFA/APOB	4
BP	GO:0006111	regulation of gluconeogenesis	3/140	45/18493	0.00477651	0.0126093	0.00573281	PPARA/INS/LEPR	3
BP	GO:0010463	mesenchymal cell proliferation	3/140	45/18493	0.00477651	0.0126093	0.00573281	VEGFA/STAT1/PDGFA	3
BP	GO:0031018	endocrine pancreas development	3/140	45/18493	0.00477651	0.0126093	0.00573281	GSK3B/IL6/AKT1	3
BP	GO:0035987	endodermal cell differentiation	3/140	45/18493	0.00477651	0.0126093	0.00573281	MMP9/FN1/MMP2	3
BP	GO:1904036	negative regulation of epithelial cell apoptotic process	3/140	45/18493	0.00477651	0.0126093	0.00573281	IL4/ICAM1/KDR	3
BP	GO:0002822	regulation of adaptive immune response based on somatic recombination of immune receptors built from immunoglobulin superfamily domains	5/140	144/18493	0.00480575	0.0126268	0.00574075	IL4/IL6/IL1B/BTK/JAK3	5
BP	GO:0050871	positive regulation of B cell activation	5/140	144/18493	0.00480575	0.0126268	0.00574075	IL4/BCL2/IL6/BTK/SYK	5
BP	GO:0019319	hexose biosynthetic process	4/140	90/18493	0.00486223	0.0126268	0.00574075	PPARA/INS/AKR1B1/LEPR	4
BP	GO:0010759	positive regulation of macrophage chemotaxis	2/140	14/18493	0.00487846	0.0126268	0.00574075	MAPK14/MAPK3	2
BP	GO:0014854	response to inactivity	2/140	14/18493	0.00487846	0.0126268	0.00574075	SCN5A/CAT	2
BP	GO:0019372	lipoxygenase pathway	2/140	14/18493	0.00487846	0.0126268	0.00574075	PTGS2/PON1	2
BP	GO:0020027	hemoglobin metabolic process	2/140	14/18493	0.00487846	0.0126268	0.00574075	CAT/HIF1A	2
BP	GO:0032352	positive regulation of hormone metabolic process	2/140	14/18493	0.00487846	0.0126268	0.00574075	HIF1A/IL1B	2
BP	GO:0034374	low-density lipoprotein particle remodeling	2/140	14/18493	0.00487846	0.0126268	0.00574075	APOB/AGTR1	2
BP	GO:0034433	steroid esterification	2/140	14/18493	0.00487846	0.0126268	0.00574075	APOA1/AGTR1	2
BP	GO:0034434	sterol esterification	2/140	14/18493	0.00487846	0.0126268	0.00574075	APOA1/AGTR1	2
BP	GO:0034435	cholesterol esterification	2/140	14/18493	0.00487846	0.0126268	0.00574075	APOA1/AGTR1	2
BP	GO:0035112	genitalia morphogenesis	2/140	14/18493	0.00487846	0.0126268	0.00574075	AR/TP63	2
BP	GO:0035635	entry of bacterium into host cell	2/140	14/18493	0.00487846	0.0126268	0.00574075	CAV1/CXCL8	2
BP	GO:0038166	angiotensin-activated signaling pathway	2/140	14/18493	0.00487846	0.0126268	0.00574075	CAV1/AGTR1	2
BP	GO:0042362	fat-soluble vitamin biosynthetic process	2/140	14/18493	0.00487846	0.0126268	0.00574075	CYP3A4/IL1B	2
BP	GO:0043217	myelin maintenance	2/140	14/18493	0.00487846	0.0126268	0.00574075	AKT1/SOD1	2
BP	GO:0045651	positive regulation of macrophage differentiation	2/140	14/18493	0.00487846	0.0126268	0.00574075	CASP8/PRKCA	2
BP	GO:0048143	astrocyte activation	2/140	14/18493	0.00487846	0.0126268	0.00574075	LDLR/EGFR	2
BP	GO:0048308	organelle inheritance	2/140	14/18493	0.00487846	0.0126268	0.00574075	MAPK3/MAPK1	2
BP	GO:0048313	Golgi inheritance	2/140	14/18493	0.00487846	0.0126268	0.00574075	MAPK3/MAPK1	2
BP	GO:0050930	induction of positive chemotaxis	2/140	14/18493	0.00487846	0.0126268	0.00574075	VEGFA/CXCL8	2
BP	GO:0070669	response to interleukin-2	2/140	14/18493	0.00487846	0.0126268	0.00574075	SYK/JAK3	2
BP	GO:0070672	response to interleukin-15	2/140	14/18493	0.00487846	0.0126268	0.00574075	STAT3/JAK3	2
BP	GO:0071391	cellular response to estrogen stimulus	2/140	14/18493	0.00487846	0.0126268	0.00574075	ESR1/MDM2	2
BP	GO:0090036	regulation of protein kinase C signaling	2/140	14/18493	0.00487846	0.0126268	0.00574075	ADRA1A/VEGFA	2
BP	GO:0106070	regulation of adenylate cyclase-activating G-protein coupled receptor signaling pathway	2/140	14/18493	0.00487846	0.0126268	0.00574075	OPRM1/PRKCA	2
BP	GO:0150078	NA	2/140	14/18493	0.00487846	0.0126268	0.00574075	IL6/IL1B	2
BP	GO:1903351	cellular response to dopamine	2/140	14/18493	0.00487846	0.0126268	0.00574075	MAPK3/MAPK1	2
BP	GO:2000402	negative regulation of lymphocyte migration	2/140	14/18493	0.00487846	0.0126268	0.00574075	AKT1/CCL2	2
BP	GO:0048592	eye morphogenesis	5/140	145/18493	0.00494772	0.0127977	0.00581845	BCL2/BAX/VEGFA/STAT3/HIF1A	5
BP	GO:0044242	cellular lipid catabolic process	6/140	207/18493	0.00496419	0.012832	0.00583402	LDLR/APOB/CPT1A/AKT1/PPARA/APOA1	6
BP	GO:0030516	regulation of axon extension	4/140	91/18493	0.00505641	0.0130257	0.00592211	GSK3B/MAP2/VEGFA/FN1	4
BP	GO:0050810	regulation of steroid biosynthetic process	4/140	91/18493	0.00505641	0.0130257	0.00592211	APOB/IL1B/HMGCR/SOD1	4
BP	GO:1901570	fatty acid derivative biosynthetic process	4/140	91/18493	0.00505641	0.0130257	0.00592211	PTGS1/PTGS2/SYK/LTA4H	4
BP	GO:1904029	regulation of cyclin-dependent protein kinase activity	4/140	91/18493	0.00505641	0.0130257	0.00592211	CCNA2/CASP3/CDKN1A/CDKN1B	4
BP	GO:0005978	glycogen biosynthetic process	3/140	46/18493	0.00508176	0.0130257	0.00592211	GSK3B/AKT1/INS	3
BP	GO:0006984	ER-nucleus signaling pathway	3/140	46/18493	0.00508176	0.0130257	0.00592211	GSK3B/CCL2/CXCL8	3
BP	GO:0009250	glucan biosynthetic process	3/140	46/18493	0.00508176	0.0130257	0.00592211	GSK3B/AKT1/INS	3
BP	GO:0031103	axon regeneration	3/140	46/18493	0.00508176	0.0130257	0.00592211	JUN/BCL2/APOA1	3
BP	GO:0035196	production of miRNAs involved in gene silencing by miRNA	3/140	46/18493	0.00508176	0.0130257	0.00592211	ESR1/EGFR/NCOR1	3
BP	GO:0071715	icosanoid transport	3/140	46/18493	0.00508176	0.0130257	0.00592211	NOS2/IL1B/SYK	3
BP	GO:1900744	regulation of p38MAPK cascade	3/140	46/18493	0.00508176	0.0130257	0.00592211	VEGFA/IL1B/NCF1	3
BP	GO:1901571	fatty acid derivative transport	3/140	46/18493	0.00508176	0.0130257	0.00592211	NOS2/IL1B/SYK	3
BP	GO:1905517	macrophage migration	3/140	46/18493	0.00508176	0.0130257	0.00592211	MAPK14/MAPK3/CCL2	3
BP	GO:0051592	response to calcium ion	5/140	146/18493	0.00509264	0.0130452	0.00593096	JUN/SCN5A/FOS/CAV1/EGFR	5
BP	GO:0016051	carbohydrate biosynthetic process	6/140	209/18493	0.00519887	0.0133087	0.00605078	GSK3B/AKT1/PPARA/INS/AKR1B1/LEPR	6
BP	GO:2000058	regulation of ubiquitin-dependent protein catabolic process	5/140	147/18493	0.00524054	0.0134067	0.00609535	GSK3B/CAV1/AKT1/MDM2/MAPK9	5
BP	GO:0016101	diterpenoid metabolic process	4/140	92/18493	0.00525573	0.013437	0.00610908	APOB/EGFR/UGT1A1/APOA1	4
BP	GO:0006732	coenzyme metabolic process	8/140	351/18493	0.00531829	0.0135881	0.00617781	PTGS2/STAT3/HIF1A/HMGCR/PPARA/INS/NCOR1/GCKR	8
BP	GO:0002067	glandular epithelial cell differentiation	3/140	47/18493	0.00539852	0.0137489	0.00625092	RXRA/GSK3B/TP63	3
BP	GO:0035722	interleukin-12-mediated signaling pathway	3/140	47/18493	0.00539852	0.0137489	0.00625092	SOD2/P4HB/SOD1	3
BP	GO:0090199	regulation of release of cytochrome c from mitochondria	3/140	47/18493	0.00539852	0.0137489	0.00625092	BAX/AKT1/MMP9	3
BP	GO:0101023	vascular endothelial cell proliferation	3/140	47/18493	0.00539852	0.0137489	0.00625092	PPARG/STAT3/CCL2	3
BP	GO:1905562	regulation of vascular endothelial cell proliferation	3/140	47/18493	0.00539852	0.0137489	0.00625092	PPARG/STAT3/CCL2	3
BP	GO:0016236	macroautophagy	7/140	279/18493	0.00540315	0.0137519	0.00625227	ADRB2/IL4/CASP3/KDR/AKT1/MAPK3/HIF1A	7
BP	GO:0090277	positive regulation of peptide hormone secretion	4/140	93/18493	0.00546025	0.0138883	0.0063143	EGFR/HIF1A/INS/CFTR	4
BP	GO:0060402	calcium ion transport into cytosol	5/140	149/18493	0.00554544	0.014096	0.00640871	ADRA1A/BCL2/BAX/CAV1/F2R	5
BP	GO:0010875	positive regulation of cholesterol efflux	2/140	15/18493	0.00560119	0.0141113	0.00641567	PON1/NFKBIA	2
BP	GO:0015732	prostaglandin transport	2/140	15/18493	0.00560119	0.0141113	0.00641567	NOS2/IL1B	2
BP	GO:0030299	intestinal cholesterol absorption	2/140	15/18493	0.00560119	0.0141113	0.00641567	LDLR/APOA1	2
BP	GO:0032645	regulation of granulocyte macrophage colony-stimulating factor production	2/140	15/18493	0.00560119	0.0141113	0.00641567	IL1B/SYK	2
BP	GO:0042447	hormone catabolic process	2/140	15/18493	0.00560119	0.0141113	0.00641567	ACHE/ECE1	2
BP	GO:0044406	adhesion of symbiont to host	2/140	15/18493	0.00560119	0.0141113	0.00641567	ICAM1/ACE2	2
BP	GO:0045721	negative regulation of gluconeogenesis	2/140	15/18493	0.00560119	0.0141113	0.00641567	INS/LEPR	2
BP	GO:0048569	post-embryonic animal organ development	2/140	15/18493	0.00560119	0.0141113	0.00641567	BAX/VEGFA	2
BP	GO:0071801	regulation of podosome assembly	2/140	15/18493	0.00560119	0.0141113	0.00641567	RHOA/MAPK9	2
BP	GO:1903350	response to dopamine	2/140	15/18493	0.00560119	0.0141113	0.00641567	MAPK3/MAPK1	2
BP	GO:1903358	regulation of Golgi organization	2/140	15/18493	0.00560119	0.0141113	0.00641567	MAPK3/MAPK1	2
BP	GO:1990000	amyloid fibril formation	2/140	15/18493	0.00560119	0.0141113	0.00641567	LDLR/MDM2	2
BP	GO:2001028	positive regulation of endothelial cell chemotaxis	2/140	15/18493	0.00560119	0.0141113	0.00641567	VEGFA/KDR	2
BP	GO:2001170	negative regulation of ATP biosynthetic process	2/140	15/18493	0.00560119	0.0141113	0.00641567	STAT3/PPARA	2
BP	GO:0032092	positive regulation of protein binding	4/140	94/18493	0.00567002	0.0142576	0.00648218	GSK3B/CAV1/EP300/MMP9	4
BP	GO:0045621	positive regulation of lymphocyte differentiation	4/140	94/18493	0.00567002	0.0142576	0.00648218	IL4/RHOA/BTK/SYK	4
BP	GO:1905269	positive regulation of chromatin organization	4/140	94/18493	0.00567002	0.0142576	0.00648218	VEGFA/MAPK3/IL1B/ATM	4
BP	GO:0031214	biomineral tissue development	5/140	150/18493	0.0057025	0.0143211	0.00651107	PTGS2/ADRB2/NOS3/HIF1A/PPARA	5
BP	GO:0048754	branching morphogenesis of an epithelial tube	5/140	150/18493	0.0057025	0.0143211	0.00651107	ESR1/AR/PGR/BCL2/VEGFA	5
BP	GO:0003254	regulation of membrane depolarization	3/140	48/18493	0.0057269	0.0143371	0.00651834	SCN5A/BCL2/KDR	3
BP	GO:0010712	regulation of collagen metabolic process	3/140	48/18493	0.0057269	0.0143371	0.00651834	PPARG/IL6/F2R	3
BP	GO:0051972	regulation of telomerase activity	3/140	48/18493	0.0057269	0.0143371	0.00651834	PPARG/MAPK3/MAPK1	3
BP	GO:0061383	trabecula morphogenesis	3/140	48/18493	0.0057269	0.0143371	0.00651834	RHOA/PPARGC1B/MMP2	3
BP	GO:1903793	positive regulation of anion transport	3/140	48/18493	0.0057269	0.0143371	0.00651834	IL1B/CFTR/ACE2	3
BP	GO:0030856	regulation of epithelial cell differentiation	5/140	151/18493	0.00586267	0.0146677	0.00666866	GSK3B/TP63/STAT1/CAV1/IL1B	5
BP	GO:0030316	osteoclast differentiation	4/140	95/18493	0.0058851	0.0146961	0.00668155	MAPK14/IL4/FOS/PPARGC1B	4
BP	GO:1990868	response to chemokine	4/140	95/18493	0.0058851	0.0146961	0.00668155	RHOA/HIF1A/CCL2/CXCL8	4
BP	GO:1990869	cellular response to chemokine	4/140	95/18493	0.0058851	0.0146961	0.00668155	RHOA/HIF1A/CCL2/CXCL8	4
BP	GO:0031050	dsRNA fragmentation	3/140	49/18493	0.00606702	0.015084	0.00685792	ESR1/EGFR/NCOR1	3
BP	GO:0032873	negative regulation of stress-activated MAPK cascade	3/140	49/18493	0.00606702	0.015084	0.00685792	AKT1/NCOR1/GSTP1	3
BP	GO:0045104	intermediate filament cytoskeleton organization	3/140	49/18493	0.00606702	0.015084	0.00685792	RAF1/GFAP/SOD1	3
BP	GO:0070303	negative regulation of stress-activated protein kinase signaling cascade	3/140	49/18493	0.00606702	0.015084	0.00685792	AKT1/NCOR1/GSTP1	3
BP	GO:0070918	production of small RNA involved in gene silencing by RNA	3/140	49/18493	0.00606702	0.015084	0.00685792	ESR1/EGFR/NCOR1	3
BP	GO:0071349	cellular response to interleukin-12	3/140	49/18493	0.00606702	0.015084	0.00685792	SOD2/P4HB/SOD1	3
BP	GO:0086009	membrane repolarization	3/140	49/18493	0.00606702	0.015084	0.00685792	KCNH2/SCN5A/CAV1	3
BP	GO:0032414	positive regulation of ion transmembrane transporter activity	4/140	96/18493	0.00610556	0.0151609	0.00689285	ADRB2/HTR3A/CFTR/KCNJ11	4
BP	GO:0046364	monosaccharide biosynthetic process	4/140	96/18493	0.00610556	0.0151609	0.00689285	PPARA/INS/AKR1B1/LEPR	4
BP	GO:0045665	negative regulation of neuron differentiation	6/140	217/18493	0.00621969	0.0154346	0.00701732	SLC6A4/GSK3B/MAP2/RHOA/MDM2/GFAP	6
BP	GO:0002295	T-helper cell lineage commitment	2/140	16/18493	0.00636975	0.0157284	0.00715089	IL6/STAT3	2
BP	GO:0032225	regulation of synaptic transmission, dopaminergic	2/140	16/18493	0.00636975	0.0157284	0.00715089	PTGS2/SLC6A4	2
BP	GO:0032460	negative regulation of protein oligomerization	2/140	16/18493	0.00636975	0.0157284	0.00715089	EP300/INS	2
BP	GO:0032604	granulocyte macrophage colony-stimulating factor production	2/140	16/18493	0.00636975	0.0157284	0.00715089	IL1B/SYK	2
BP	GO:0045989	positive regulation of striated muscle contraction	2/140	16/18493	0.00636975	0.0157284	0.00715089	ADRA1A/ACE2	2
BP	GO:0048070	regulation of developmental pigmentation	2/140	16/18493	0.00636975	0.0157284	0.00715089	BCL2/BAX	2
BP	GO:0060572	morphogenesis of an epithelial bud	2/140	16/18493	0.00636975	0.0157284	0.00715089	AR/TP63	2
BP	GO:0098856	intestinal lipid absorption	2/140	16/18493	0.00636975	0.0157284	0.00715089	LDLR/APOA1	2
BP	GO:0001706	endoderm formation	3/140	50/18493	0.00641897	0.0157813	0.00717493	MMP9/FN1/MMP2	3
BP	GO:0001954	positive regulation of cell-matrix adhesion	3/140	50/18493	0.00641897	0.0157813	0.00717493	GSK3B/VEGFA/KDR	3
BP	GO:0032655	regulation of interleukin-12 production	3/140	50/18493	0.00641897	0.0157813	0.00717493	MAPK14/RELA/JAK3	3
BP	GO:0045103	intermediate filament-based process	3/140	50/18493	0.00641897	0.0157813	0.00717493	RAF1/GFAP/SOD1	3
BP	GO:0045540	regulation of cholesterol biosynthetic process	3/140	50/18493	0.00641897	0.0157813	0.00717493	APOB/HMGCR/SOD1	3
BP	GO:0070671	response to interleukin-12	3/140	50/18493	0.00641897	0.0157813	0.00717493	SOD2/P4HB/SOD1	3
BP	GO:0106118	NA	3/140	50/18493	0.00641897	0.0157813	0.00717493	APOB/HMGCR/SOD1	3
BP	GO:0045216	cell-cell junction organization	5/140	155/18493	0.00653515	0.016057	0.00730028	PRKCA/CAV1/RHOA/ACE2/F2R	5
BP	GO:0019369	arachidonic acid metabolic process	3/140	51/18493	0.00678287	0.0166245	0.0075583	PTGS1/PTGS2/MAPK3	3
BP	GO:0032206	positive regulation of telomere maintenance	3/140	51/18493	0.00678287	0.0166245	0.0075583	MAPK3/MAPK1/ATM	3
BP	GO:0045744	negative regulation of G-protein coupled receptor protein signaling pathway	3/140	51/18493	0.00678287	0.0166245	0.0075583	ADRB2/OPRM1/CXCL8	3
BP	GO:0048260	positive regulation of receptor-mediated endocytosis	3/140	51/18493	0.00678287	0.0166245	0.0075583	VEGFA/SELE/SYK	3
BP	GO:0002819	regulation of adaptive immune response	5/140	157/18493	0.00689091	0.0168685	0.00766923	IL4/IL6/IL1B/BTK/JAK3	5
BP	GO:0046661	male sex differentiation	5/140	157/18493	0.00689091	0.0168685	0.00766923	ESR1/AR/BCL2/BAX/ICAM1	5
BP	GO:0046578	regulation of Ras protein signal transduction	6/140	222/18493	0.0069276	0.0169479	0.00770532	ADRA1A/RASGRF2/RAF1/APOA1/TIMP2/F2R	6
BP	GO:0002824	positive regulation of adaptive immune response based on somatic recombination of immune receptors built from immunoglobulin superfamily domains	4/140	100/18493	0.00704223	0.0171966	0.00781838	IL4/IL6/IL1B/BTK	4
BP	GO:0010522	regulation of calcium ion transport into cytosol	4/140	100/18493	0.00704223	0.0171966	0.00781838	BCL2/BAX/CAV1/F2R	4
BP	GO:0055017	cardiac muscle tissue growth	4/140	100/18493	0.00704223	0.0171966	0.00781838	RXRA/ADRA1A/MAPK14/PPARA	4
BP	GO:1901605	alpha-amino acid metabolic process	6/140	223/18493	0.00707591	0.0172446	0.00784021	NOS2/NOS3/GHR/P4HB/TYR/GPT	6
BP	GO:0000186	activation of MAPKK activity	3/140	52/18493	0.0071588	0.0172446	0.00784021	EGFR/RAF1/F2R	3
BP	GO:0002090	regulation of receptor internalization	3/140	52/18493	0.0071588	0.0172446	0.00784021	VEGFA/SELE/SYK	3
BP	GO:0030195	negative regulation of blood coagulation	3/140	52/18493	0.0071588	0.0172446	0.00784021	NOS3/PLAT/PDGFA	3
BP	GO:0031638	zymogen activation	3/140	52/18493	0.0071588	0.0172446	0.00784021	CASP8/KLK3/PLAT	3
BP	GO:0032615	interleukin-12 production	3/140	52/18493	0.0071588	0.0172446	0.00784021	MAPK14/RELA/JAK3	3
BP	GO:0032964	collagen biosynthetic process	3/140	52/18493	0.0071588	0.0172446	0.00784021	PPARG/IL6/F2R	3
BP	GO:0097366	response to bronchodilator	3/140	52/18493	0.0071588	0.0172446	0.00784021	CCNA2/ICAM1/SOD1	3
BP	GO:0098930	axonal transport	3/140	52/18493	0.0071588	0.0172446	0.00784021	MAP2/HIF1A/SOD1	3
BP	GO:1900047	negative regulation of hemostasis	3/140	52/18493	0.0071588	0.0172446	0.00784021	NOS3/PLAT/PDGFA	3
BP	GO:0030809	negative regulation of nucleotide biosynthetic process	2/140	17/18493	0.00718343	0.0172446	0.00784021	STAT3/PPARA	2
BP	GO:0032966	negative regulation of collagen biosynthetic process	2/140	17/18493	0.00718343	0.0172446	0.00784021	PPARG/IL6	2
BP	GO:0034384	high-density lipoprotein particle clearance	2/140	17/18493	0.00718343	0.0172446	0.00784021	LDLR/APOA1	2
BP	GO:0043373	CD4-positive, alpha-beta T cell lineage commitment	2/140	17/18493	0.00718343	0.0172446	0.00784021	IL6/STAT3	2
BP	GO:0043923	positive regulation by host of viral transcription	2/140	17/18493	0.00718343	0.0172446	0.00784021	JUN/EP300	2
BP	GO:0044241	lipid digestion	2/140	17/18493	0.00718343	0.0172446	0.00784021	LDLR/APOA1	2
BP	GO:0045725	positive regulation of glycogen biosynthetic process	2/140	17/18493	0.00718343	0.0172446	0.00784021	AKT1/INS	2
BP	GO:0060544	regulation of necroptotic process	2/140	17/18493	0.00718343	0.0172446	0.00784021	CASP8/CAV1	2
BP	GO:0060644	mammary gland epithelial cell differentiation	2/140	17/18493	0.00718343	0.0172446	0.00784021	AKT1/HIF1A	2
BP	GO:0071605	monocyte chemotactic protein-1 production	2/140	17/18493	0.00718343	0.0172446	0.00784021	IL1B/GSTP1	2
BP	GO:0071637	regulation of monocyte chemotactic protein-1 production	2/140	17/18493	0.00718343	0.0172446	0.00784021	IL1B/GSTP1	2
BP	GO:0090330	regulation of platelet aggregation	2/140	17/18493	0.00718343	0.0172446	0.00784021	PRKCA/SYK	2
BP	GO:1900372	negative regulation of purine nucleotide biosynthetic process	2/140	17/18493	0.00718343	0.0172446	0.00784021	STAT3/PPARA	2
BP	GO:1903978	regulation of microglial cell activation	2/140	17/18493	0.00718343	0.0172446	0.00784021	LDLR/ATM	2
BP	GO:1904355	positive regulation of telomere capping	2/140	17/18493	0.00718343	0.0172446	0.00784021	MAPK3/MAPK1	2
BP	GO:1905523	positive regulation of macrophage migration	2/140	17/18493	0.00718343	0.0172446	0.00784021	MAPK14/MAPK3	2
BP	GO:2000641	regulation of early endosome to late endosome transport	2/140	17/18493	0.00718343	0.0172446	0.00784021	MAPK3/MAPK1	2
BP	GO:2000811	negative regulation of anoikis	2/140	17/18493	0.00718343	0.0172446	0.00784021	BCL2/CAV1	2
BP	GO:0002286	T cell activation involved in immune response	4/140	101/18493	0.00729039	0.0174697	0.00794255	IL6/ICAM1/STAT3/JAK3	4
BP	GO:0030593	neutrophil chemotaxis	4/140	101/18493	0.00729039	0.0174697	0.00794255	IL1B/CCL2/CXCL8/SYK	4
BP	GO:0034766	negative regulation of ion transmembrane transport	4/140	101/18493	0.00729039	0.0174697	0.00794255	KCNH2/CAV1/AKT1/MMP9	4
BP	GO:0048588	developmental cell growth	6/140	226/18493	0.00753466	0.0180082	0.0081874	ADRA1A/GSK3B/MAP2/VEGFA/FN1/PPARA	6
BP	GO:0002456	T cell mediated immunity	4/140	102/18493	0.00754426	0.0180082	0.0081874	IL4/IL6/ICAM1/IL1B	4
BP	GO:0033559	unsaturated fatty acid metabolic process	4/140	102/18493	0.00754426	0.0180082	0.0081874	PTGS1/PTGS2/MAPK3/GSTP1	4
BP	GO:0032210	regulation of telomere maintenance via telomerase	3/140	53/18493	0.00754687	0.0180082	0.0081874	MAPK3/MAPK1/ATM	3
BP	GO:0032722	positive regulation of chemokine production	3/140	53/18493	0.00754687	0.0180082	0.0081874	IL6/HIF1A/IL1B	3
BP	GO:0043954	cellular component maintenance	3/140	53/18493	0.00754687	0.0180082	0.0081874	IGF1R/INS/F2R	3
BP	GO:0045747	positive regulation of Notch signaling pathway	3/140	53/18493	0.00754687	0.0180082	0.0081874	TP63/EP300/STAT3	3
BP	GO:0035821	modification of morphology or physiology of other organism	5/140	161/18493	0.00764273	0.0182042	0.00827652	NOS2/RXRA/JUN/CASP8/EP300	5
BP	GO:0060401	cytosolic calcium ion transport	5/140	161/18493	0.00764273	0.0182042	0.00827652	ADRA1A/BCL2/BAX/CAV1/F2R	5
BP	GO:0034248	regulation of cellular amide metabolic process	9/140	453/18493	0.00764276	0.0182042	0.00827652	RXRA/IL6/RHOA/STAT3/AKT1/MAPK3/MAPK1/ERBB2/GFAP	9
BP	GO:2001257	regulation of cation channel activity	5/140	162/18493	0.00783926	0.0186611	0.00848423	ADRB2/OPRM1/CAV1/MMP9/KCNJ11	5
BP	GO:0010524	positive regulation of calcium ion transport into cytosol	3/140	54/18493	0.00794716	0.018884	0.00858557	BAX/CAV1/F2R	3
BP	GO:0090183	regulation of kidney development	3/140	54/18493	0.00794716	0.018884	0.00858557	VEGFA/STAT1/PDGFA	3
BP	GO:0098900	regulation of action potential	3/140	54/18493	0.00794716	0.018884	0.00858557	ADRA1A/SCN5A/CAV1	3
BP	GO:0002726	positive regulation of T cell cytokine production	2/140	18/18493	0.00804151	0.0190059	0.00864099	IL6/IL1B	2
BP	GO:0007221	positive regulation of transcription of Notch receptor target	2/140	18/18493	0.00804151	0.0190059	0.00864099	STAT1/EP300	2
BP	GO:0010544	negative regulation of platelet activation	2/140	18/18493	0.00804151	0.0190059	0.00864099	NOS3/PDGFA	2
BP	GO:0010713	negative regulation of collagen metabolic process	2/140	18/18493	0.00804151	0.0190059	0.00864099	PPARG/IL6	2
BP	GO:0032095	regulation of response to food	2/140	18/18493	0.00804151	0.0190059	0.00864099	OPRM1/PPARA	2
BP	GO:0032303	regulation of icosanoid secretion	2/140	18/18493	0.00804151	0.0190059	0.00864099	IL1B/SYK	2
BP	GO:0033189	response to vitamin A	2/140	18/18493	0.00804151	0.0190059	0.00864099	PPARG/CAT	2
BP	GO:0071318	cellular response to ATP	2/140	18/18493	0.00804151	0.0190059	0.00864099	PTGS2/SOD1	2
BP	GO:2000479	regulation of cAMP-dependent protein kinase activity	2/140	18/18493	0.00804151	0.0190059	0.00864099	ADRB2/PKIA	2
BP	GO:2000278	regulation of DNA biosynthetic process	4/140	104/18493	0.00806932	0.0190603	0.00866572	PPARG/MAPK3/MAPK1/ATM	4
BP	GO:0043010	camera-type eye development	7/140	302/18493	0.00820785	0.019376	0.00880925	RXRA/ACHE/JUN/BAX/VEGFA/EGFR/HIF1A	7
BP	GO:0002708	positive regulation of lymphocyte mediated immunity	4/140	105/18493	0.00834062	0.019618	0.00891929	IL4/IL6/IL1B/BTK	4
BP	GO:0002821	positive regulation of adaptive immune response	4/140	105/18493	0.00834062	0.019618	0.00891929	IL4/IL6/IL1B/BTK	4
BP	GO:0032526	response to retinoic acid	4/140	105/18493	0.00834062	0.019618	0.00891929	PPARG/RXRA/SLC6A4/ATM	4
BP	GO:0061387	regulation of extent of cell growth	4/140	105/18493	0.00834062	0.019618	0.00891929	GSK3B/MAP2/VEGFA/FN1	4
BP	GO:0072676	lymphocyte migration	4/140	105/18493	0.00834062	0.019618	0.00891929	ICAM1/RHOA/AKT1/CCL2	4
BP	GO:0016233	telomere capping	3/140	55/18493	0.00835975	0.019618	0.00891929	MAPK3/MAPK1/ATM	3
BP	GO:0032922	circadian regulation of gene expression	3/140	55/18493	0.00835975	0.019618	0.00891929	NCOA2/AHR/PPARA	3
BP	GO:0046324	regulation of glucose import	3/140	55/18493	0.00835975	0.019618	0.00891929	MAPK14/AKT1/INS	3
BP	GO:0061178	regulation of insulin secretion involved in cellular response to glucose stimulus	3/140	55/18493	0.00835975	0.019618	0.00891929	HIF1A/HMGCR/CFTR	3
BP	GO:0090303	positive regulation of wound healing	3/140	55/18493	0.00835975	0.019618	0.00891929	F7/SELP/F2R	3
BP	GO:2001252	positive regulation of chromosome organization	5/140	165/18493	0.00844993	0.0198179	0.00901017	VEGFA/MAPK3/MAPK1/IL1B/ATM	5
BP	GO:0050819	negative regulation of coagulation	3/140	56/18493	0.00878474	0.0205546	0.00934512	NOS3/PLAT/PDGFA	3
BP	GO:0086002	cardiac muscle cell action potential involved in contraction	3/140	56/18493	0.00878474	0.0205546	0.00934512	KCNH2/SCN5A/CAV1	3
BP	GO:1903078	positive regulation of protein localization to plasma membrane	3/140	56/18493	0.00878474	0.0205546	0.00934512	EGFR/AKT1/KCNJ11	3
BP	GO:1903749	positive regulation of establishment of protein localization to mitochondrion	3/140	56/18493	0.00878474	0.0205546	0.00934512	BCL2/CASP8/TP63	3
BP	GO:0003205	cardiac chamber development	5/140	167/18493	0.00887489	0.0207302	0.00942495	RXRA/SCN5A/NOS3/MDM2/HIF1A	5
BP	GO:0006275	regulation of DNA replication	4/140	107/18493	0.00890101	0.0207302	0.00942495	CCNA2/JUN/EGFR/CHEK2	4
BP	GO:0048640	negative regulation of developmental growth	4/140	107/18493	0.00890101	0.0207302	0.00942495	ADRB2/SLC6A4/MAP2/PPARA	4
BP	GO:0060419	heart growth	4/140	107/18493	0.00890101	0.0207302	0.00942495	RXRA/ADRA1A/MAPK14/PPARA	4
BP	GO:0001991	regulation of systemic arterial blood pressure by circulatory renin-angiotensin	2/140	19/18493	0.00894327	0.0207302	0.00942495	ACE2/F2R	2
BP	GO:0002902	regulation of B cell apoptotic process	2/140	19/18493	0.00894327	0.0207302	0.00942495	BAX/BTK	2
BP	GO:0030859	polarized epithelial cell differentiation	2/140	19/18493	0.00894327	0.0207302	0.00942495	TP63/RHOA	2
BP	GO:0034138	toll-like receptor 3 signaling pathway	2/140	19/18493	0.00894327	0.0207302	0.00942495	CASP8/CAV1	2
BP	GO:0042789	mRNA transcription by RNA polymerase II	2/140	19/18493	0.00894327	0.0207302	0.00942495	STAT3/HIF1A	2
BP	GO:0045821	positive regulation of glycolytic process	2/140	19/18493	0.00894327	0.0207302	0.00942495	HIF1A/INS	2
BP	GO:0060438	trachea development	2/140	19/18493	0.00894327	0.0207302	0.00942495	MAPK3/MAPK1	2
BP	GO:0070875	positive regulation of glycogen metabolic process	2/140	19/18493	0.00894327	0.0207302	0.00942495	AKT1/INS	2
BP	GO:0071800	podosome assembly	2/140	19/18493	0.00894327	0.0207302	0.00942495	RHOA/MAPK9	2
BP	GO:0097062	dendritic spine maintenance	2/140	19/18493	0.00894327	0.0207302	0.00942495	IGF1R/INS	2
BP	GO:1905288	vascular associated smooth muscle cell apoptotic process	2/140	19/18493	0.00894327	0.0207302	0.00942495	PPARG/SOD2	2
BP	GO:1905459	regulation of vascular associated smooth muscle cell apoptotic process	2/140	19/18493	0.00894327	0.0207302	0.00942495	PPARG/SOD2	2
BP	GO:0017001	antibiotic catabolic process	3/140	57/18493	0.00922219	0.0213146	0.00969062	CAT/UGT1A1/ALDH2	3
BP	GO:0042093	T-helper cell differentiation	3/140	57/18493	0.00922219	0.0213146	0.00969062	IL6/STAT3/JAK3	3
BP	GO:0042108	positive regulation of cytokine biosynthetic process	3/140	57/18493	0.00922219	0.0213146	0.00969062	RELA/IL1B/SYK	3
BP	GO:0046626	regulation of insulin receptor signaling pathway	3/140	57/18493	0.00922219	0.0213146	0.00969062	RELA/IL1B/INS	3
BP	GO:0050766	positive regulation of phagocytosis	3/140	57/18493	0.00922219	0.0213146	0.00969062	PPARG/IL1B/CCL2	3
BP	GO:0032874	positive regulation of stress-activated MAPK cascade	5/140	171/18493	0.00976876	0.0225647	0.010259	VEGFA/IL1B/HMGCR/SYK/NCF1	5
BP	GO:0060562	epithelial tube morphogenesis	7/140	313/18493	0.00987595	0.0226297	0.0102885	ESR1/AR/PGR/BCL2/VEGFA/RHOA/HIF1A	7
BP	GO:0006525	arginine metabolic process	2/140	20/18493	0.00988802	0.0226297	0.0102885	NOS2/NOS3	2
BP	GO:0006582	melanin metabolic process	2/140	20/18493	0.00988802	0.0226297	0.0102885	BCL2/TYR	2
BP	GO:0019370	leukotriene biosynthetic process	2/140	20/18493	0.00988802	0.0226297	0.0102885	SYK/LTA4H	2
BP	GO:0030813	positive regulation of nucleotide catabolic process	2/140	20/18493	0.00988802	0.0226297	0.0102885	HIF1A/INS	2
BP	GO:0032098	regulation of appetite	2/140	20/18493	0.00988802	0.0226297	0.0102885	OPRM1/PPARA	2
BP	GO:0034393	positive regulation of smooth muscle cell apoptotic process	2/140	20/18493	0.00988802	0.0226297	0.0102885	PPARG/SOD2	2
BP	GO:0042053	regulation of dopamine metabolic process	2/140	20/18493	0.00988802	0.0226297	0.0102885	SLC6A3/MAOB	2
BP	GO:0042069	regulation of catecholamine metabolic process	2/140	20/18493	0.00988802	0.0226297	0.0102885	SLC6A3/MAOB	2
BP	GO:0046716	muscle cell cellular homeostasis	2/140	20/18493	0.00988802	0.0226297	0.0102885	HIF1A/SOD1	2
BP	GO:0051195	negative regulation of cofactor metabolic process	2/140	20/18493	0.00988802	0.0226297	0.0102885	STAT3/PPARA	2
BP	GO:0051197	positive regulation of coenzyme metabolic process	2/140	20/18493	0.00988802	0.0226297	0.0102885	HIF1A/INS	2
BP	GO:0060575	intestinal epithelial cell differentiation	2/140	20/18493	0.00988802	0.0226297	0.0102885	CDKN1A/HIF1A	2
BP	GO:0060716	labyrinthine layer blood vessel development	2/140	20/18493	0.00988802	0.0226297	0.0102885	AKT1/MAPK1	2
BP	GO:0070977	bone maturation	2/140	20/18493	0.00988802	0.0226297	0.0102885	RHOA/GH1	2
BP	GO:0097242	amyloid-beta clearance	2/140	20/18493	0.00988802	0.0226297	0.0102885	LDLR/IGF1R	2
BP	GO:0006644	phospholipid metabolic process	9/140	473/18493	0.00997558	0.0228169	0.0103737	ESR1/ACHE/PON1/LDLR/EGFR/ERBB2/ATM/APOA1/PDGFA	9
BP	GO:0070304	positive regulation of stress-activated protein kinase signaling cascade	5/140	172/18493	0.0100015	0.0228631	0.0103947	VEGFA/IL1B/HMGCR/SYK/NCF1	5
BP	GO:0046854	phosphatidylinositol phosphorylation	4/140	111/18493	0.0100943	0.0230487	0.0104791	ESR1/EGFR/ERBB2/PDGFA	4
BP	GO:0061337	cardiac conduction	4/140	111/18493	0.0100943	0.0230487	0.0104791	KCNH2/SCN5A/CAV1/ACE2	4
BP	GO:0022604	regulation of cell morphogenesis	9/140	474/18493	0.0101049	0.0230596	0.010484	GSK3B/MAP2/VEGFA/ICAM1/RHOA/KDR/CCL2/FN1/APOA1	9
BP	GO:0002294	CD4-positive, alpha-beta T cell differentiation involved in immune response	3/140	59/18493	0.0101348	0.0230615	0.0104849	IL6/STAT3/JAK3	3
BP	GO:0032370	positive regulation of lipid transport	3/140	59/18493	0.0101348	0.0230615	0.0104849	PON1/IL1B/NFKBIA	3
BP	GO:0034113	heterotypic cell-cell adhesion	3/140	59/18493	0.0101348	0.0230615	0.0104849	IL1B/MAP2K5/APOA1	3
BP	GO:0072678	T cell migration	3/140	59/18493	0.0101348	0.0230615	0.0104849	ICAM1/RHOA/CCL2	3
BP	GO:2000401	regulation of lymphocyte migration	3/140	59/18493	0.0101348	0.0230615	0.0104849	RHOA/AKT1/CCL2	3
BP	GO:0009615	response to virus	7/140	315/18493	0.010204	0.0232059	0.0105505	MAPK14/CHRM2/BCL2/RELA/IL6/STAT1/APOB	7
BP	GO:1903362	regulation of cellular protein catabolic process	6/140	242/18493	0.0103509	0.0235263	0.0106962	GSK3B/LDLR/CAV1/AKT1/MDM2/MAPK9	6
BP	GO:0051817	modification of morphology or physiology of other organism involved in symbiotic interaction	4/140	112/18493	0.0104081	0.0236293	0.010743	RXRA/JUN/CASP8/EP300	4
BP	GO:1990266	neutrophil migration	4/140	112/18493	0.0104081	0.0236293	0.010743	IL1B/CCL2/CXCL8/SYK	4
BP	GO:0002285	lymphocyte activation involved in immune response	5/140	174/18493	0.0104785	0.0237756	0.0108095	IL4/IL6/ICAM1/STAT3/JAK3	5
BP	GO:0090150	establishment of protein localization to membrane	7/140	317/18493	0.01054	0.0239015	0.0108668	BCL2/BAX/CASP8/TP63/EGFR/ERBB2/NCF1	7
BP	GO:0002287	alpha-beta T cell activation involved in immune response	3/140	60/18493	0.01061	0.0239646	0.0108954	IL6/STAT3/JAK3	3
BP	GO:0002293	alpha-beta T cell differentiation involved in immune response	3/140	60/18493	0.01061	0.0239646	0.0108954	IL6/STAT3/JAK3	3
BP	GO:0002753	cytoplasmic pattern recognition receptor signaling pathway	3/140	60/18493	0.01061	0.0239646	0.0108954	CASP8/RELA/NFKBIA	3
BP	GO:0035019	somatic stem cell population maintenance	3/140	60/18493	0.01061	0.0239646	0.0108954	TP63/STAT3/RAF1	3
BP	GO:0046503	glycerolipid catabolic process	3/140	60/18493	0.01061	0.0239646	0.0108954	LDLR/APOB/APOA1	3
BP	GO:0051893	regulation of focal adhesion assembly	3/140	60/18493	0.01061	0.0239646	0.0108954	VEGFA/RHOA/KDR	3
BP	GO:0090109	regulation of cell-substrate junction assembly	3/140	60/18493	0.01061	0.0239646	0.0108954	VEGFA/RHOA/KDR	3
BP	GO:0010975	regulation of neuron projection development	9/140	478/18493	0.010635	0.0240072	0.0109148	GSK3B/MAP2/VEGFA/RHOA/EP300/AKT1/MDM2/FN1/GFAP	9
BP	GO:0032479	regulation of type I interferon production	4/140	113/18493	0.010728	0.0242036	0.0110041	RELA/STAT1/EP300/SYK	4
BP	GO:0033622	integrin activation	2/140	21/18493	0.0108751	0.0243968	0.0110919	FN1/SELP	2
BP	GO:0035357	peroxisome proliferator activated receptor signaling pathway	2/140	21/18493	0.0108751	0.0243968	0.0110919	PPARG/RXRA	2
BP	GO:0036499	PERK-mediated unfolded protein response	2/140	21/18493	0.0108751	0.0243968	0.0110919	CCL2/CXCL8	2
BP	GO:0043496	regulation of protein homodimerization activity	2/140	21/18493	0.0108751	0.0243968	0.0110919	BCL2/BAX	2
BP	GO:0045649	regulation of macrophage differentiation	2/140	21/18493	0.0108751	0.0243968	0.0110919	CASP8/PRKCA	2
BP	GO:0050434	positive regulation of viral transcription	2/140	21/18493	0.0108751	0.0243968	0.0110919	JUN/EP300	2
BP	GO:0051900	regulation of mitochondrial depolarization	2/140	21/18493	0.0108751	0.0243968	0.0110919	BCL2/KDR	2
BP	GO:0070233	negative regulation of T cell apoptotic process	2/140	21/18493	0.0108751	0.0243968	0.0110919	HIF1A/JAK3	2
BP	GO:0071498	cellular response to fluid shear stress	2/140	21/18493	0.0108751	0.0243968	0.0110919	PTGS2/MAP2K5	2
BP	GO:1904886	beta-catenin destruction complex disassembly	2/140	21/18493	0.0108751	0.0243968	0.0110919	GSK3B/CAV1	2
BP	GO:0035637	multicellular organismal signaling	5/140	176/18493	0.0109708	0.0245977	0.0111833	KCNH2/SCN5A/CAV1/SOD1/ACE2	5
BP	GO:0032606	type I interferon production	4/140	114/18493	0.0110543	0.0247709	0.011262	RELA/STAT1/EP300/SYK	4
BP	GO:1900076	regulation of cellular response to insulin stimulus	3/140	61/18493	0.011098	0.0248409	0.0112938	RELA/IL1B/INS	3
BP	GO:1904356	regulation of telomere maintenance via telomere lengthening	3/140	61/18493	0.011098	0.0248409	0.0112938	MAPK3/MAPK1/ATM	3
BP	GO:0051056	regulation of small GTPase mediated signal transduction	7/140	321/18493	0.0112361	0.0251357	0.0114279	ADRA1A/RHOA/RASGRF2/RAF1/APOA1/TIMP2/F2R	7
BP	GO:0010633	negative regulation of epithelial cell migration	4/140	115/18493	0.0113869	0.0254588	0.0115748	PPARG/IL4/RHOA/MAP2K5	4
BP	GO:0016525	negative regulation of angiogenesis	5/140	178/18493	0.0114788	0.0256497	0.0116616	PPARG/STAT1/RHOA/KLK3/MAP2K5	5
BP	GO:0006417	regulation of translation	8/140	402/18493	0.0115684	0.0258355	0.0117461	RXRA/IL6/RHOA/STAT3/AKT1/MAPK3/MAPK1/ERBB2	8
BP	GO:0019748	secondary metabolic process	3/140	62/18493	0.0115988	0.0258598	0.0117571	BCL2/AKR1B1/TYR	3
BP	GO:0045685	regulation of glial cell differentiation	3/140	62/18493	0.0115988	0.0258598	0.0117571	PPARG/RELA/LDLR	3
BP	GO:0048857	neural nucleus development	3/140	62/18493	0.0115988	0.0258598	0.0117571	MAOB/BCL2/RHOA	3
BP	GO:0030968	endoplasmic reticulum unfolded protein response	4/140	116/18493	0.0117259	0.0260924	0.0118628	BAX/EP300/CCL2/CXCL8	4
BP	GO:0048675	axon extension	4/140	116/18493	0.0117259	0.0260924	0.0118628	GSK3B/MAP2/VEGFA/FN1	4
BP	GO:0051928	positive regulation of calcium ion transport	4/140	116/18493	0.0117259	0.0260924	0.0118628	BAX/CAV1/CCL2/F2R	4
BP	GO:0010256	endomembrane system organization	8/140	403/18493	0.0117294	0.0260924	0.0118628	AR/PRKCA/CAV1/AKT1/MAPK3/MAPK1/SOD1/F2R	8
BP	GO:0061136	regulation of proteasomal protein catabolic process	5/140	179/18493	0.0117387	0.0260983	0.0118655	GSK3B/CAV1/AKT1/MDM2/MAPK9	5
BP	GO:0006520	cellular amino acid metabolic process	7/140	324/18493	0.0117796	0.0261748	0.0119003	NOS2/NOS3/GHR/P4HB/INS/TYR/GPT	7
BP	GO:0002052	positive regulation of neuroblast proliferation	2/140	22/18493	0.0119037	0.0263327	0.0119721	VEGFA/HIF1A	2
BP	GO:0009651	response to salt stress	2/140	22/18493	0.0119037	0.0263327	0.0119721	BAX/AKR1B1	2
BP	GO:0010804	negative regulation of tumor necrosis factor-mediated signaling pathway	2/140	22/18493	0.0119037	0.0263327	0.0119721	APOA1/GSTP1	2
BP	GO:0032373	positive regulation of sterol transport	2/140	22/18493	0.0119037	0.0263327	0.0119721	PON1/NFKBIA	2
BP	GO:0032376	positive regulation of cholesterol transport	2/140	22/18493	0.0119037	0.0263327	0.0119721	PON1/NFKBIA	2
BP	GO:0032469	endoplasmic reticulum calcium ion homeostasis	2/140	22/18493	0.0119037	0.0263327	0.0119721	BCL2/BAX	2
BP	GO:0032691	negative regulation of interleukin-1 beta production	2/140	22/18493	0.0119037	0.0263327	0.0119721	APOA1/GSTP1	2
BP	GO:2000637	positive regulation of gene silencing by miRNA	2/140	22/18493	0.0119037	0.0263327	0.0119721	EGFR/STAT3	2
BP	GO:0050770	regulation of axonogenesis	5/140	180/18493	0.0120025	0.0265217	0.012058	GSK3B/MAP2/VEGFA/RHOA/FN1	5
BP	GO:2000181	negative regulation of blood vessel morphogenesis	5/140	180/18493	0.0120025	0.0265217	0.012058	PPARG/STAT1/RHOA/KLK3/MAP2K5	5
BP	GO:0009150	purine ribonucleotide metabolic process	9/140	488/18493	0.0120517	0.0266156	0.0121007	ATP5F1B/RHOA/STAT3/HIF1A/HMGCR/PPARA/INS/NCOR1/GCKR	9
BP	GO:0008088	axo-dendritic transport	3/140	63/18493	0.0121125	0.0266609	0.0121213	MAP2/HIF1A/SOD1	3
BP	GO:0010676	positive regulation of cellular carbohydrate metabolic process	3/140	63/18493	0.0121125	0.0266609	0.0121213	AKT1/PPARA/INS	3
BP	GO:0046323	glucose import	3/140	63/18493	0.0121125	0.0266609	0.0121213	MAPK14/AKT1/INS	3
BP	GO:0046637	regulation of alpha-beta T cell differentiation	3/140	63/18493	0.0121125	0.0266609	0.0121213	RHOA/SYK/JAK3	3
BP	GO:0050891	multicellular organismal water homeostasis	3/140	63/18493	0.0121125	0.0266609	0.0121213	TP63/AKR1B1/CFTR	3
BP	GO:1904377	positive regulation of protein localization to cell periphery	3/140	63/18493	0.0121125	0.0266609	0.0121213	EGFR/AKT1/KCNJ11	3
BP	GO:0007369	gastrulation	5/140	181/18493	0.0122704	0.0269935	0.0122725	MMP9/FN1/MAP2K5/APOA1/MMP2	5
BP	GO:0032651	regulation of interleukin-1 beta production	3/140	64/18493	0.012639	0.027743	0.0126133	APOA1/GSTP1/F2R	3
BP	GO:0045670	regulation of osteoclast differentiation	3/140	64/18493	0.012639	0.027743	0.0126133	IL4/FOS/PPARGC1B	3
BP	GO:0050795	regulation of behavior	3/140	64/18493	0.012639	0.027743	0.0126133	STAT3/INS/LEPR	3
BP	GO:1903036	positive regulation of response to wounding	3/140	64/18493	0.012639	0.027743	0.0126133	F7/SELP/F2R	3
BP	GO:0003007	heart morphogenesis	6/140	253/18493	0.0126763	0.0278094	0.0126435	RXRA/JUN/VEGFA/NOS3/MDM2/HIF1A	6
BP	GO:0009110	vitamin biosynthetic process	2/140	23/18493	0.0129733	0.0283203	0.0128758	CYP3A4/IL1B	2
BP	GO:0010226	response to lithium ion	2/140	23/18493	0.0129733	0.0283203	0.0128758	PTGS2/CDKN1B	2
BP	GO:0014829	vascular smooth muscle contraction	2/140	23/18493	0.0129733	0.0283203	0.0128758	CHRM3/RHOA	2
BP	GO:0051882	mitochondrial depolarization	2/140	23/18493	0.0129733	0.0283203	0.0128758	BCL2/KDR	2
BP	GO:0060148	positive regulation of posttranscriptional gene silencing	2/140	23/18493	0.0129733	0.0283203	0.0128758	EGFR/STAT3	2
BP	GO:0071157	negative regulation of cell cycle arrest	2/140	23/18493	0.0129733	0.0283203	0.0128758	MDM2/CHEK2	2
BP	GO:0072215	regulation of metanephros development	2/140	23/18493	0.0129733	0.0283203	0.0128758	STAT1/PDGFA	2
BP	GO:1902254	negative regulation of intrinsic apoptotic signaling pathway by p53 class mediator	2/140	23/18493	0.0129733	0.0283203	0.0128758	BCL2/MDM2	2
BP	GO:1903589	positive regulation of blood vessel endothelial cell proliferation involved in sprouting angiogenesis	2/140	23/18493	0.0129733	0.0283203	0.0128758	VEGFA/AGTR1	2
BP	GO:0007173	epidermal growth factor receptor signaling pathway	4/140	120/18493	0.0131465	0.0286827	0.0130405	EGFR/AKT1/MMP9/NCF1	4
BP	GO:0046888	negative regulation of hormone secretion	3/140	65/18493	0.0131785	0.0287366	0.0130651	IL1B/HMGCR/KCNJ11	3
BP	GO:0002292	T cell differentiation involved in immune response	3/140	66/18493	0.013731	0.0298758	0.0135829	IL6/STAT3/JAK3	3
BP	GO:0032677	regulation of interleukin-8 production	3/140	66/18493	0.013731	0.0298758	0.0135829	IL1B/MAP2K5/F2R	3
BP	GO:1903391	regulation of adherens junction organization	3/140	66/18493	0.013731	0.0298758	0.0135829	VEGFA/RHOA/KDR	3
BP	GO:2000573	positive regulation of DNA biosynthetic process	3/140	66/18493	0.013731	0.0298758	0.0135829	MAPK3/MAPK1/ATM	3
BP	GO:0051101	regulation of DNA binding	4/140	122/18493	0.0138962	0.0302187	0.0137389	PPARG/JUN/MMP9/NFKBIA	4
BP	GO:0001516	prostaglandin biosynthetic process	2/140	24/18493	0.0140832	0.030322	0.0137858	PTGS1/PTGS2	2
BP	GO:0001783	B cell apoptotic process	2/140	24/18493	0.0140832	0.030322	0.0137858	BAX/BTK	2
BP	GO:0001919	regulation of receptor recycling	2/140	24/18493	0.0140832	0.030322	0.0137858	ACHE/ECE1	2
BP	GO:0002719	negative regulation of cytokine production involved in immune response	2/140	24/18493	0.0140832	0.030322	0.0137858	APOA1/JAK3	2
BP	GO:0006359	regulation of transcription by RNA polymerase III	2/140	24/18493	0.0140832	0.030322	0.0137858	AR/ERBB2	2
BP	GO:0008210	estrogen metabolic process	2/140	24/18493	0.0140832	0.030322	0.0137858	HSD3B1/UGT1A1	2
BP	GO:0010288	response to lead ion	2/140	24/18493	0.0140832	0.030322	0.0137858	PTGS2/CAT	2
BP	GO:0010758	regulation of macrophage chemotaxis	2/140	24/18493	0.0140832	0.030322	0.0137858	MAPK14/MAPK3	2
BP	GO:0032104	regulation of response to extracellular stimulus	2/140	24/18493	0.0140832	0.030322	0.0137858	OPRM1/PPARA	2
BP	GO:0032107	regulation of response to nutrient levels	2/140	24/18493	0.0140832	0.030322	0.0137858	OPRM1/PPARA	2
BP	GO:0033081	regulation of T cell differentiation in thymus	2/140	24/18493	0.0140832	0.030322	0.0137858	ERBB2/SOD1	2
BP	GO:0034110	regulation of homotypic cell-cell adhesion	2/140	24/18493	0.0140832	0.030322	0.0137858	PRKCA/SYK	2
BP	GO:0043457	regulation of cellular respiration	2/140	24/18493	0.0140832	0.030322	0.0137858	NOS2/HIF1A	2
BP	GO:0043567	regulation of insulin-like growth factor receptor signaling pathway	2/140	24/18493	0.0140832	0.030322	0.0137858	AR/GH1	2
BP	GO:0045672	positive regulation of osteoclast differentiation	2/140	24/18493	0.0140832	0.030322	0.0137858	FOS/PPARGC1B	2
BP	GO:0046457	prostanoid biosynthetic process	2/140	24/18493	0.0140832	0.030322	0.0137858	PTGS1/PTGS2	2
BP	GO:0048799	animal organ maturation	2/140	24/18493	0.0140832	0.030322	0.0137858	RHOA/GH1	2
BP	GO:2001026	regulation of endothelial cell chemotaxis	2/140	24/18493	0.0140832	0.030322	0.0137858	VEGFA/KDR	2
BP	GO:0050851	antigen receptor-mediated signaling pathway	6/140	259/18493	0.0140887	0.030322	0.0137858	BCL2/BAX/RELA/MAPK1/BTK/SYK	6
BP	GO:0007043	cell-cell junction assembly	4/140	123/18493	0.014281	0.0307026	0.0139589	PRKCA/CAV1/RHOA/ACE2	4
BP	GO:0030104	water homeostasis	3/140	67/18493	0.0142965	0.0307026	0.0139589	TP63/AKR1B1/CFTR	3
BP	GO:0045454	cell redox homeostasis	3/140	67/18493	0.0142965	0.0307026	0.0139589	NOS2/NOS3/P4HB	3
BP	GO:0086003	cardiac muscle cell contraction	3/140	67/18493	0.0142965	0.0307026	0.0139589	KCNH2/SCN5A/CAV1	3
BP	GO:0033692	cellular polysaccharide biosynthetic process	3/140	68/18493	0.014875	0.0319106	0.0145081	GSK3B/AKT1/INS	3
BP	GO:0051453	regulation of intracellular pH	3/140	68/18493	0.014875	0.0319106	0.0145081	ATP5F1B/BCL2/CFTR	3
BP	GO:0007178	transmembrane receptor protein serine/threonine kinase signaling pathway	7/140	340/18493	0.0150048	0.0321716	0.0146268	MAPK14/JUN/FOS/CAV1/RHOA/EP300/MAPK3	7
BP	GO:0003158	endothelium development	4/140	125/18493	0.0150707	0.0322782	0.0146752	ICAM1/RHOA/KDR/IL1B	4
BP	GO:0046834	lipid phosphorylation	4/140	125/18493	0.0150707	0.0322782	0.0146752	ESR1/EGFR/ERBB2/PDGFA	4
BP	GO:0001945	lymph vessel development	2/140	25/18493	0.0152326	0.03245	0.0147533	VEGFA/SYK	2
BP	GO:0006309	apoptotic DNA fragmentation	2/140	25/18493	0.0152326	0.03245	0.0147533	BAX/CASP3	2
BP	GO:0009299	mRNA transcription	2/140	25/18493	0.0152326	0.03245	0.0147533	STAT3/HIF1A	2
BP	GO:0031069	hair follicle morphogenesis	2/140	25/18493	0.0152326	0.03245	0.0147533	BCL2/TP63	2
BP	GO:0046885	regulation of hormone biosynthetic process	2/140	25/18493	0.0152326	0.03245	0.0147533	HIF1A/IL1B	2
BP	GO:0051894	positive regulation of focal adhesion assembly	2/140	25/18493	0.0152326	0.03245	0.0147533	VEGFA/KDR	2
BP	GO:0060330	regulation of response to interferon-gamma	2/140	25/18493	0.0152326	0.03245	0.0147533	PPARG/STAT1	2
BP	GO:0060334	regulation of interferon-gamma-mediated signaling pathway	2/140	25/18493	0.0152326	0.03245	0.0147533	PPARG/STAT1	2
BP	GO:0060343	trabecula formation	2/140	25/18493	0.0152326	0.03245	0.0147533	PPARGC1B/MMP2	2
BP	GO:1905208	negative regulation of cardiocyte differentiation	2/140	25/18493	0.0152326	0.03245	0.0147533	EGFR/PPARA	2
BP	GO:0006909	phagocytosis	7/140	342/18493	0.0154481	0.0328781	0.014948	PPARG/MAPK3/MAPK1/IL1B/CCL2/SYK/LEPR	7
BP	GO:0033077	T cell differentiation in thymus	3/140	69/18493	0.0154667	0.0328781	0.014948	BCL2/ERBB2/SOD1	3
BP	GO:0042440	pigment metabolic process	3/140	69/18493	0.0154667	0.0328781	0.014948	BCL2/UGT1A1/TYR	3
BP	GO:0071300	cellular response to retinoic acid	3/140	69/18493	0.0154667	0.0328781	0.014948	PPARG/SLC6A4/ATM	3
BP	GO:1901343	negative regulation of vasculature development	5/140	192/18493	0.0154889	0.0329077	0.0149614	PPARG/STAT1/RHOA/KLK3/MAP2K5	5
BP	GO:0007179	transforming growth factor beta receptor signaling pathway	5/140	193/18493	0.0158069	0.0335653	0.0152604	JUN/FOS/CAV1/RHOA/EP300	5
BP	GO:1903747	regulation of establishment of protein localization to mitochondrion	3/140	70/18493	0.0160715	0.034109	0.0155076	BCL2/CASP8/TP63	3
BP	GO:0046887	positive regulation of hormone secretion	4/140	128/18493	0.0163063	0.0345888	0.0157257	EGFR/HIF1A/INS/CFTR	4
BP	GO:0022011	myelination in peripheral nervous system	2/140	26/18493	0.016421	0.0346105	0.0157356	AKT1/SOD1	2
BP	GO:0032292	peripheral nervous system axon ensheathment	2/140	26/18493	0.016421	0.0346105	0.0157356	AKT1/SOD1	2
BP	GO:0033137	negative regulation of peptidyl-serine phosphorylation	2/140	26/18493	0.016421	0.0346105	0.0157356	BAX/CAV1	2
BP	GO:0042953	lipoprotein transport	2/140	26/18493	0.016421	0.0346105	0.0157356	PPARG/APOB	2
BP	GO:0044872	lipoprotein localization	2/140	26/18493	0.016421	0.0346105	0.0157356	PPARG/APOB	2
BP	GO:0051194	positive regulation of cofactor metabolic process	2/140	26/18493	0.016421	0.0346105	0.0157356	HIF1A/INS	2
BP	GO:0060307	regulation of ventricular cardiac muscle cell membrane repolarization	2/140	26/18493	0.016421	0.0346105	0.0157356	KCNH2/SCN5A	2
BP	GO:0060706	cell differentiation involved in embryonic placenta development	2/140	26/18493	0.016421	0.0346105	0.0157356	CASP8/AKT1	2
BP	GO:0070168	negative regulation of biomineral tissue development	2/140	26/18493	0.016421	0.0346105	0.0157356	NOS3/HIF1A	2
BP	GO:0070528	protein kinase C signaling	2/140	26/18493	0.016421	0.0346105	0.0157356	ADRA1A/VEGFA	2
BP	GO:0072539	T-helper 17 cell differentiation	2/140	26/18493	0.016421	0.0346105	0.0157356	IL6/STAT3	2
BP	GO:1903959	regulation of anion transmembrane transport	2/140	26/18493	0.016421	0.0346105	0.0157356	AKT1/CFTR	2
BP	GO:0007004	telomere maintenance via telomerase	3/140	71/18493	0.0166895	0.035139	0.0159758	MAPK3/MAPK1/ATM	3
BP	GO:0034381	plasma lipoprotein particle clearance	3/140	71/18493	0.0166895	0.035139	0.0159758	LDLR/APOB/APOA1	3
BP	GO:0003206	cardiac chamber morphogenesis	4/140	129/18493	0.0167318	0.0351908	0.0159994	RXRA/NOS3/MDM2/HIF1A	4
BP	GO:0055007	cardiac muscle cell differentiation	4/140	129/18493	0.0167318	0.0351908	0.0159994	RXRA/ADRA1A/VEGFA/PPARA	4
BP	GO:0006575	cellular modified amino acid metabolic process	5/140	197/18493	0.0171223	0.0359931	0.0163642	CPT1A/GHR/P4HB/SOD1/GSTP1	5
BP	GO:0006766	vitamin metabolic process	4/140	130/18493	0.0171642	0.0360621	0.0163956	RXRA/CYP3A4/IL1B/CYP24A1	4
BP	GO:0006635	fatty acid beta-oxidation	3/140	72/18493	0.0173206	0.0363714	0.0165362	CPT1A/AKT1/PPARA	3
BP	GO:0050777	negative regulation of immune response	4/140	131/18493	0.0176036	0.0368635	0.0167599	PPARG/INS/APOA1/JAK3	4
BP	GO:0002724	regulation of T cell cytokine production	2/140	27/18493	0.0176477	0.0368635	0.0167599	IL6/IL1B	2
BP	GO:0002825	regulation of T-helper 1 type immune response	2/140	27/18493	0.0176477	0.0368635	0.0167599	IL1B/JAK3	2
BP	GO:0006706	steroid catabolic process	2/140	27/18493	0.0176477	0.0368635	0.0167599	CYP3A4/CYP24A1	2
BP	GO:0043921	modulation by host of viral transcription	2/140	27/18493	0.0176477	0.0368635	0.0167599	JUN/EP300	2
BP	GO:0045577	regulation of B cell differentiation	2/140	27/18493	0.0176477	0.0368635	0.0167599	BTK/SYK	2
BP	GO:0052472	modulation by host of symbiont transcription	2/140	27/18493	0.0176477	0.0368635	0.0167599	JUN/EP300	2
BP	GO:0097066	response to thyroid hormone	2/140	27/18493	0.0176477	0.0368635	0.0167599	F7/AKR1B1	2
BP	GO:1905563	negative regulation of vascular endothelial cell proliferation	2/140	27/18493	0.0176477	0.0368635	0.0167599	PPARG/CCL2	2
BP	GO:2000144	positive regulation of DNA-templated transcription, initiation	2/140	27/18493	0.0176477	0.0368635	0.0167599	ESR1/JUN	2
BP	GO:0000086	G2/M transition of mitotic cell cycle	5/140	199/18493	0.0178065	0.0371561	0.0168929	CCNA2/PKIA/CDKN1A/CHEK2/ATM	5
BP	GO:0006473	protein acetylation	5/140	199/18493	0.0178065	0.0371561	0.0168929	GSK3B/EP300/MAPK3/IL1B/NCOA1	5
BP	GO:0005977	glycogen metabolic process	3/140	73/18493	0.0179649	0.0374277	0.0170164	GSK3B/AKT1/INS	3
BP	GO:0032611	interleukin-1 beta production	3/140	73/18493	0.0179649	0.0374277	0.0170164	APOA1/GSTP1/F2R	3
BP	GO:1901983	regulation of protein acetylation	3/140	73/18493	0.0179649	0.0374277	0.0170164	GSK3B/MAPK3/IL1B	3
BP	GO:0032635	interleukin-6 production	4/140	132/18493	0.01805	0.0375852	0.017088	NOS2/IL6/IL1B/F2R	4
BP	GO:0002460	adaptive immune response based on somatic recombination of immune receptors built from immunoglobulin superfamily domains	7/140	354/18493	0.0183064	0.0380991	0.0173217	IL4/IL6/ICAM1/STAT3/IL1B/BTK/JAK3	7
BP	GO:0001508	action potential	4/140	133/18493	0.0185033	0.0384687	0.0174897	ADRA1A/KCNH2/SCN5A/CAV1	4
BP	GO:0034620	cellular response to unfolded protein	4/140	133/18493	0.0185033	0.0384687	0.0174897	BAX/EP300/CCL2/CXCL8	4
BP	GO:0000271	polysaccharide biosynthetic process	3/140	74/18493	0.0186225	0.0385551	0.017529	GSK3B/AKT1/INS	3
BP	GO:0006073	cellular glucan metabolic process	3/140	74/18493	0.0186225	0.0385551	0.017529	GSK3B/AKT1/INS	3
BP	GO:0007492	endoderm development	3/140	74/18493	0.0186225	0.0385551	0.017529	MMP9/FN1/MMP2	3
BP	GO:0010611	regulation of cardiac muscle hypertrophy	3/140	74/18493	0.0186225	0.0385551	0.017529	ADRA1A/PRKCA/PPARA	3
BP	GO:0015914	phospholipid transport	3/140	74/18493	0.0186225	0.0385551	0.017529	LDLR/MTTP/APOA1	3
BP	GO:0043367	CD4-positive, alpha-beta T cell differentiation	3/140	74/18493	0.0186225	0.0385551	0.017529	IL6/STAT3/JAK3	3
BP	GO:0044042	glucan metabolic process	3/140	74/18493	0.0186225	0.0385551	0.017529	GSK3B/AKT1/INS	3
BP	GO:0086001	cardiac muscle cell action potential	3/140	74/18493	0.0186225	0.0385551	0.017529	KCNH2/SCN5A/CAV1	3
BP	GO:0045666	positive regulation of neuron differentiation	7/140	356/18493	0.0188166	0.0388912	0.0176818	BCL2/VEGFA/RHOA/EP300/FN1/NCOA1/TIMP2	7
BP	GO:0002888	positive regulation of myeloid leukocyte mediated immunity	2/140	28/18493	0.0189121	0.0388912	0.0176818	BTK/SYK	2
BP	GO:0007205	protein kinase C-activating G-protein coupled receptor signaling pathway	2/140	28/18493	0.0189121	0.0388912	0.0176818	CHRM1/F2R	2
BP	GO:0009065	glutamine family amino acid catabolic process	2/140	28/18493	0.0189121	0.0388912	0.0176818	NOS2/NOS3	2
BP	GO:0032692	negative regulation of interleukin-1 production	2/140	28/18493	0.0189121	0.0388912	0.0176818	APOA1/GSTP1	2
BP	GO:0033688	regulation of osteoblast proliferation	2/140	28/18493	0.0189121	0.0388912	0.0176818	BCL2/RHOA	2
BP	GO:0035025	positive regulation of Rho protein signal transduction	2/140	28/18493	0.0189121	0.0388912	0.0176818	APOA1/F2R	2
BP	GO:0045922	negative regulation of fatty acid metabolic process	2/140	28/18493	0.0189121	0.0388912	0.0176818	AKT1/INS	2
BP	GO:0048643	positive regulation of skeletal muscle tissue development	2/140	28/18493	0.0189121	0.0388912	0.0176818	BCL2/HMGCR	2
BP	GO:0048730	epidermis morphogenesis	2/140	28/18493	0.0189121	0.0388912	0.0176818	BCL2/TP63	2
BP	GO:0052312	modulation of transcription in other organism involved in symbiotic interaction	2/140	28/18493	0.0189121	0.0388912	0.0176818	JUN/EP300	2
BP	GO:0072538	T-helper 17 type immune response	2/140	28/18493	0.0189121	0.0388912	0.0176818	IL6/STAT3	2
BP	GO:0072606	interleukin-8 secretion	2/140	28/18493	0.0189121	0.0388912	0.0176818	NOS2/F2R	2
BP	GO:0007292	female gamete generation	4/140	134/18493	0.0189637	0.0389771	0.0177208	PTGS2/PGR/BCL2/NOS3	4
BP	GO:0140014	mitotic nuclear division	6/140	277/18493	0.0189795	0.0389894	0.0177264	CCNA2/RHOA/IL1B/CHEK2/ATM/INS	6
BP	GO:0017157	regulation of exocytosis	5/140	204/18493	0.0195955	0.0402341	0.0182924	ADRA1A/GSK3B/CHRM2/CFTR/SYK	5
BP	GO:0014743	regulation of muscle hypertrophy	3/140	76/18493	0.0199774	0.0409758	0.0186295	ADRA1A/PRKCA/PPARA	3
BP	GO:0072088	nephron epithelium morphogenesis	3/140	76/18493	0.0199774	0.0409758	0.0186295	BCL2/VEGFA/STAT1	3
BP	GO:0043687	post-translational protein modification	7/140	361/18493	0.0201359	0.0412471	0.0187529	IL6/APOB/P4HB/TIMP1/HIF1A/FN1/APOA1	7
BP	GO:0006929	substrate-dependent cell migration	2/140	29/18493	0.0202135	0.0412471	0.0187529	ATP5F1B/FN1	2
BP	GO:0007271	synaptic transmission, cholinergic	2/140	29/18493	0.0202135	0.0412471	0.0187529	ACHE/CHRM3	2
BP	GO:0014044	Schwann cell development	2/140	29/18493	0.0202135	0.0412471	0.0187529	AKT1/SOD1	2
BP	GO:0034698	response to gonadotropin	2/140	29/18493	0.0202135	0.0412471	0.0187529	CCNA2/ICAM1	2
BP	GO:0035066	positive regulation of histone acetylation	2/140	29/18493	0.0202135	0.0412471	0.0187529	MAPK3/IL1B	2
BP	GO:0042036	negative regulation of cytokine biosynthetic process	2/140	29/18493	0.0202135	0.0412471	0.0187529	IL6/MAP2K5	2
BP	GO:0060765	regulation of androgen receptor signaling pathway	2/140	29/18493	0.0202135	0.0412471	0.0187529	EP300/NCOR1	2
BP	GO:0090200	positive regulation of release of cytochrome c from mitochondria	2/140	29/18493	0.0202135	0.0412471	0.0187529	BAX/MMP9	2
BP	GO:1900027	regulation of ruffle assembly	2/140	29/18493	0.0202135	0.0412471	0.0187529	CAV1/ICAM1	2
BP	GO:0051216	cartilage development	5/140	206/18493	0.020343	0.0414902	0.0188634	MAPK14/RELA/MAPK3/TIMP1/HIF1A	5
BP	GO:0001889	liver development	4/140	137/18493	0.0203872	0.041559	0.0188947	JUN/RELA/EGFR/UGT1A1	4
BP	GO:0001570	vasculogenesis	3/140	77/18493	0.0206747	0.0420371	0.0191121	VEGFA/CAV1/KDR	3
BP	GO:0008306	associative learning	3/140	77/18493	0.0206747	0.0420371	0.0191121	FOS/HIF1A/HMGCR	3
BP	GO:0031016	pancreas development	3/140	77/18493	0.0206747	0.0420371	0.0191121	GSK3B/IL6/AKT1	3
BP	GO:0032652	regulation of interleukin-1 production	3/140	77/18493	0.0206747	0.0420371	0.0191121	APOA1/GSTP1/F2R	3
BP	GO:0060291	long-term synaptic potentiation	3/140	77/18493	0.0206747	0.0420371	0.0191121	MAPK1/GFAP/INS	3
BP	GO:0031056	regulation of histone modification	4/140	139/18493	0.0213719	0.0433488	0.0197084	VEGFA/MAPK3/IL1B/ATM	4
BP	GO:0034332	adherens junction organization	4/140	139/18493	0.0213719	0.0433488	0.0197084	BCL2/VEGFA/RHOA/KDR	4
BP	GO:0003151	outflow tract morphogenesis	3/140	78/18493	0.0213853	0.0433488	0.0197084	JUN/VEGFA/HIF1A	3
BP	GO:0006278	RNA-dependent DNA biosynthetic process	3/140	78/18493	0.0213853	0.0433488	0.0197084	MAPK3/MAPK1/ATM	3
BP	GO:0014032	neural crest cell development	3/140	78/18493	0.0213853	0.0433488	0.0197084	MAPK3/MAPK1/HIF1A	3
BP	GO:0072028	nephron morphogenesis	3/140	78/18493	0.0213853	0.0433488	0.0197084	BCL2/VEGFA/STAT1	3
BP	GO:1903050	regulation of proteolysis involved in cellular protein catabolic process	5/140	209/18493	0.021499	0.0434636	0.0197606	GSK3B/CAV1/AKT1/MDM2/MAPK9	5
BP	GO:0010939	regulation of necrotic cell death	2/140	30/18493	0.0215513	0.0434636	0.0197606	CASP8/CAV1	2
BP	GO:0038111	interleukin-7-mediated signaling pathway	2/140	30/18493	0.0215513	0.0434636	0.0197606	STAT3/JAK3	2
BP	GO:0043171	peptide catabolic process	2/140	30/18493	0.0215513	0.0434636	0.0197606	ECE1/LTA4H	2
BP	GO:0045939	negative regulation of steroid metabolic process	2/140	30/18493	0.0215513	0.0434636	0.0197606	UGT1A1/SOD1	2
BP	GO:0099625	ventricular cardiac muscle cell membrane repolarization	2/140	30/18493	0.0215513	0.0434636	0.0197606	KCNH2/SCN5A	2
BP	GO:1900181	negative regulation of protein localization to nucleus	2/140	30/18493	0.0215513	0.0434636	0.0197606	GSK3B/PKIA	2
BP	GO:1901661	quinone metabolic process	2/140	30/18493	0.0215513	0.0434636	0.0197606	HMGCR/AKR1B1	2
BP	GO:1902253	regulation of intrinsic apoptotic signaling pathway by p53 class mediator	2/140	30/18493	0.0215513	0.0434636	0.0197606	BCL2/MDM2	2
BP	GO:1902692	regulation of neuroblast proliferation	2/140	30/18493	0.0215513	0.0434636	0.0197606	VEGFA/HIF1A	2
BP	GO:0032535	regulation of cellular component size	7/140	367/18493	0.021803	0.0439489	0.0199813	GSK3B/MAP2/VEGFA/ICAM1/RHOA/AKT1/FN1	7
BP	GO:0061008	hepaticobiliary system development	4/140	140/18493	0.021875	0.0440493	0.0200269	JUN/RELA/EGFR/UGT1A1	4
BP	GO:0072073	kidney epithelium development	4/140	140/18493	0.021875	0.0440493	0.0200269	BCL2/VEGFA/CAT/STAT1	4
BP	GO:0014855	striated muscle cell proliferation	3/140	79/18493	0.0221091	0.0444758	0.0202208	RXRA/MAPK14/STAT3	3
BP	GO:0032204	regulation of telomere maintenance	3/140	79/18493	0.0221091	0.0444758	0.0202208	MAPK3/MAPK1/ATM	3
BP	GO:0048013	ephrin receptor signaling pathway	3/140	80/18493	0.0228463	0.0456544	0.0207567	RHOA/MMP9/MMP2	3
BP	GO:0051702	interaction with symbiont	3/140	80/18493	0.0228463	0.0456544	0.0207567	JUN/EP300/FN1	3
BP	GO:0071277	cellular response to calcium ion	3/140	80/18493	0.0228463	0.0456544	0.0207567	JUN/SCN5A/FOS	3
BP	GO:2000300	regulation of synaptic vesicle exocytosis	3/140	80/18493	0.0228463	0.0456544	0.0207567	ADRA1A/GSK3B/CHRM2	3
BP	GO:2001021	negative regulation of response to DNA damage stimulus	3/140	80/18493	0.0228463	0.0456544	0.0207567	BCL2/MDM2/CHEK2	3
BP	GO:0016570	histone modification	8/140	456/18493	0.0228568	0.0456544	0.0207567	CCNA2/PRKCA/VEGFA/EP300/MAPK3/IL1B/ATM/NCOA1	8
BP	GO:0007605	sensory perception of sound	4/140	142/18493	0.0229028	0.0456544	0.0207567	CASP3/ICAM1/BIRC5/SOD1	4
BP	GO:0044344	cellular response to fibroblast growth factor stimulus	4/140	142/18493	0.0229028	0.0456544	0.0207567	MAPK3/MAPK1/CCL2/CXCL8	4
BP	GO:0001963	synaptic transmission, dopaminergic	2/140	31/18493	0.0229249	0.0456544	0.0207567	PTGS2/SLC6A4	2
BP	GO:0006691	leukotriene metabolic process	2/140	31/18493	0.0229249	0.0456544	0.0207567	SYK/LTA4H	2
BP	GO:0007190	activation of adenylate cyclase activity	2/140	31/18493	0.0229249	0.0456544	0.0207567	ADRB2/RAF1	2
BP	GO:0033687	osteoblast proliferation	2/140	31/18493	0.0229249	0.0456544	0.0207567	BCL2/RHOA	2
BP	GO:0035774	positive regulation of insulin secretion involved in cellular response to glucose stimulus	2/140	31/18493	0.0229249	0.0456544	0.0207567	HIF1A/CFTR	2
BP	GO:0045761	regulation of adenylate cyclase activity	2/140	31/18493	0.0229249	0.0456544	0.0207567	OPRM1/TIMP2	2
BP	GO:0048011	neurotrophin TRK receptor signaling pathway	2/140	31/18493	0.0229249	0.0456544	0.0207567	CASP3/RAF1	2
BP	GO:0051482	positive regulation of cytosolic calcium ion concentration involved in phospholipase C-activating G-protein coupled signaling pathway	2/140	31/18493	0.0229249	0.0456544	0.0207567	AGTR1/F2R	2
BP	GO:0051968	positive regulation of synaptic transmission, glutamatergic	2/140	31/18493	0.0229249	0.0456544	0.0207567	PTGS2/EGFR	2
BP	GO:0086011	membrane repolarization during action potential	2/140	31/18493	0.0229249	0.0456544	0.0207567	KCNH2/CAV1	2
BP	GO:0099623	regulation of cardiac muscle cell membrane repolarization	2/140	31/18493	0.0229249	0.0456544	0.0207567	KCNH2/SCN5A	2
BP	GO:1903393	positive regulation of adherens junction organization	2/140	31/18493	0.0229249	0.0456544	0.0207567	VEGFA/KDR	2
BP	GO:0008544	epidermis development	8/140	458/18493	0.0233858	0.0465256	0.0211528	BCL2/CASP3/RELA/TP63/EGFR/PPARA/SOD1/PDGFA	8
BP	GO:0048285	organelle fission	8/140	458/18493	0.0233858	0.0465256	0.0211528	CCNA2/RHOA/RAD51/KDR/IL1B/CHEK2/ATM/INS	8
BP	GO:0061351	neural precursor cell proliferation	4/140	143/18493	0.0234276	0.0465854	0.02118	SLC6A4/VEGFA/RHOA/HIF1A	4
BP	GO:0032088	negative regulation of NF-kappaB transcription factor activity	3/140	81/18493	0.0235967	0.046828	0.0212902	CAT/MAP2K5/NFKBIA	3
[truncated: 247 more rows]
