# Supplementary material for: Systems Pharmacology-Based Strategy to Investigate Pharmacological Mechanisms of Radix Puerariae for Treatment of Hypertension
Source: Front Pharmacol. 2020 Mar 24;11:345. doi: 10.3389/fphar.2020.00345 (PMC7107014; doi:10.3389/fphar.2020.00345)
Supplement: Supplementary file 7 [file Table_7.xls]

## Sheet: Sheet1
ID	Description	GeneRatio	BgRatio	pvalue	p.adjust	qvalue	geneID	Count
hsa04933	AGE-RAGE signaling pathway in diabetic complications	26/134	100/7925	1.73186e-24	4.3816e-22	1.60425e-22	MAPK14/JUN/BCL2/BAX/CASP3/PRKCA/RELA/VEGFA/IL6/STAT1/ICAM1/VCAM1/NOS3/STAT3/AKT1/MAPK3/MAPK1/IL1B/CCL2/SELE/FN1/CXCL8/MMP2/MAPK9/AGTR1/CDKN1B	26
hsa05215	Prostate cancer	23/134	97/7925	1.00952e-20	1.27705e-18	4.67569e-19	AR/GSK3B/BCL2/CASP9/RELA/CDKN1A/IGF1R/EP300/EGFR/AKT1/MMP9/MAPK3/MAPK1/MDM2/RAF1/ERBB2/INS/KLK3/NFKBIA/PLAT/GSTP1/PDGFA/CDKN1B	23
hsa05161	Hepatitis B	27/134	162/7925	6.36241e-20	5.36564e-18	1.96453e-18	MAPK14/CCNA2/JUN/BCL2/BAX/CASP9/CASP3/CASP8/PRKCA/RELA/FOS/CDKN1A/IL6/STAT1/EP300/STAT3/AKT1/MMP9/MAPK3/MAPK1/RAF1/CXCL8/BIRC5/NFKBIA/FAS/MAPK9/JAK3	27
hsa05167	Kaposi sarcoma-associated herpesvirus infection	27/134	186/7925	2.62905e-18	1.66287e-16	6.08832e-17	PTGS2/MAPK14/GSK3B/JUN/BAX/CASP9/CASP3/CASP8/RELA/VEGFA/FOS/CDKN1A/IL6/STAT1/ICAM1/EP300/STAT3/AKT1/MAPK3/MAPK1/RAF1/HIF1A/CXCL8/SYK/NFKBIA/FAS/MAPK9	27
hsa05418	Fluid shear stress and atherosclerosis	24/134	139/7925	3.85486e-18	1.95056e-16	7.14163e-17	MAPK14/JUN/BCL2/RELA/VEGFA/FOS/CAV1/ICAM1/VCAM1/NOS3/RHOA/KDR/AKT1/MMP9/IL1B/CCL2/SELE/MAP2K5/NCF1/MMP2/MAPK9/PLAT/GSTP1/PDGFA	24
hsa01522	Endocrine resistance	21/134	98/7925	5.32708e-18	2.24625e-16	8.22427e-17	ESR1/ESR2/MAPK14/JUN/BCL2/BAX/FOS/CDKN1A/IGF1R/EGFR/AKT1/MMP9/MAPK3/MAPK1/MDM2/RAF1/ERBB2/NCOR1/MMP2/MAPK9/CDKN1B	21
hsa04066	HIF-1 signaling pathway	20/134	109/7925	8.78131e-16	3.17382e-14	1.16204e-14	NOS2/BCL2/PRKCA/RELA/VEGFA/CDKN1A/IL6/IGF1R/NOS3/EP300/EGFR/STAT3/AKT1/MAPK3/MAPK1/TIMP1/HIF1A/ERBB2/INS/CDKN1B	20
hsa04668	TNF signaling pathway	20/134	112/7925	1.52848e-15	4.83382e-14	1.76982e-14	PTGS2/MAPK14/JUN/CASP3/CASP8/RELA/FOS/IL6/ICAM1/VCAM1/AKT1/MMP9/MAPK3/MAPK1/IL1B/CCL2/SELE/NFKBIA/FAS/MAPK9	20
hsa05163	Human cytomegalovirus infection	26/134	225/7925	3.65298e-15	1.02689e-13	3.7598e-14	PTGS2/MAPK14/GSK3B/BAX/CASP9/CASP3/CASP8/PRKCA/RELA/VEGFA/CDKN1A/IL6/RHOA/EGFR/STAT3/AKT1/MAPK3/MAPK1/MDM2/RAF1/IL1B/CCL2/CXCL8/PTGER2/NFKBIA/FAS	26
hsa04657	IL-17 signaling pathway	18/134	94/7925	1.22058e-14	3.08807e-13	1.13064e-13	PTGS2/MAPK14/GSK3B/JUN/IL4/CASP3/CASP8/RELA/FOS/IL6/MMP9/MAPK3/MAPK1/IL1B/CCL2/CXCL8/NFKBIA/MAPK9	18
hsa04151	PI3K-Akt signaling pathway	31/134	354/7925	1.44582e-14	3.32537e-13	1.21753e-13	CHRM1/RXRA/GSK3B/IL4/CHRM2/BCL2/CASP9/PRKCA/RELA/VEGFA/CDKN1A/IL6/IGF1R/NOS3/GH1/GHR/KDR/EGFR/AKT1/MAPK3/MAPK1/MDM2/RAF1/ERBB2/FN1/INS/SYK/PDGFA/JAK3/CDKN1B/F2R	31
hsa01521	EGFR tyrosine kinase inhibitor resistance	16/134	79/7925	1.57563e-13	3.32196e-12	1.21628e-12	GSK3B/BCL2/BAX/PRKCA/VEGFA/IL6/IGF1R/KDR/EGFR/STAT3/AKT1/MAPK3/MAPK1/RAF1/ERBB2/PDGFA	16
hsa05169	Epstein-Barr virus infection	23/134	201/7925	2.11898e-13	4.12386e-12	1.50988e-12	MAPK14/CCNA2/JUN/BCL2/BAX/CASP9/CASP3/CASP8/RELA/CDKN1A/IL6/STAT1/ICAM1/STAT3/AKT1/MDM2/BTK/SYK/NFKBIA/FAS/MAPK9/JAK3/CDKN1B	23
hsa05205	Proteoglycans in cancer	23/134	204/7925	2.91632e-13	5.2702e-12	1.92959e-12	ESR1/MAPK14/CASP3/PRKCA/VEGFA/CDKN1A/IGF1R/CAV1/RHOA/KDR/EGFR/STAT3/AKT1/MMP9/MAPK3/MAPK1/MDM2/RAF1/HIF1A/ERBB2/FN1/MMP2/FAS	23
hsa05210	Colorectal cancer	16/134	86/7925	6.39392e-13	1.07844e-11	3.94853e-12	GSK3B/JUN/BCL2/BAX/CASP9/CASP3/FOS/CDKN1A/RHOA/EGFR/AKT1/MAPK3/MAPK1/RAF1/BIRC5/MAPK9	16
hsa01524	Platinum drug resistance	15/134	73/7925	7.55573e-13	1.19475e-11	4.37437e-12	BCL2/BAX/CASP9/CASP3/CASP8/CDKN1A/AKT1/MAPK3/MAPK1/MDM2/ERBB2/BIRC5/ATM/FAS/GSTP1	15
hsa04625	C-type lectin receptor signaling pathway	17/134	104/7925	1.07079e-12	1.5687e-11	5.74353e-12	PTGS2/MAPK14/JUN/CASP8/RELA/IL6/STAT1/RHOA/AKT1/MAPK3/MAPK1/MDM2/RAF1/IL1B/SYK/NFKBIA/MAPK9	17
hsa05162	Measles	19/134	138/7925	1.11607e-12	1.5687e-11	5.74353e-12	GSK3B/JUN/BCL2/BAX/CASP9/CASP3/CASP8/RELA/FOS/IL6/STAT1/STAT3/AKT1/IL1B/NFKBIA/FAS/MAPK9/JAK3/CDKN1B	19
hsa05212	Pancreatic cancer	15/134	76/7925	1.41409e-12	1.88297e-11	6.89419e-12	BAX/CASP9/RELA/VEGFA/CDKN1A/STAT1/RAD51/EGFR/STAT3/AKT1/MAPK3/MAPK1/RAF1/ERBB2/MAPK9	15
hsa04659	Th17 cell differentiation	17/134	107/7925	1.73386e-12	2.19333e-11	8.03051e-12	RXRA/MAPK14/JUN/IL4/RELA/FOS/IL6/STAT1/AHR/STAT3/MAPK3/MAPK1/HIF1A/IL1B/NFKBIA/MAPK9/JAK3	17
hsa04068	FoxO signaling pathway	18/134	131/7925	4.76953e-12	5.74615e-11	2.10385e-11	MAPK14/CDKN1A/IL6/CAT/IGF1R/SOD2/EP300/EGFR/STAT3/AKT1/MAPK3/MAPK1/MDM2/RAF1/ATM/INS/MAPK9/CDKN1B	18
hsa04917	Prolactin signaling pathway	14/134	70/7925	6.79126e-12	7.80995e-11	2.85948e-11	ESR1/ESR2/MAPK14/GSK3B/RELA/FOS/STAT1/STAT3/AKT1/MAPK3/MAPK1/RAF1/INS/MAPK9	14
hsa05160	Hepatitis C	19/134	155/7925	9.2685e-12	1.01954e-10	3.73285e-11	RXRA/GSK3B/BAX/CASP9/CASP3/CASP8/RELA/CDKN1A/LDLR/STAT1/EGFR/STAT3/AKT1/MAPK3/MAPK1/RAF1/PPARA/NFKBIA/FAS	19
hsa05142	Chagas disease (American trypanosomiasis)	16/134	102/7925	9.99349e-12	1.05348e-10	3.85713e-11	NOS2/MAPK14/JUN/CASP8/RELA/FOS/IL6/AKT1/MAPK3/MAPK1/IL1B/CCL2/CXCL8/NFKBIA/FAS/MAPK9	16
hsa04915	Estrogen signaling pathway	18/134	138/7925	1.17676e-11	1.19088e-10	4.36019e-11	ESR1/ESR2/JUN/PGR/NCOA2/OPRM1/BCL2/FOS/NOS3/TFF1/EGFR/AKT1/MMP9/MAPK3/MAPK1/RAF1/NCOA1/MMP2	18
hsa04926	Relaxin signaling pathway	17/134	129/7925	3.87375e-11	3.76946e-10	1.38012e-10	NOS2/MAPK14/JUN/PRKCA/RELA/VEGFA/FOS/NOS3/EGFR/AKT1/MMP9/MAPK3/MAPK1/RAF1/NFKBIA/MMP2/MAPK9	17
hsa05219	Bladder cancer	11/134	41/7925	4.38223e-11	4.10631e-10	1.50346e-10	VEGFA/CDKN1A/EGFR/MMP9/MAPK3/MAPK1/MDM2/RAF1/ERBB2/CXCL8/MMP2	11
hsa05164	Influenza A	19/134	170/7925	4.82293e-11	4.26996e-10	1.56337e-10	BAX/CASP9/CASP3/CASP8/PRKCA/RELA/IL6/STAT1/ICAM1/EP300/AKT1/MAPK3/MAPK1/RAF1/IL1B/CCL2/CXCL8/NFKBIA/FAS	19
hsa05223	Non-small cell lung cancer	13/134	66/7925	4.89442e-11	4.26996e-10	1.56337e-10	RXRA/BAX/CASP9/PRKCA/CDKN1A/EGFR/STAT3/AKT1/MAPK3/MAPK1/RAF1/ERBB2/JAK3	13
hsa04210	Apoptosis	17/134	136/7925	9.13818e-11	7.70653e-10	2.82161e-10	JUN/BCL2/BAX/CASP9/CASP3/CASP8/RELA/FOS/AKT1/MAPK3/MAPK1/RAF1/BIRC5/ATM/NFKBIA/FAS/MAPK9	17
hsa04919	Thyroid hormone signaling pathway	16/134	119/7925	1.11297e-10	9.08326e-10	3.32568e-10	ESR1/RXRA/GSK3B/NCOA2/CASP9/PRKCA/STAT1/EP300/AKT1/MAPK3/MAPK1/MDM2/RAF1/HIF1A/NCOR1/NCOA1	16
hsa05152	Tuberculosis	19/134	179/7925	1.19553e-10	9.45212e-10	3.46073e-10	NOS2/MAPK14/BCL2/BAX/CASP9/CASP3/CASP8/RELA/IL6/STAT1/RHOA/EP300/AKT1/MAPK3/MAPK1/RAF1/IL1B/SYK/MAPK9	19
hsa05135	Yersinia infection	16/134	120/7925	1.26604e-10	9.70631e-10	3.5538e-10	MAPK14/GSK3B/JUN/RELA/FOS/IL6/RHOA/AKT1/MAPK3/MAPK1/IL1B/CCL2/FN1/CXCL8/NFKBIA/MAPK9	16
hsa05133	Pertussis	13/134	76/7925	3.16725e-10	2.28947e-09	8.38248e-10	NOS2/MAPK14/JUN/CASP3/RELA/FOS/IL6/RHOA/MAPK3/MAPK1/IL1B/CXCL8/MAPK9	13
hsa05140	Leishmaniasis	13/134	76/7925	3.16725e-10	2.28947e-09	8.38248e-10	NOS2/PTGS2/MAPK14/JUN/IL4/RELA/FOS/STAT1/MAPK3/MAPK1/IL1B/NCF1/NFKBIA	13
hsa05145	Toxoplasmosis	15/134	112/7925	4.67477e-10	3.28533e-09	1.20287e-09	NOS2/MAPK14/BCL2/CASP9/CASP3/CASP8/RELA/LDLR/STAT1/STAT3/AKT1/MAPK3/MAPK1/NFKBIA/MAPK9	15
hsa04620	Toll-like receptor signaling pathway	14/134	104/7925	1.71777e-09	1.17458e-08	4.30054e-09	MAPK14/JUN/CASP8/RELA/FOS/IL6/STAT1/AKT1/MAPK3/MAPK1/IL1B/CXCL8/NFKBIA/MAPK9	14
hsa05235	PD-L1 expression and PD-1 checkpoint pathway in cancer	13/134	89/7925	2.41988e-09	1.61113e-08	5.89888e-09	MAPK14/JUN/RELA/FOS/STAT1/EGFR/STAT3/AKT1/MAPK3/MAPK1/RAF1/HIF1A/NFKBIA	13
hsa05224	Breast cancer	16/134	147/7925	2.70487e-09	1.7547e-08	6.42452e-09	ESR1/ESR2/GSK3B/JUN/PGR/BAX/FOS/CDKN1A/IGF1R/EGFR/AKT1/MAPK3/MAPK1/RAF1/ERBB2/NCOA1	16
hsa04370	VEGF signaling pathway	11/134	59/7925	2.99792e-09	1.89619e-08	6.94256e-09	PTGS2/MAPK14/CASP9/PRKCA/VEGFA/NOS3/KDR/AKT1/MAPK3/MAPK1/RAF1	11
hsa04380	Osteoclast differentiation	15/134	128/7925	3.13162e-09	1.93244e-08	7.07528e-09	PPARG/MAPK14/JUN/RELA/FOS/STAT1/AKT1/MAPK3/MAPK1/IL1B/BTK/SYK/NCF1/NFKBIA/MAPK9	15
hsa04932	Non-alcoholic fatty liver disease (NAFLD)	16/134	149/7925	3.30203e-09	1.98908e-08	7.28267e-09	RXRA/GSK3B/JUN/BAX/CASP3/CASP8/RELA/IL6/AKT1/IL1B/CXCL8/PPARA/INS/FAS/MAPK9/LEPR	16
hsa04010	MAPK signaling pathway	22/134	295/7925	3.44001e-09	2.02401e-08	7.41055e-09	MAPK14/JUN/CASP3/PRKCA/RELA/VEGFA/FOS/IGF1R/KDR/EGFR/AKT1/MAPK3/MAPK1/RASGRF2/RAF1/ERBB2/IL1B/INS/MAP2K5/FAS/MAPK9/PDGFA	22
hsa05222	Small cell lung cancer	13/134	92/7925	3.68098e-09	2.11656e-08	7.74943e-09	NOS2/PTGS2/RXRA/BCL2/BAX/CASP9/CASP3/RELA/CDKN1A/AKT1/FN1/NFKBIA/CDKN1B	13
hsa04510	Focal adhesion	18/134	199/7925	5.20296e-09	2.92522e-08	1.07102e-08	GSK3B/JUN/BCL2/PRKCA/VEGFA/IGF1R/CAV1/RHOA/KDR/EGFR/AKT1/MAPK3/MAPK1/RAF1/ERBB2/FN1/MAPK9/PDGFA	18
hsa05130	Pathogenic Escherichia coli infection	18/134	201/7925	6.10421e-09	3.35731e-08	1.22922e-08	MAPK14/JUN/BAX/CASP9/CASP3/CASP8/RELA/FOS/IL6/RHOA/MAPK3/MAPK1/IL1B/CXCL8/NFKBIA/FAS/MAPK9/F2R	18
hsa04722	Neurotrophin signaling pathway	14/134	119/7925	1.03041e-08	5.4311e-08	1.98851e-08	MAPK14/GSK3B/JUN/BCL2/BAX/RELA/RHOA/AKT1/MAPK3/MAPK1/RAF1/MAP2K5/NFKBIA/MAPK9	14
hsa04935	Growth hormone synthesis, secretion and action	14/134	119/7925	1.03041e-08	5.4311e-08	1.98851e-08	MAPK14/GSK3B/PRKCA/FOS/STAT1/EP300/GH1/GHR/STAT3/AKT1/MAPK3/MAPK1/RAF1/MAPK9	14
hsa04630	JAK-STAT signaling pathway	16/134	162/7925	1.12092e-08	5.7876e-08	2.11903e-08	IL4/BCL2/CDKN1A/IL6/STAT1/EP300/GH1/GHR/EGFR/STAT3/AKT1/RAF1/GFAP/PDGFA/JAK3/LEPR	16
hsa05170	Human immunodeficiency virus 1 infection	18/134	212/7925	1.42075e-08	7.189e-08	2.63213e-08	MAPK14/JUN/BCL2/BAX/CASP9/CASP3/CASP8/PRKCA/RELA/FOS/AKT1/MAPK3/MAPK1/RAF1/ATM/NFKBIA/FAS/MAPK9	18
hsa04012	ErbB signaling pathway	12/134	85/7925	1.53057e-08	7.59283e-08	2.77998e-08	GSK3B/JUN/PRKCA/CDKN1A/EGFR/AKT1/MAPK3/MAPK1/RAF1/ERBB2/MAPK9/CDKN1B	12
hsa04660	T cell receptor signaling pathway	13/134	104/7925	1.69777e-08	8.2603e-08	3.02437e-08	MAPK14/GSK3B/JUN/IL4/RELA/FOS/RHOA/AKT1/MAPK3/MAPK1/RAF1/NFKBIA/MAPK9	13
hsa04024	cAMP signaling pathway	18/134	216/7925	1.90594e-08	9.09815e-08	3.33113e-08	CHRM1/ADRB2/JUN/CHRM2/RELA/FOS/RHOA/EP300/AKT1/MAPK3/MAPK1/RAF1/PPARA/CFTR/PTGER2/NFKBIA/MAPK9/F2R	18
hsa05213	Endometrial cancer	10/134	58/7925	3.56976e-08	1.6725e-07	6.12357e-08	GSK3B/BAX/CASP9/CDKN1A/EGFR/AKT1/MAPK3/MAPK1/RAF1/ERBB2	10
hsa05203	Viral carcinogenesis	17/134	201/7925	3.92926e-08	1.80746e-07	6.6177e-08	CCNA2/JUN/BAX/CASP3/CASP8/RELA/CDKN1A/RHOA/EP300/STAT3/MAPK3/MAPK1/MDM2/SYK/NFKBIA/JAK3/CDKN1B	17
hsa05214	Glioma	11/134	75/7925	4.17006e-08	1.88397e-07	6.89784e-08	BAX/PRKCA/CDKN1A/IGF1R/EGFR/AKT1/MAPK3/MAPK1/MDM2/RAF1/PDGFA	11
hsa05206	MicroRNAs in cancer	21/134	310/7925	4.42444e-08	1.96383e-07	7.19023e-08	PTGS2/BCL2/CASP3/PRKCA/VEGFA/CDKN1A/TP63/RHOA/EP300/EGFR/STAT3/MMP9/MAPK3/MAPK1/MDM2/RAF1/ERBB2/ATM/CYP24A1/PDGFA/CDKN1B	21
hsa05202	Transcriptional misregulation in cancer	16/134	186/7925	8.03222e-08	3.50371e-07	1.28282e-07	PPARG/RXRA/CCNA2/BAX/RELA/CDKN1A/IL6/IGF1R/MMP9/MDM2/CXCL8/ATM/NCOR1/PLAT/PDGFA/CDKN1B	16
hsa05132	Salmonella infection	11/134	80/7925	8.3022e-08	3.5601e-07	1.30347e-07	NOS2/MAPK14/JUN/RELA/FOS/IL6/MAPK3/MAPK1/IL1B/CXCL8/MAPK9	11
hsa04662	B cell receptor signaling pathway	11/134	82/7925	1.07812e-07	4.54606e-07	1.66446e-07	GSK3B/JUN/RELA/FOS/AKT1/MAPK3/MAPK1/RAF1/BTK/SYK/NFKBIA	11
hsa05165	Human papillomavirus infection	21/134	330/7925	1.2948e-07	5.37025e-07	1.96622e-07	PTGS2/GSK3B/CCNA2/BAX/CASP3/CASP8/RELA/VEGFA/CDKN1A/STAT1/EP300/EGFR/AKT1/MAPK3/MAPK1/MDM2/RAF1/FN1/ATM/FAS/CDKN1B	21
hsa05143	African trypanosomiasis	8/134	37/7925	1.38452e-07	5.56336e-07	2.03693e-07	PRKCA/IL6/ICAM1/VCAM1/IL1B/SELE/APOA1/FAS	8
hsa05166	Human T-cell leukemia virus 1 infection	17/134	219/7925	1.38534e-07	5.56336e-07	2.03693e-07	CCNA2/JUN/BAX/RELA/FOS/CDKN1A/IL6/ICAM1/EP300/AKT1/MAPK3/MAPK1/CHEK2/ATM/NFKBIA/MAPK9/JAK3	17
hsa04072	Phospholipase D signaling pathway	14/134	148/7925	1.69168e-07	6.68744e-07	2.44849e-07	PRKCA/RHOA/EGFR/AKT1/MAPK3/MAPK1/RAF1/CXCL8/INS/PTGFR/SYK/AGTR1/PDGFA/F2R	14
hsa04664	Fc epsilon RI signaling pathway	10/134	68/7925	1.72348e-07	6.70832e-07	2.45614e-07	MAPK14/IL4/PRKCA/AKT1/MAPK3/MAPK1/RAF1/BTK/SYK/MAPK9	10
hsa04931	Insulin resistance	12/134	108/7925	2.33152e-07	8.9375e-07	3.27231e-07	GSK3B/RELA/IL6/NOS3/CPT1A/PPARGC1B/STAT3/AKT1/PPARA/INS/NFKBIA/MAPK9	12
hsa04115	p53 signaling pathway	10/134	72/7925	3.00138e-07	1.11669e-06	4.08857e-07	BCL2/BAX/CASP9/CASP3/CASP8/CDKN1A/MDM2/CHEK2/ATM/FAS	10
hsa05218	Melanoma	10/134	72/7925	3.00138e-07	1.11669e-06	4.08857e-07	BAX/CDKN1A/IGF1R/EGFR/AKT1/MAPK3/MAPK1/MDM2/RAF1/PDGFA	10
hsa04621	NOD-like receptor signaling pathway	15/134	181/7925	3.42684e-07	1.25651e-06	4.60049e-07	MAPK14/JUN/BCL2/CASP8/RELA/IL6/STAT1/RHOA/MAPK3/MAPK1/IL1B/CCL2/CXCL8/NFKBIA/MAPK9	15
hsa04658	Th1 and Th2 cell differentiation	11/134	92/7925	3.58515e-07	1.29577e-06	4.74425e-07	MAPK14/JUN/IL4/RELA/FOS/STAT1/MAPK3/MAPK1/NFKBIA/MAPK9/JAK3	11
hsa05220	Chronic myeloid leukemia	10/134	76/7925	5.04518e-07	1.79779e-06	6.5823e-07	BAX/RELA/CDKN1A/AKT1/MAPK3/MAPK1/MDM2/RAF1/NFKBIA/CDKN1B	10
hsa04071	Sphingolipid signaling pathway	12/134	119/7925	6.77368e-07	2.37625e-06	8.70024e-07	MAPK14/BCL2/BAX/PRKCA/RELA/NOS3/RHOA/AKT1/MAPK3/MAPK1/RAF1/MAPK9	12
hsa05231	Choline metabolism in cancer	11/134	98/7925	6.85638e-07	2.37625e-06	8.70024e-07	JUN/PRKCA/FOS/EGFR/AKT1/MAPK3/MAPK1/RAF1/HIF1A/MAPK9/PDGFA	11
hsa04020	Calcium signaling pathway	15/134	193/7925	7.85041e-07	2.68399e-06	9.82697e-07	NOS2/CHRM1/ADRA1A/ADRB2/CHRM3/ADRA1B/ADRA1D/CHRM2/PRKCA/NOS3/EGFR/ERBB2/PTGFR/AGTR1/F2R	15
hsa04215	Apoptosis - multiple species	7/134	32/7925	7.99025e-07	2.69538e-06	9.86866e-07	BCL2/BAX/CASP9/CASP3/CASP8/BIRC5/MAPK9	7
hsa04064	NF-kappa B signaling pathway	11/134	102/7925	1.02934e-06	3.42661e-06	1.25459e-06	PTGS2/BCL2/RELA/ICAM1/VCAM1/IL1B/CXCL8/BTK/ATM/SYK/NFKBIA	11
hsa05144	Malaria	8/134	49/7925	1.3637e-06	4.48072e-06	1.64054e-06	IL6/ICAM1/VCAM1/IL1B/CCL2/SELE/CXCL8/SELP	8
hsa04928	Parathyroid hormone synthesis, secretion and action	11/134	106/7925	1.51658e-06	4.91916e-06	1.80106e-06	RXRA/BCL2/PRKCA/FOS/CDKN1A/RHOA/EGFR/MAPK3/MAPK1/RAF1/CYP24A1	11
hsa04920	Adipocytokine signaling pathway	9/134	69/7925	2.0726e-06	6.55458e-06	2.39985e-06	RXRA/RELA/CPT1A/STAT3/AKT1/PPARA/NFKBIA/MAPK9/LEPR	9
hsa05211	Renal cell carcinoma	9/134	69/7925	2.0726e-06	6.55458e-06	2.39985e-06	JUN/VEGFA/CDKN1A/EP300/AKT1/MAPK3/MAPK1/RAF1/HIF1A	9
hsa04218	Cellular senescence	13/134	160/7925	2.72204e-06	8.50219e-06	3.11293e-06	MAPK14/CCNA2/RELA/CDKN1A/IL6/AKT1/MAPK3/MAPK1/MDM2/RAF1/CXCL8/CHEK2/ATM	13
hsa04062	Chemokine signaling pathway	14/134	189/7925	3.31724e-06	1.02349e-05	3.74733e-06	GSK3B/RELA/STAT1/RHOA/STAT3/AKT1/MAPK3/MAPK1/RAF1/CCL2/CXCL8/NCF1/NFKBIA/JAK3	14
hsa04726	Serotonergic synapse	11/134	115/7925	3.41125e-06	1.03982e-05	3.8071e-06	PTGS1/PTGS2/SLC6A4/MAOB/HTR3A/CASP3/PRKCA/MAPK3/MAPK1/RAF1/MAOA	11
hsa05134	Legionellosis	8/134	56/7925	3.88898e-06	1.17132e-05	4.2886e-06	CASP9/CASP3/CASP8/RELA/IL6/IL1B/CXCL8/NFKBIA	8
hsa04914	Progesterone-mediated oocyte maturation	10/134	99/7925	5.92295e-06	1.76295e-05	6.45473e-06	MAPK14/CCNA2/PGR/IGF1R/AKT1/MAPK3/MAPK1/RAF1/INS/MAPK9	10
hsa04261	Adrenergic signaling in cardiomyocytes	12/134	149/7925	7.35894e-06	2.14001e-05	7.83529e-06	ADRA1A/ADRB2/MAPK14/SCN5A/ADRA1B/ADRA1D/BCL2/PRKCA/AKT1/MAPK3/MAPK1/AGTR1	12
hsa05226	Gastric cancer	12/134	149/7925	7.35894e-06	2.14001e-05	7.83529e-06	RXRA/GSK3B/BCL2/BAX/CDKN1A/EGFR/AKT1/MAPK3/MAPK1/RAF1/ERBB2/CDKN1B	12
hsa04014	Ras signaling pathway	15/134	232/7925	7.80631e-06	2.24431e-05	8.21717e-06	PRKCA/RELA/VEGFA/IGF1R/RHOA/KDR/EGFR/AKT1/MAPK3/MAPK1/RASGRF2/RAF1/INS/MAPK9/PDGFA	15
hsa04921	Oxytocin signaling pathway	12/134	153/7925	9.66536e-06	2.74757e-05	1.00597e-05	PTGS2/JUN/PRKCA/FOS/CDKN1A/NOS3/RHOA/EGFR/MAPK3/MAPK1/RAF1/MAP2K5	12
hsa04934	Cushing syndrome	12/134	155/7925	1.10399e-05	3.10345e-05	1.13627e-05	GSK3B/HSD3B2/HSD3B1/CDKN1A/LDLR/AHR/CYP21A2/EGFR/MAPK3/MAPK1/AGTR1/CDKN1B	12
hsa04015	Rap1 signaling pathway	14/134	210/7925	1.12783e-05	3.13562e-05	1.14805e-05	MAPK14/PRKCA/VEGFA/IGF1R/RHOA/KDR/EGFR/AKT1/MAPK3/MAPK1/RAF1/INS/PDGFA/F2R	14
hsa04725	Cholinergic synapse	10/134	112/7925	1.78619e-05	4.91202e-05	1.79845e-05	CHRM1/ACHE/CHRM3/CHRM2/BCL2/PRKCA/FOS/AKT1/MAPK3/MAPK1	10
hsa05014	Amyotrophic lateral sclerosis (ALS)	7/134	51/7925	2.10356e-05	5.70333e-05	2.08818e-05	MAPK14/BCL2/BAX/CASP9/CASP3/CAT/SOD1	7
hsa05120	Epithelial cell signaling in Helicobacter pylori infection	8/134	70/7925	2.11903e-05	5.70333e-05	2.08818e-05	MAPK14/JUN/CASP3/RELA/EGFR/CXCL8/NFKBIA/MAPK9	8
hsa05020	Prion diseases	6/134	35/7925	2.26612e-05	6.03504e-05	2.20963e-05	BAX/IL6/MAPK3/MAPK1/IL1B/SOD1	6
hsa04022	cGMP-PKG signaling pathway	12/134	167/7925	2.34781e-05	6.18747e-05	2.26543e-05	ADRA1A/ADRB2/ADRA1B/ADRA1D/NOS3/RHOA/AKT1/MAPK3/MAPK1/RAF1/INS/AGTR1	12
hsa04912	GnRH signaling pathway	9/134	93/7925	2.49771e-05	6.51464e-05	2.38522e-05	MAPK14/JUN/PRKCA/EGFR/MAPK3/MAPK1/RAF1/MMP2/MAPK9	9
hsa05216	Thyroid cancer	6/134	37/7925	3.15687e-05	8.14988e-05	2.98394e-05	PPARG/RXRA/BAX/CDKN1A/MAPK3/MAPK1	6
hsa04152	AMPK signaling pathway	10/134	120/7925	3.26699e-05	8.34896e-05	3.05683e-05	PPARG/ADRA1A/CCNA2/IGF1R/CPT1A/AKT1/HMGCR/INS/CFTR/LEPR	10
hsa04611	Platelet activation	10/134	124/7925	4.3375e-05	0.000109739	4.0179e-05	PTGS1/MAPK14/NOS3/RHOA/AKT1/MAPK3/MAPK1/BTK/SYK/F2R	10
hsa04929	GnRH secretion	7/134	64/7925	9.40396e-05	0.000235565	8.62479e-05	ESR2/PRKCA/AKT1/MAPK3/MAPK1/RAF1/KCNJ11	7
hsa05321	Inflammatory bowel disease (IBD)	7/134	65/7925	0.000103921	0.000257766	9.43765e-05	JUN/IL4/RELA/IL6/STAT1/STAT3/IL1B	7
hsa05225	Hepatocellular carcinoma	11/134	168/7925	0.000120926	0.000294673	0.000107889	GSK3B/BAX/PRKCA/CDKN1A/IGF1R/EGFR/AKT1/MAPK3/MAPK1/RAF1/GSTP1	11
hsa04211	Longevity regulating pathway	8/134	89/7925	0.00012113	0.000294673	0.000107889	PPARG/BAX/RELA/CAT/IGF1R/SOD2/AKT1/INS	8
hsa05131	Shigellosis	7/134	67/7925	0.000126224	0.00030127	0.000110305	MAPK14/RELA/MAPK3/MAPK1/CXCL8/NFKBIA/MAPK9	7
hsa05221	Acute myeloid leukemia	7/134	67/7925	0.000126224	0.00030127	0.000110305	CCNA2/RELA/STAT3/AKT1/MAPK3/MAPK1/RAF1	7
hsa05230	Central carbon metabolism in cancer	7/134	69/7925	0.000152266	0.00036003	0.000131819	EGFR/AKT1/MAPK3/MAPK1/RAF1/HIF1A/ERBB2	7
hsa04913	Ovarian steroidogenesis	6/134	49/7925	0.000160814	0.000376722	0.00013793	PTGS2/HSD3B2/HSD3B1/LDLR/IGF1R/INS	6
hsa05323	Rheumatoid arthritis	8/134	93/7925	0.000165062	0.000383125	0.000140275	JUN/VEGFA/FOS/IL6/ICAM1/IL1B/CCL2/CXCL8	8
hsa04520	Adherens junction	7/134	71/7925	0.000182501	0.000419753	0.000153685	IGF1R/RHOA/EP300/EGFR/MAPK3/MAPK1/ERBB2	7
hsa04080	Neuroactive ligand-receptor interaction	16/134	340/7925	0.00018607	0.000424105	0.000155279	CHRM1/ADRA1A/ADRB2/CHRM3/ADRA1B/ADRA1D/CHRM2/CHRNA2/OPRM1/GH1/GHR/PTGER2/PTGFR/AGTR1/LEPR/F2R	16
hsa04810	Regulation of actin cytoskeleton	12/134	213/7925	0.000245647	0.0005549	0.000203167	CHRM1/CHRM3/CHRM2/RHOA/EGFR/MAPK3/MAPK1/RAF1/FN1/INS/PDGFA/F2R	12
hsa05146	Amoebiasis	8/134	102/7925	0.000312975	0.000700732	0.000256561	NOS2/CASP3/PRKCA/RELA/IL6/IL1B/FN1/CXCL8	8
hsa04728	Dopaminergic synapse	9/134	131/7925	0.000357407	0.000793192	0.000290414	SLC6A3/MAPK14/GSK3B/MAOB/PRKCA/FOS/AKT1/MAPK9/MAOA	9
hsa04270	Vascular smooth muscle contraction	9/134	132/7925	0.000378145	0.00083192	0.000304593	ADRA1A/ADRA1B/ADRA1D/PRKCA/RHOA/MAPK3/MAPK1/RAF1/AGTR1	9
hsa04140	Autophagy - animal	9/134	137/7925	0.00049732	0.00108467	0.000397134	BCL2/IGF1R/AKT1/MAPK3/MAPK1/RAF1/HIF1A/INS/MAPK9	9
hsa04550	Signaling pathways regulating pluripotency of stem cells	9/134	140/7925	0.000582568	0.00125603	0.000459872	MAPK14/GSK3B/IGF1R/STAT3/AKT1/MAPK3/MAPK1/RAF1/JAK3	9
hsa04670	Leukocyte transendothelial migration	8/134	112/7925	0.00058927	0.00125603	0.000459872	MAPK14/PRKCA/ICAM1/VCAM1/RHOA/MMP9/NCF1/MMP2	8
hsa04213	Longevity regulating pathway - multiple species	6/134	62/7925	0.000590779	0.00125603	0.000459872	CAT/IGF1R/SOD2/AKT1/INS/SOD1	6
hsa04540	Gap junction	7/134	88/7925	0.000686774	0.00144795	0.000530141	PRKCA/EGFR/MAPK3/MAPK1/RAF1/MAP2K5/PDGFA	7
hsa04666	Fc gamma R-mediated phagocytosis	7/134	93/7925	0.000955755	0.0019984	0.000731679	PRKCA/AKT1/MAPK3/MAPK1/RAF1/SYK/NCF1	7
hsa05031	Amphetamine addiction	6/134	68/7925	0.0009684	0.00200824	0.000735282	SLC6A3/MAOB/JUN/PRKCA/FOS/MAOA	6
hsa04930	Type II diabetes mellitus	5/134	46/7925	0.00100785	0.00207306	0.000759015	MAPK3/MAPK1/INS/KCNJ11/MAPK9	5
hsa04150	mTOR signaling pathway	9/134	153/7925	0.00110193	0.00224829	0.000823172	GSK3B/PRKCA/IGF1R/RHOA/AKT1/MAPK3/MAPK1/RAF1/INS	9
hsa04622	RIG-I-like receptor signaling pathway	6/134	70/7925	0.00112856	0.00228421	0.000836323	MAPK14/CASP8/RELA/CXCL8/NFKBIA/MAPK9	6
hsa04110	Cell cycle	8/134	124/7925	0.001152	0.00231315	0.000846919	GSK3B/CCNA2/CDKN1A/EP300/MDM2/CHEK2/ATM/CDKN1B	8
hsa05030	Cocaine addiction	5/134	49/7925	0.00134645	0.0026823	0.000982078	SLC6A3/MAOB/JUN/RELA/MAOA	5
hsa00330	Arginine and proline metabolism	5/134	50/7925	0.00147603	0.00291747	0.00106818	NOS2/MAOB/NOS3/MAOA/ALDH2	5
hsa04916	Melanogenesis	7/134	101/7925	0.00155199	0.00304383	0.00111445	GSK3B/PRKCA/EP300/MAPK3/MAPK1/RAF1/TYR	7
hsa04650	Natural killer cell mediated cytotoxicity	8/134	131/7925	0.00164023	0.00317604	0.00116285	CASP3/PRKCA/ICAM1/MAPK3/MAPK1/RAF1/SYK/FAS	8
hsa04217	Necroptosis	9/134	162/7925	0.00164451	0.00317604	0.00116285	BCL2/BAX/CASP8/STAT1/STAT3/IL1B/FAS/MAPK9/JAK3	9
hsa03320	PPAR signaling pathway	6/134	76/7925	0.0017327	0.00332102	0.00121593	PPARG/RXRA/CPT1A/PPARA/APOA1/PLIN2	6
hsa04371	Apelin signaling pathway	8/134	137/7925	0.00217807	0.00414324	0.00151697	NOS2/NOS3/AKT1/MAPK3/MAPK1/RAF1/PLAT/AGTR1	8
hsa04923	Regulation of lipolysis in adipocytes	5/134	55/7925	0.00226572	0.00427782	0.00156625	PTGS1/PTGS2/ADRB2/AKT1/INS	5
hsa05010	Alzheimer disease	9/134	171/7925	0.00238374	0.00446731	0.00163563	GSK3B/ATP5F1B/CASP9/CASP3/CASP8/MAPK3/MAPK1/IL1B/FAS	9
hsa00140	Steroid hormone biosynthesis	5/134	60/7925	0.00332595	0.00609667	0.00223219	HSD3B2/HSD3B1/CYP3A4/CYP21A2/UGT1A1	5
hsa04730	Long-term depression	5/134	60/7925	0.00332595	0.00609667	0.00223219	PRKCA/IGF1R/MAPK3/MAPK1/RAF1	5
hsa05416	Viral myocarditis	5/134	60/7925	0.00332595	0.00609667	0.00223219	CASP9/CASP3/CASP8/CAV1/ICAM1	5
hsa04960	Aldosterone-regulated sodium reabsorption	4/134	37/7925	0.00334956	0.00609667	0.00223219	PRKCA/MAPK3/MAPK1/INS	4
hsa04970	Salivary secretion	6/134	90/7925	0.00407253	0.00735964	0.00269461	ADRA1A/ADRB2/CHRM3/ADRA1B/ADRA1D/PRKCA	6
hsa04927	Cortisol synthesis and secretion	5/134	65/7925	0.00470382	0.00844018	0.00309023	HSD3B2/HSD3B1/LDLR/CYP21A2/AGTR1	5
hsa00220	Arginine biosynthesis	3/134	21/7925	0.00503058	0.00896293	0.00328162	NOS2/NOS3/GPT	3
hsa00380	Tryptophan metabolism	4/134	42/7925	0.00531963	0.00934254	0.00342061	MAOB/CAT/MAOA/ALDH2	4
hsa05016	Huntington disease	9/134	193/7925	0.00532071	0.00934254	0.00342061	PPARG/ATP5F1B/BAX/CASP9/CASP3/CASP8/SOD2/EP300/SOD1	9
hsa04720	Long-term potentiation	5/134	67/7925	0.00535442	0.00934254	0.00342061	PRKCA/EP300/MAPK3/MAPK1/RAF1	5
hsa04114	Oocyte meiosis	7/134	128/7925	0.0058604	0.0101553	0.0037182	AR/MAPK14/PGR/IGF1R/MAPK3/MAPK1/INS	7
hsa04925	Aldosterone synthesis and secretion	6/134	98/7925	0.00617171	0.0106221	0.00388909	HSD3B2/HSD3B1/PRKCA/LDLR/CYP21A2/AGTR1	6
hsa00340	Histidine metabolism	3/134	23/7925	0.00653579	0.0111727	0.00409068	MAOB/MAOA/ALDH2	3
hsa00982	Drug metabolism - cytochrome P450	5/134	72/7925	0.00725535	0.0122374	0.00448049	MAOB/CYP3A4/UGT1A1/GSTP1/MAOA	5
hsa04976	Bile secretion	5/134	72/7925	0.00725535	0.0122374	0.00448049	RXRA/LDLR/CYP3A4/HMGCR/CFTR	5
hsa04910	Insulin signaling pathway	7/134	137/7925	0.0084181	0.0141045	0.00516412	GSK3B/AKT1/MAPK3/MAPK1/RAF1/INS/MAPK9	7
hsa01523	Antifolate resistance	3/134	31/7925	0.0150396	0.0250331	0.00916543	RELA/IL6/IL1B	3
hsa04623	Cytosolic DNA-sensing pathway	4/134	63/7925	0.0215915	0.0357036	0.0130723	RELA/IL6/IL1B/NFKBIA	4
hsa00350	Tyrosine metabolism	3/134	36/7925	0.0224772	0.0369268	0.0135201	MAOB/TYR/MAOA	3
hsa04137	Mitophagy - animal	4/134	65/7925	0.0239201	0.0390438	0.0142952	JUN/RELA/HIF1A/MAPK9	4
hsa04750	Inflammatory mediator regulation of TRP channels	5/134	100/7925	0.0269102	0.0434962	0.0159254	MAPK14/PRKCA/IL1B/PTGER2/MAPK9	5
hsa04060	Cytokine-cytokine receptor interaction	10/134	294/7925	0.0269917	0.0434962	0.0159254	IL4/TNFSF15/IL6/GH1/GHR/IL1B/CCL2/CXCL8/FAS/LEPR	10
